# Supplementary material for: Metabolomic analysis of fatal hypothermia using ultra-high-performance liquid chromatography‒mass spectrometry
Source: Front Mol Biosci. 2025 Apr 16;12:1563642. doi: 10.3389/fmolb.2025.1563642 (PMC12040645; doi:10.3389/fmolb.2025.1563642)
Supplement: Supplementary file 1 [file DataSheet1.zip]

Archive with 3 entries (3 files):
- Supplemental Fig.1.pdf
- Supplemental Table 1.xlsx
- Supplemental Table 2.xlsx
