# Supplementary material for: Metabolomic analysis of fatal hypothermia using ultra-high-performance liquid chromatography‒mass spectrometry
Source: Front Mol Biosci. 2025 Apr 16;12:1563642. doi: 10.3389/fmolb.2025.1563642 (PMC12040645; doi:10.3389/fmolb.2025.1563642)
Supplement: Supplementary file 1 [file DataSheet1.zip › Supplemental Table 1.xlsx]

## Sheet: ESI+
Alignment ID	Average Rt(min)	Average Mz	Metabolite name	Adduct type	Reference RT	Reference m/z	Formula	Ontology	INCHIKEY	SMILES	MS1 isotopic spectrum	MS/MS spectrum	Serum Ctrl1	Serum Ctrl2	Serum Ctrl3	Serum Ctrl4	Serum FH1	Serum FH2	Serum FH3	Serum FH4	Serum FH5	Serum FH6	Serum FH7	Serum FH8	Serum FH9	Serum FH10	Serum FH11	Serum FH12	Heart Ctrl1	Heart Ctrl2	Heart Ctrl3	Heart Ctrl4	Heart FH1	Heart FH2	Heart FH3	Heart FH4	Heart FH5	Heart FH6	Heart FH7	Heart FH8	Heart FH9	Heart FH10	Heart FH11	Heart FH12	Lung Ctrl1	Lung Ctrl2	Lung Ctrl3	Lung Ctrl4	Lung FH1
0	20.083	60.0007	Unknown	[M+H]+	null	null	null	null	null	null	60.00072:2680 61.00407:0 62.00743:0		0	0	0	0	0	0	0	0	0	0	0	0	0	0	0	0	0	0	0	0	15973	0	0	0	0	0	0	0	0	0	0	0	0	0	0	0	0
1	15.69	60.0019	Unknown	[M+H]+	null	null	null	null	null	null	60.00189:8037 61.00524:0 62.0086:0		0	0	0	0	0	0	0	0	0	0	0	0	0	0	0	0	0	0	0	0	0	0	0	0	0	0	0	0	0	0	0	16988	0	0	0	0	0
2	4.485	60.0451	Unknown	[M+H]+	null	null	null	null	null	null	60.04516:17779210 61.04851:3005380 62.05187:80295	60.03192:21324 60.04515:1713793 60.05662:32473 60.08178:63733	98607184	60061320	125625080	189367344	163335120	188648528	178652576	236990112	231186560	128051520	154940336	245971232	64639232	160019568	69171128	64768560	243326784	235782304	98433928	81861928	248163952	345212192	377241696	244397568	406919904	350619232	215560432	310498368	370045216	307308640	275196192	373189248	112669264	103899656	94628320	107743296	130718704
3	22.535	60.0451	Unknown	[M+H]+	null	null	null	null	null	null	60.04528:16582342 61.04863:2025971 62.05199:100663	60.03149:14384 60.04517:1984075 60.05703:26292 60.08181:49235	220622416	236254912	502131328	360812672	411438976	415796416	187066464	331418720	350739680	424444704	286834656	104562296	254522944	671533824	211741872	410016192	318475328	132319512	165898224	161773152	336823936	278362176	176015120	164674512	126894704	172830752	127087424	297460736	377702464	250695376	105954672	86367200	448712640	205026896	350774240	162030640	260915904
4	21.358	60.0451	Unknown	[M+H]+	null	null	null	null	null	null	60.0453:17798386 61.04865:2068908 62.05201:58639	53.87454:1407 60.0316:20313 60.04527:2583183 60.08192:59733	621932224	533429056	380723776	585551808	511200864	278700288	712967488	362794560	585390528	354034208	382970496	610771328	214729664	400891520	423798464	408529152	368185760	282801664	403787616	349266240	297959456	276087904	305539968	276307904	293248384	124622736	221882256	290779520	280668128	233973472	342853696	286186816	286008512	352960544	283832896	395805152	343867840
5	3.189	60.0451	Unknown	[M+H-H2O]+	null	null	null	null	null	null	60.04519:26343878 61.04854:4701092 62.0519:144583	50.69657:1951 52.79885:1895 60.03304:44866 60.04515:3404952 60.05926:22197 60.08174:57774	1818626688	989027904	1483898112	1700683904	1617040768	1716059136	1643185152	1488103168	1322148736	183941632	1340524928	1398566016	1370375936	1506792832	275374240	1396267264	220147456	534029184	551249536	212919776	574286336	640968000	967420032	811763904	733114304	883765568	579266752	827685312	860424064	972460672	646383552	607683520	558563264	816915392	629635200	474264800	989201408
6	4.834	60.0451	Unknown	[M+H]+	null	null	null	null	null	null	60.04522:16200054 61.04857:2466980 62.05193:43966	60.03191:24829 60.04515:2233525 60.05662:34888 60.08179:63472	59592496	198205760	247871920	228283760	302047424	121315520	65504976	262596064	266588576	62143996	87244240	100670800	301495904	255874704	66626348	131505208	464306592	523932640	459896256	478956640	456175936	506561888	547956480	478613088	505128320	601006528	452397024	600648320	463577248	569909824	332683552	372997024	535021216	554649088	522151680	587667200	669829504
7	10.227	60.0451	Unknown	[M+H]+	null	null	null	null	null	null	60.0451:2941369 61.04845:629854 62.05181:288453	53.98045:1240 56.05061:1768 56.29974:1231 60.04527:353739 60.05676:55479 60.08188:33907	47036604	83829392	68225960	64995052	45447464	45705288	78459240	30817680	56370520	92393184	54808864	72379872	49941544	79951752	80839512	58240124	34439168	38041272	31508490	40574348	34520004	29737140	29558404	42662224	20423684	38948648	26443870	39949528	31171016	29183232	29601436	23565602	29987108	51128072	42489140	38614068	49727040
8	4.09	60.0451	Unknown	[M+H]+	null	null	null	null	null	null	60.0451:30412248 61.04845:4028961 62.05181:152939	60.03691:4382 60.04529:4190758 60.05897:33924 60.08192:63769	293740192	133687848	146712576	377490464	263400928	324522848	66693480	134929312	185228768	81867176	247459504	105517056	281922720	179156096	269341216	155254752	42962592	129487608	88358944	120921416	114782584	36548008	86139200	79844056	126227936	76462096	120810696	18673128	126005296	42995604	17003722	16167319	90260264	117663944	93043992	138531584	100545936
9	1.281	60.0451	Unknown	[M+H]+	null	null	null	null	null	null	60.04525:28868672 61.0486:2812016 62.05196:151992	60.04515:3909511 60.05823:44639 60.0818:51665	102870672	275060928	643920576	246255584	90677064	646917760	257569024	109820184	239321040	568820672	633134144	97576312	308819424	273171136	1245126656	601412544	842914048	854738688	805345728	813498624	904534080	899219712	806502016	968108544	878515072	914387200	894687040	834927232	857225536	817542208	853393920	845176000	1062183616	1064780544	1036455424	1008435904	961865216
10	1.027	60.0451	Unknown	[M+H]+	null	null	null	null	null	null	60.0451:28527320 61.04845:2427219 62.05181:66588	60.03298:41102 60.04534:3778536 60.08152:50343	738919936	484852064	643920512	610969792	545984512	926485632	582279744	441950880	487990528	480549152	494065664	702439360	444324352	407552992	279935008	514003104	842905024	227032976	222324272	225252416	262161248	221399392	215602944	265307728	241226128	237935104	249227744	238398016	228844432	223937248	853393920	235136016	287722208	293207104	262968720	277722368	253404416
11	10.572	60.0451	Unknown	[M+H]+	null	null	null	null	null	null	60.04513:2229479 61.04848:1070028 62.05184:0		64425188	27316834	59901840	16407572	64586348	44725392	29791178	33236468	39998484	18132858	29175044	43111596	43797184	33702532	19589774	37614620	12254686	26074450	31225056	10143769	33804448	28569828	18669302	15696869	14472843	20165854	30013428	22490160	21926714	22122530	27566676	28993420	47418988	16844848	17929098	23309246	15090787
12	2.168	60.0451	Unknown	[M+H]+	null	null	null	null	null	null	60.04515:33052194 61.0485:3182042 62.05186:142702	54.09383:2416 56.79897:2215 60.04527:4608256 60.05895:39164 60.08194:62593	769059264	420630240	537331648	395950560	451776512	543638208	452990144	474029344	523916064	464110976	705335232	763024384	505638976	844158528	379915552	499796480	239710032	595616576	216884864	418485984	225726640	313032096	367912064	567235200	198534896	308787648	400380832	476271456	307126304	498775680	324954976	327482016	1107629184	553436352	590185024	470014752	292739328
13	2.744	60.0451	Unknown	[M+H]+	null	null	null	null	null	null	60.04525:24018954 61.0486:8759184 62.05196:167766	50.45919:1868 60.03369:31527 60.04517:2824490 60.05884:29763 60.08178:51800	280449824	766284224	301880128	233239008	206877280	258089584	234684224	173269552	152446304	1095726464	173466656	166306688	176039488	227739552	1208741632	188986656	363505568	606812608	427592160	458548544	315655936	454406912	92164816	436603904	335331616	560281152	493444960	434914176	389605760	336927168	632591296	442034496	452802816	665990272	509623136	326348320	313454976
14	22.813	60.0451	Unknown	[M+H]+	null	null	null	null	null	null	60.0452:16304082 61.04855:1977124 62.05191:77168	60.03284:24657 60.04029:11519 60.04559:1981045 60.05927:17139 60.08177:42214	250660304	305205248	651169600	252500912	411438976	153258544	887962368	600357824	396900416	255641456	286834656	486384768	424783776	142667600	469477216	410016192	136406592	194709472	228311536	167244096	237379760	203409472	350976192	171518944	175091056	140490368	163405568	113285456	153348224	229773568	175291440	339801440	195514816	380479872	350774240	164838448	260915904
15	21.757	60.0451	Unknown	[M+H]+	null	null	null	null	null	null	60.04523:12890900 61.04858:1524395 62.05194:40255	60.0331:17972 60.0456:1536508 60.05664:22731 60.08181:38416	413505856	339441344	357778976	244866800	212113600	219526640	204538944	177101296	277819904	123429744	123818336	198311024	548662848	244540432	197483168	407525696	106835880	103880856	143526688	120060656	153457360	238407312	99740248	86265568	301693728	147474640	71968824	148308640	220832944	112766600	106815760	179928272	169659664	104028400	152238560	125294344	82663512
16	1.813	60.0451	Unknown	[M+H]+	null	null	null	null	null	null	60.04509:32316406 61.04844:3049774 62.0518:147933	60.04527:4661172 60.05851:42940 60.08193:66159	1352281088	534124096	289043904	723847296	534676672	546803328	501335072	489950016	838260800	773045952	736830528	701147136	1350278656	1062144832	592254528	1134066176	467585088	337787040	458799680	282864256	386227872	269458560	432458528	452721056	430168544	298279040	577812608	300878816	185258208	395063104	490453504	444110816	1093891584	525745440	481714560	526210624	592330112
17	1.972	60.0451	Unknown	[M+H]+	null	null	null	null	null	null	60.04521:25744368 61.04856:2626759 62.05192:111999	60.04514:3259511 60.05817:30614 60.08178:54469	769059264	534124064	537335488	723847360	567949120	278884288	501335072	437304320	838260800	464110976	337278720	142734400	422213024	844158528	385241920	1134066176	467594016	301905056	458806176	254588848	357605216	385017312	432458528	452721056	704474368	409564608	577812608	476271488	650670016	498775680	490453504	444110784	1107669760	525745440	481714560	526210624	592330112
18	0.404	60.0452	Unknown	[M+H]+	null	null	null	null	null	null	60.04521:29042982 61.04856:2970682 62.05192:147985	60.03235:45962 60.03676:7831 60.04029:27264 60.04515:3874133 60.05662:47615 60.08184:42079	656059968	685821120	697454848	743929024	312515360	464844128	738709056	298379776	325810464	314284896	325549088	321026016	721043776	526730880	792387008	504990592	814208448	462358752	334464960	331850144	633737600	637728832	419387296	515607040	682621632	370784960	398917056	425422432	172280944	341192224	417014656	505415840	423713504	646027648	688005184	729290048	540904320
19	3.012	60.0452	Unknown	[M+H]+	null	null	null	null	null	null	60.04515:31233168 61.0485:11527538 62.05186:514089	60.03344:44545 60.04534:4160631 60.08202:55343	1818626688	989027904	1483898112	1700683776	1617040768	1716059136	1643185280	1488103168	1322148736	1198075008	1340524928	1398569600	1370375808	1506792832	1448724480	1396267264	271891040	136197296	344136608	164233408	457338400	289390208	967420096	322077440	256429296	883765568	334143456	827685312	142671936	972460672	646383552	607683456	292677792	69703200	267320848	613522432	989201408
20	3.356	60.0452	Unknown	[M+H]+	null	null	null	null	null	null	60.0452:24323568 61.04855:3293343 62.05191:50159	60.03147:23730 60.04515:3067802 60.08178:68435	217217344	175470784	117753440	1700683776	235205872	223802272	250472416	224534128	196963856	105383128	166562640	219299392	205732096	212786928	172195472	169750896	564478528	534029216	551244160	480230912	574286336	640968000	967420096	811763968	142078448	883765568	579266752	97391856	171675920	972460672	111350384	96911552	558563264	816915328	629635200	474264800	119844784
21	1.507	60.0452	Unknown	[M+H]+	null	null	null	null	null	null	60.04518:34334716 61.04853:2837289 62.05189:107676	60.03254:45792 60.04533:4543578 60.08195:67319	1404659712	1081405952	1127826560	967437312	511421152	646917760	446099648	581478784	723063168	568820672	633134144	560462848	374901888	364024608	1245126784	601412544	77451488	60471128	36596424	32570524	48165564	58468488	55497264	61621972	58033684	56103960	49033676	44129152	50599324	34192856	45541768	49579896	70949024	83898256	88771208	1008435840	45869860
22	4.329	60.0452	Unknown	[M+H]+	null	null	null	null	null	null	60.04523:18433784 61.04858:1940509 62.05194:63109	60.0319:23900 60.04558:2354618 60.05176:12124 60.05705:44682 60.08179:58936	62400988	227771680	146712576	68909056	163335120	188648528	178652576	236990112	231186560	141989888	154940336	245971232	281994880	160019568	269389184	190875040	18206356	47595376	98433928	30485838	28329494	345212192	377241696	42228752	406919904	50758916	53950864	310498368	370045184	307308640	275196224	373189280	112669264	103899656	94628320	107743296	130718704
23	0.257	60.0452	Unknown	[M+H]+	null	null	null	null	null	null	60.0451:39011088 61.04845:3743528 62.05181:132469	60.03296:59557 60.04528:5371521 60.05896:44734 60.0819:67191	615376640	523739040	697454848	743929024	1258205824	453174752	738709056	1215538560	1327823232	1215272192	1350711808	1267164288	544431040	856500928	792387008	801414656	851586368	348560352	536932608	478451136	633737536	637728832	428480864	381199680	682621632	359257728	127581208	223736032	881719872	482304608	257830960	351231168	279202816	316335680	264475232	729290048	342925856
24	4.993	60.0452	Unknown	[M+H]+	null	null	null	null	null	null	60.04516:6827518 61.04851:2518495 62.05187:26772	60.03382:6835 60.04529:845712 60.05853:6413 60.08189:75756	165824672	198205760	247871920	228283760	50674988	184456144	174484576	262596064	266588576	280362656	243878544	100670800	301495936	255874704	201724272	183208096	464306592	523932672	459896256	478945536	456175936	506561888	547956480	478613088	505128288	601006592	452397024	600648320	463577248	569909888	198470080	210482816	535021184	554649088	522151680	587673408	669829504
25	21.538	60.0452	Unknown	[M+H]+	null	null	null	null	null	null	60.04518:17959100 61.04853:1781874 62.05189:70931	60.04534:2427173 60.05814:22134 60.08154:46568	621932224	533429056	185207680	579349568	185022128	454870368	674154304	264585088	212095344	240626304	318259328	198311024	189030336	181475376	400313408	385200192	368193696	144237408	399016928	108939880	134349632	256457248	116327456	183728752	301742016	149950320	242145792	147384096	149697376	108318448	78614776	163287840	139797504	146311040	280565152	143732192	146038848
26	7.463	60.0564	Unknown	[M+H]+	null	null	null	null	null	null	60.05643:7359188 61.05978:514925 62.06314:0	52.37337:967 53.07988:964 59.46318:1112 60.0453:271137 60.05674:137908 60.08193:46055	54581684	106235176	41881352	199624928	56176488	50271288	24140216	61303608	43648184	67592912	56637388	60886220	53464064	46904252	118891336	75519736	5763558	6628568	5054030	5539800	7963878	7599466	7432136	6971138	8713570	8474978	5975537	5506518	5884646	4844204	4547074	7358490	14870742	13202109	12170025	13272873	11350486
27	7.58	60.0564	Unknown	[M+H]+	null	null	null	null	null	null	60.05642:5355592 61.05977:305839 62.06313:0	57.84932:1191 60.04535:293575 60.05678:111896 60.06477:2552 60.08196:42231	55332344	106230088	41883944	199603536	57562504	53265656	42240184	61303604	43646884	67574520	57520092	60852748	53432012	46904256	118887352	76643112	5925412	6607662	5043882	5533805	7949397	7597504	7426033	6967240	8712540	8474844	5972294	5496356	5881302	4844204	4547074	7344070	14868381	13200926	12164765	13261736	11350486
28	9.349	60.0565	Unknown	[M+H]+	null	null	null	null	null	null	60.05647:1375896 61.05982:0 62.06318:33342		2957470	1423278	1074072	3110941	3939590	3054926	2791054	447847	1716734	273313	2991356	1966023	1949341	2564616	3146910	2655946	87134848	16498481	13812261	9616397	3137395	6301739	7441876	4397960	4327312	1923407	4197116	1988606	2126115	5478947	16343944	2218910	2360198	2268092	2664103	4374766	2010316
29	8.932	60.0565	Unknown	[M+H]+	null	null	null	null	null	null	60.05653:25414958 61.05988:824919 62.06324:0		2477526	2281156	1931611	2273773	1695513	2192456	2566010	2469173	1789123	2441119	3588512	4179438	2610163	3926281	5120496	4056941	611283904	36743512	22598646	25405442	4178740	14357255	55122672	18144168	5413886	7467365	4767716	6465996	8375556	43490372	73205104	5056139	4829023	3732638	4658428	11299786	7857644
30	8.395	60.0565	Unknown	[M+H]+	null	null	null	null	null	null	60.05654:32977150 61.05989:1212474 62.06325:0		5573580	1032022	2356178	9097573	5932751	2257693	2488200	4042442	5678914	1239841	1072282	6024420	1188643	5063620	7018656	4671223	595731008	28176862	23413576	15533005	4915473	16899170	26223362	42421984	5256264	10327742	19682656	14228164	19781966	47695112	34074420	7793064	2913850	7861677	5307100	6726911	7828356
31	7.871	60.0566	Unknown	[M+H]+	null	null	null	null	null	null	60.05656:299268832 61.05991:11875341 62.06327:0		4252918	3632824	9292162	32097262	7732440	8808936	6181792	10095573	5302999	15477062	3025728	10195820	9775385	5168384	4657060	3815445	3375185920	818361472	680361728	559250688	163791984	493493888	756597248	486700032	162762656	119019528	280227456	201843200	250157456	582695872	1090879872	74301248	48485532	94578968	153208256	224911600	105608024
32	9.674	60.0812	Unknown	[M+H]+	null	null	null	null	null	null	60.08125:4906454 61.0846:0 62.08796:0		12037644	16275534	14416148	15972366	9506498	6005687	7146904	12420638	10783102	14349515	10307953	11022513	8850755	10571947	9957692	12365685	28161440	37007744	44526752	40659364	41769132	41608092	42739852	33697088	27853014	33079096	32777494	28901324	29312022	35360236	36926456	35402036	46857316	37071632	40882312	47449168	38300188
33	10.4	60.0814	Unknown	[M+H]+	null	null	null	null	null	null	60.08141:1488766 61.08476:0 62.08812:0		17045146	16532820	18036856	20938712	17804442	15118542	12409879	18848052	15031214	23531922	14426174	16941560	17042118	11758147	13266911	17261398	8914947	13893006	17248450	11910207	15477676	15571612	13190277	11519348	9474216	12057095	11445052	11085453	11260155	13059649	12622468	13362349	18463324	21174160	19478162	23106612	17953622
34	7.023	60.0814	Unknown	[M+H]+	null	null	null	null	null	null	60.08147:9399929 61.08482:398327 62.08818:0	60.04516:164466 60.05657:27114 60.06766:12127 60.08178:1401685	17143216	15006020	16152720	17048992	18373796	14183573	15902271	16852904	10719003	14696136	12861206	11277754	15870384	13886788	14398443	13972807	49335600	62722284	83233376	64705124	90810544	104585792	82853408	65501600	51308536	72876336	77158520	69264040	62981368	72406648	86365256	87492888	220582368	272036832	262968784	277115776	282643936
35	6.257	60.0815	Unknown	[M+H]+	null	null	null	null	null	null	60.08154:10502408 61.08489:567226 62.08825:0	60.03204:3020 60.04528:387479 60.05675:9634 60.06823:16977 60.08191:1767220 60.0934:17964	166746640	188380800	14514367	16726429	3205837	5275660	5161195	162976016	155880144	4976660	139148320	158147584	195534800	135692496	135935920	159654480	4808664	4569254	3418463	4190376	1608063	5774687	3404996	7173444	1654161	2603117	2571446	1966152	4436000	3644977	8383280	2062520	5644860	3630070	4922962	2531162	7558326
36	6.54	60.0815	Unknown	[M+H]+	null	null	null	null	null	null	60.08168:7004062 61.08503:357357 62.08839:0	52.79613:1117 52.88865:1009 54.29251:1016 60.04535:381582 60.0568:9349 60.06477:1988 60.08156:381504	166856688	2740944	1131476	2327328	128895392	97659984	91005864	3160701	3458171	735628	4465454	2487720	2910225	5892932	4222446	5930258	2395226	1055812	1722720	4190376	1583868	5774687	1038900	1094057	1143864	2381342	2786517	780517	1092138	1238527	1124616	3333002	1217802	2631028	1198048	2531162	714220
37	5.885	60.0816	Unknown	[M+H]+	null	null	null	null	null	null	60.08166:9649026 61.08501:290804 62.08837:0	58.03121:1185 60.04531:432220 60.07003:7191 60.08152:765053 60.09521:7678	820127	1201629	219358208	214827712	1729636	480376	974602	869178	1218013	165510736	472737	14351446	16527232	593103	778679	724935	3376660	3418003	4804440	6948182	9509973	5518166	7840966	3845979	13289909	6334434	4986566	5496114	6299641	6440606	4298248	5468644	6861610	5631802	7314187	4745471	5995014
38	9.668	60.1213	Unknown	[M+H]+	null	null	null	null	null	null	60.12125:44892 61.1246:0 62.12796:0		0	0	0	0	0	0	0	0	0	59800	0	0	0	0	0	0	0	0	0	0	0	0	0	0	0	0	0	0	0	0	0	0	0	0	0	0	0
39	15.225	60.2009	Unknown	[M+H]+	null	null	null	null	null	null	60.20086:4321 61.20421:0 62.20757:0		0	24346	0	0	0	0	0	0	0	0	0	0	0	0	0	0	0	0	0	0	0	23065	0	0	0	0	0	0	0	0	0	0	0	0	0	0	19867
40	9.576	60.2853	Unknown	[M+H]+	null	null	null	null	null	null	60.28527:26014 61.28862:0 62.29198:0		0	0	0	0	0	0	0	0	0	0	0	0	0	0	0	0	0	0	0	0	0	0	0	0	0	0	0	0	0	0	0	0	0	0	0	30060	0
41	9.685	60.3249	Unknown	[M+H]+	null	null	null	null	null	null	60.32491:19193 61.32826:0 62.33162:0		58132	0	0	0	0	0	0	0	0	0	0	0	0	130380	0	0	0	0	0	0	0	0	0	0	0	0	0	0	0	0	0	0	0	0	71635	0	0
42	7.872	60.4039	Unknown	[M+H]+	null	null	null	null	null	null	60.40387:28763 61.40722:0 62.41058:0		0	0	0	0	0	0	0	0	0	0	0	0	0	0	0	0	0	0	0	0	0	0	0	0	0	58197	0	0	0	0	0	0	0	0	0	0	0
43	11.972	60.4079	Unknown	[M+H]+	null	null	null	null	null	null	60.40789:361943 61.41124:0 62.4146:0		0	0	0	0	19629	22630	0	0	0	0	0	0	0	0	0	0	0	0	0	0	0	0	0	0	0	0	0	0	0	0	0	0	0	0	0	0	0
44	10.315	60.4406	Unknown	[M+H]+	null	null	null	null	null	null	60.44065:25374 61.444:0 62.44736:0		0	0	146322	0	105819	0	0	127113	0	84969	0	102682	0	66858	0	124967	0	0	0	0	0	0	0	0	0	0	0	0	0	0	0	0	0	0	0	0	0
45	6.146	60.452	Unknown	[M+H]+	null	null	null	null	null	null	60.45201:14662 61.45536:0 62.45872:0		0	0	0	0	0	0	0	0	0	0	0	0	0	0	0	0	0	0	0	0	0	0	0	0	0	0	0	0	0	0	0	0	14608	0	0	0	0
46	9.753	60.5094	Unknown	[M+H]+	null	null	null	null	null	null	60.5094:23159 61.51275:0 62.51611:0		51299	0	0	0	0	0	0	0	0	0	0	0	0	23993	0	0	0	0	66426	0	0	0	0	0	0	0	0	0	0	0	0	0	0	0	0	0	140136
47	10.016	60.5748	Unknown	[M+H]+	null	null	null	null	null	null	60.57484:23082 61.57819:0 62.58155:0		0	0	0	0	0	0	0	0	0	0	0	0	0	0	0	0	0	0	0	0	0	0	0	0	0	0	0	0	32660	0	0	0	0	0	0	0	0
48	9.521	60.5835	Unknown	[M+H]+	null	null	null	null	null	null	60.5835:28577 61.58685:0 62.59021:0		0	0	0	86681	0	0	0	0	0	204757	0	0	0	0	0	0	0	0	0	0	0	0	0	0	0	0	0	0	0	0	0	0	0	0	0	0	0
49	3.932	60.6084	Unknown	[M+H]+	null	null	null	null	null	null	60.60841:3822 61.61176:0 62.61512:0		0	0	0	0	0	0	0	21371	0	0	0	0	0	0	0	20319	0	0	0	0	0	0	0	0	0	0	0	0	0	0	0	0	17295	0	0	0	0
50	14.825	60.6094	Unknown	[M+H]+	null	null	null	null	null	null	60.60939:6378 61.61274:0 62.6161:0		0	0	0	19820	0	0	0	0	0	0	0	0	28309	0	0	0	0	0	0	0	0	0	0	0	0	0	0	0	0	0	0	0	0	0	0	0	0
51	7.59	60.6183	Unknown	[M+H]+	null	null	null	null	null	null	60.61825:14187 61.6216:0 62.62496:0		0	0	0	0	0	0	0	0	0	0	0	0	67776	0	0	0	0	0	0	0	0	0	0	0	0	0	0	0	0	0	0	0	0	0	0	0	0
52	17.578	60.6362	Unknown	[M+H]+	null	null	null	null	null	null	60.63624:3160 61.63959:0 62.64295:0		0	0	0	0	0	0	0	0	0	0	0	0	0	0	0	0	0	0	0	0	0	0	0	0	0	0	0	0	0	0	0	0	0	0	0	0	0
53	17.113	60.6362	Unknown	[M+H]+	null	null	null	null	null	null	60.63624:3269 61.63959:0 62.64295:0		0	0	0	0	0	0	0	0	0	0	0	0	0	0	0	0	0	0	0	0	0	0	0	0	0	0	0	0	0	0	0	0	0	0	0	0	0
54	6.761	60.6862	Unknown	[M+H]+	null	null	null	null	null	null	60.68616:5613 61.68951:0 62.69287:0		0	0	0	0	0	0	0	0	0	0	0	0	0	0	0	0	0	0	0	0	0	0	0	0	0	0	0	0	0	0	0	0	0	0	0	0	0
55	14.635	60.6929	Unknown	[M+H]+	null	null	null	null	null	null	60.69293:14910 61.69628:0 62.69964:0		0	0	0	0	0	38098	0	0	0	0	0	0	0	0	30787	0	0	0	0	0	0	0	0	0	0	0	0	0	0	0	0	0	0	0	0	0	0
56	9.46	60.7027	Unknown	[M+H]+	null	null	null	null	null	null	60.70269:23365 61.70604:0 62.7094:0		0	0	0	0	0	0	0	0	0	0	0	0	0	0	0	0	0	0	0	0	0	0	0	0	0	0	0	0	0	0	0	0	0	0	0	0	0
57	9.853	60.7055	Unknown	[M+H]+	null	null	null	null	null	null	60.7055:27580 61.70885:0 62.71221:0		0	0	0	0	0	0	0	0	0	75924	0	0	0	0	0	0	0	0	0	177544	0	0	0	0	0	0	0	196191	0	0	0	0	0	0	0	0	0
58	11.236	60.7114	Unknown	[M+H]+	null	null	null	null	null	null	60.71144:6274 61.71479:0 62.71815:0		21597	0	0	0	0	0	0	0	0	0	0	0	0	24951	0	0	0	0	0	0	0	0	0	0	0	24418	0	0	0	0	0	0	0	0	0	0	0
59	15.171	60.7252	Unknown	[M+H]+	null	null	null	null	null	null	60.7252:4282 61.72855:0 62.73191:0		0	0	0	0	0	0	27103	0	0	0	0	0	0	0	0	0	0	0	0	0	0	0	0	0	0	0	0	0	0	0	21700	0	0	0	0	0	0
60	21.149	60.7296	Unknown	[M+H]+	null	null	null	null	null	null	60.72964:2586 61.73299:0 62.73635:11713		0	0	0	0	0	0	0	0	0	0	0	0	0	0	0	0	0	0	0	0	0	0	0	0	0	0	0	0	0	0	0	0	0	0	0	0	0
61	4.893	60.7375	Unknown	[M+H]+	null	null	null	null	null	null	60.73748:43025 61.74083:0 62.74419:0		0	0	0	0	20700	0	0	0	0	0	49922	47048	0	0	0	0	0	0	0	0	0	0	0	56480	0	0	0	0	0	0	0	0	0	0	0	0	0
62	17.3	60.7492	Unknown	[M+H]+	null	null	null	null	null	null	60.74918:2956 61.75253:0 62.75589:0		0	0	14493	0	0	0	0	0	0	0	0	0	0	0	0	0	0	0	0	0	0	0	0	0	0	0	0	0	0	0	0	0	0	0	0	0	0
63	4.683	60.769	Unknown	[M+H]+	null	null	null	null	null	null	60.76898:23793 61.77233:0 62.77569:0		0	0	0	0	0	0	0	0	0	0	0	0	0	0	0	0	0	0	0	0	0	0	0	0	0	0	0	0	0	0	0	0	0	0	0	0	0
64	10.247	60.7805	Unknown	[M+H]+	null	null	null	null	null	null	60.78055:12859 61.7839:0 62.78726:0		0	0	0	0	0	0	0	0	0	0	0	0	0	0	0	0	0	0	0	0	0	0	0	0	0	0	0	0	0	0	0	0	0	0	0	26124	0
65	2.419	60.7895	Unknown	[M+2H]2+	null	null	null	null	null	null	60.78955:102148 61.7929:0 62.79626:0		0	202535	167978	255399	662836	0	190104	198059	868680	391121	67925	388964	1181523	639706	277442	710451	0	0	0	0	40099	0	85335	45956	49657	55807	0	0	0	67100	0	0	0	81392	0	39175	0
66	21.903	60.7909	Unknown	[M+H]+	null	null	null	null	null	null	60.79094:3050 61.79429:0 62.79765:0		0	0	0	0	0	0	0	0	0	0	0	0	0	0	0	0	0	0	0	0	0	0	0	0	0	0	0	0	0	0	0	0	0	0	0	0	0
67	17.701	60.7949	Unknown	[M+H]+	null	null	null	null	null	null	60.79494:3722 61.79829:0 62.80165:0		0	0	0	0	0	0	0	0	0	0	0	0	0	0	0	0	0	0	0	0	0	0	0	0	0	0	0	0	0	0	0	0	0	0	0	0	0
68	10.312	60.8825	Unknown	[M+H]+	null	null	null	null	null	null	60.88253:8883 61.88588:0 62.88924:0		0	0	0	0	0	0	59778	0	0	0	0	0	0	0	0	0	0	0	0	0	0	0	0	0	0	0	0	0	0	0	0	0	0	0	0	0	0
69	9.736	60.8898	Unknown	[M+H]+	null	null	null	null	null	null	60.88979:50163 61.89314:0 62.8965:0		0	0	0	0	0	0	0	60291	0	0	0	0	0	0	49856	81141	30769	0	0	0	0	0	0	0	0	0	0	0	0	0	0	0	0	0	0	0	0
70	7.877	60.9384	Unknown	[M+H]+	null	null	null	null	null	null	60.93842:14582 61.94177:0 62.94513:0		0	0	0	0	0	0	0	0	0	0	0	0	0	0	0	0	0	0	0	0	0	0	0	0	0	0	0	0	0	0	0	0	0	0	0	0	0
71	9.532	60.976	Unknown	[M+H]+	null	null	null	null	null	null	60.97597:58796 61.97932:0 62.98268:0		0	0	0	0	0	0	0	0	0	0	0	0	0	0	0	0	0	0	0	0	0	0	0	0	0	0	0	0	0	0	0	0	0	0	0	367123	0
72	2.429	61.0023	Unknown	[M+H]+	null	null	null	null	null	null	61.00227:493734 62.00562:0 63.00898:0		3542702	3128311	3064919	3280570	3902666	3019344	2348764	3097853	4878911	4801208	7041144	4534485	5090830	3403741	4313865	3816748	1371750	2262206	3456694	2167941	2403624	2057205	4628006	1903520	1142762	1895546	1302666	1583317	1342694	2059430	1612719	1888570	5129726	5126862	3078139	343658	2773611
73	8.159	61.0112	Unknown	[M+H]+	null	null	null	null	null	null	61.01124:2948724 62.01459:109229 63.01795:216238		1176173	9334270	13212965	10227843	676263	486857	609943	13142766	2393386	17201064	1472832	3408751	2092418	1816805	1657406	2019898	107158	198669	311763	290000	132277	175803	109322	313605	80928	193158	97834	45238	123898	70953	162860	130811	1687707	2822298	2471382	3836988	4756557
74	5.02	61.029	Unknown	[M+H]+	null	null	null	null	null	null	61.02899:3154956 62.03234:0 63.0357:0		5182	144872	17790	46072	34178	66282	57512	70014	67957	297991	2644	327966	534867	22165	258270	2372	10557262	10954302	13291976	17591582	8093475	6856311	10319714	9399690	8360291	10668509	15915011	12060278	15099698	8542484	22634940	12227125	9821255	7629531	7827813	12790713	9478570
75	7.898	61.0403	w/o MS2:Urea	[M+H]+	2.771	61.0404	CH4N2O	Ureas	XSQUKJJJFZCRTK-UHFFFAOYSA-N	N=C(O)N	61.04031:913423 62.04366:0 63.04702:0		8969672	16894200	18128090	7292778	16810468	20824962	15994791	10108562	32526124	32139052	5635224	7255185	17133396	14046796	4625444	19492288	3450983	7040676	4475274	4621018	4947795	3947315	9538971	10462310	5422668	8833705	8657731	9038423	4931926	4339056	3181729	5567642	5229758	3701604	1741092	5739806	4690548
76	21.436	61.0403	w/o MS2:Urea	[M+H]+	2.771	61.0404	CH4N2O	Ureas	XSQUKJJJFZCRTK-UHFFFAOYSA-N	N=C(O)N	61.04033:2396892 62.04368:82308 63.04704:0		43432084	27196286	27217284	38055220	56362080	53749208	35807084	36383876	81525928	31569560	26093270	80455376	68963416	14528954	78388960	77122920	17201296	16726982	24071606	12024436	40431516	23600062	15851529	21071550	19645652	32925372	31296654	30397454	53615672	42039684	36997228	18496432	19896016	14923309	10812437	50160612	59370544
77	22.607	61.0403	w/o MS2:Urea	[M+H]+	2.771	61.0404	CH4N2O	Ureas	XSQUKJJJFZCRTK-UHFFFAOYSA-N	N=C(O)N	61.04034:2168888 62.04369:53392 63.04705:0		32684996	28011050	45680684	33593432	62450636	43063276	57950968	48283640	15555433	51061464	38941108	32077072	62376868	38761832	58239492	36278196	27822422	33381648	15166032	9911469	29394736	24451664	25823116	41028028	15038263	26346232	12492581	13431020	30297442	19000684	44513944	29421438	11025758	11418148	33051832	16409824	19491010
78	4.306	61.0403	w/o MS2:Urea	[M+H]+	2.771	61.0404	CH4N2O	Ureas	XSQUKJJJFZCRTK-UHFFFAOYSA-N	N=C(O)N	61.04035:3460600 62.0437:115885 63.04706:0		48638272	26417162	39532540	16669228	17255216	41860888	62061260	82876920	84619552	29506436	29401202	31681428	20804322	76837168	17409308	70046264	2303288	5202340	8680589	6384191	8897498	6912873	124920816	6368950	45832272	47084524	6952140	32596766	4161500	34162136	26725700	44179184	10096860	4564366	7625552	10745024	12940959
79	10.112	61.0403	w/o MS2:Urea	[M+H]+	2.771	61.0404	CH4N2O	Ureas	XSQUKJJJFZCRTK-UHFFFAOYSA-N	N=C(O)N	61.04035:597277 62.0437:0 63.04706:0		12489264	20405686	9575204	22091666	14795946	24608532	8465137	7879482	12653827	17828202	22975990	10583967	23821728	16291153	17584428	17724344	4572626	5349322	10693021	8746051	2396468	4901436	7738012	8670386	6469058	3781517	3640059	2461567	4417142	3880459	11683821	8810901	7659290	7753248	7647135	10217078	5231412
80	0.334	61.0404	w/o MS2:Urea	[M+H]+	2.771	61.0404	CH4N2O	Ureas	XSQUKJJJFZCRTK-UHFFFAOYSA-N	N=C(O)N	61.04036:3605730 62.04371:153215 63.04707:0		67307448	63824368	105074344	82344376	110765800	20006530	67223848	108004712	61141416	53014896	62959396	64964520	80828752	77844944	121073040	50359592	24064666	43709748	28171188	39594860	62735640	49966424	55598544	39702916	28939898	68679872	48518756	43445564	59372848	59741772	63833116	40188812	45310244	53844744	60884196	29569518	50288084
81	4.458	61.0404	w/o MS2:Urea	[M+H]+	2.771	61.0404	CH4N2O	Ureas	XSQUKJJJFZCRTK-UHFFFAOYSA-N	N=C(O)N	61.04036:3115231 62.04371:95303 63.04707:0		48638272	21538026	39532540	15169556	26844302	41860888	55600856	82876920	84619552	33968500	26009938	25593134	54642392	76837168	56874940	70046264	24904460	23561898	7315684	9449350	24157650	33541410	124920816	27887954	45832272	47084524	26675162	32596766	39182836	34162136	26725700	44179184	10096860	10207478	9451526	10745024	12940959
82	4.739	61.0404	w/o MS2:Urea	[M+H]+	2.771	61.0404	CH4N2O	Ureas	XSQUKJJJFZCRTK-UHFFFAOYSA-N	N=C(O)N	61.04036:3355041 62.04371:124250 63.04707:0		14138012	30935562	33459154	17731186	32536384	18070096	10863491	27392092	18729614	33968500	29581096	26532268	39466812	23386576	16356004	27017966	24904460	44563708	39350652	39700560	24157650	44516960	181911904	61711052	65004928	77454664	41706652	52654464	39129612	69290896	37604664	41194080	39024452	65560784	63989040	70865568	46520664
83	9.792	61.0404	w/o MS2:Urea	[M+H]+	2.771	61.0404	CH4N2O	Ureas	XSQUKJJJFZCRTK-UHFFFAOYSA-N	N=C(O)N	61.04036:570771 62.04371:0 63.04707:0		8040768	13209128	10321714	17703458	6122252	4998216	5630267	10909539	9305540	11357648	13021296	10547029	23703770	21013334	12435454	25055692	6784421	6172163	5820198	2380854	7312362	4581954	7090643	5118358	4373244	6489042	6284218	5466514	3474463	5482652	5449014	1959350	7012324	3274667	5918836	5253856	3493188
84	1.468	61.0404	w/o MS2:Urea	[M+H]+	2.771	61.0404	CH4N2O	Ureas	XSQUKJJJFZCRTK-UHFFFAOYSA-N	N=C(O)N	61.04037:2914250 62.04372:125768 63.04708:0		86343592	99035832	65309124	96390312	53639052	44989628	24861796	45960860	73441128	35080980	111967848	29929846	31659198	76904128	116767576	30761936	10506419	82785304	75623512	7526594	80648680	86038384	76072976	48238212	89269520	7376062	9704568	7167389	7980162	80680840	9708467	7335956	104197320	99627928	95136736	100948496	91386784
85	9.182	61.0404	w/o MS2:Urea	[M+H]+	2.771	61.0404	CH4N2O	Ureas	XSQUKJJJFZCRTK-UHFFFAOYSA-N	N=C(O)N	61.04037:1326525 62.04372:0 63.04708:0		12570818	20259552	25008816	19324934	27784206	17470600	11152155	19899664	39351324	22235232	24225248	30449948	31903140	24477136	25769804	30671704	10122173	4306791	11218390	4008608	4422378	8381450	14671917	4416238	4292030	15767893	7948776	4738616	7608776	4391286	6066258	7580436	7249594	7391890	6715622	7956933	7714681
86	1.248	61.0404	w/o MS2:Urea	[M+H]+	2.771	61.0404	CH4N2O	Ureas	XSQUKJJJFZCRTK-UHFFFAOYSA-N	N=C(O)N	61.04039:2934687 62.04374:123150 63.0471:0		72906784	22581358	63372896	42696664	48133288	30593568	17784194	21658346	33892108	52760936	32461556	23006478	24455094	23770612	29591760	22909286	84010072	82785304	75623512	76078824	80648680	86038384	76073072	48238212	89269520	93195416	85024864	78367720	83247928	80680840	83924920	83044376	104197320	99627928	95136736	100948496	91386784
87	21.755	61.0404	w/o MS2:Urea	[M+H]+	2.771	61.0404	CH4N2O	Ureas	XSQUKJJJFZCRTK-UHFFFAOYSA-N	N=C(O)N	61.04039:1827573 62.04374:42553 63.0471:0		25043208	34237136	46522316	34683744	19562164	17400114	40920928	13003926	10849446	21653382	15429868	25338920	36638744	34351988	28017228	31373488	13185156	29234972	27448950	27852692	11327049	17904824	24766702	22116996	16378429	18984920	11461432	30397454	17759806	15855285	18704588	15518219	17213680	15571434	26144266	18596596	21061936
88	7.755	61.0404	w/o MS2:Urea	[M+H]+	2.771	61.0404	CH4N2O	Ureas	XSQUKJJJFZCRTK-UHFFFAOYSA-N	N=C(O)N	61.0404:682093 62.04375:0 63.04711:0		8969672	8667018	5343052	2415404	16810468	12870510	12920866	10108562	3931892	32139052	22993564	17830396	4927374	5083271	20417090	7711336	2946034	7040676	5604542	4621018	4090727	4252700	10256939	10462310	3209188	8833705	8657731	9038423	4784114	5022070	4032628	2098172	4621868	4576448	5587400	5739806	6069788
89	1.896	61.0404	w/o MS2:Urea	[M+H]+	2.771	61.0404	CH4N2O	Ureas	XSQUKJJJFZCRTK-UHFFFAOYSA-N	N=C(O)N	61.04041:3302102 62.04376:178423 63.04712:0		62328676	52075420	41115220	53478600	44619752	99813728	42636436	39018976	71555536	81041632	61385132	38546276	134534320	29718116	98219944	48798952	44915724	48312044	34228572	30913106	55721848	38467488	48590368	41520312	71067536	38779696	60331196	35168656	64838484	42341656	45832656	44508264	53249096	57192924	51466356	38140420	34220980
90	5.227	61.0404	w/o MS2:Urea	[M+H]+	2.771	61.0404	CH4N2O	Ureas	XSQUKJJJFZCRTK-UHFFFAOYSA-N	N=C(O)N	61.04043:3350559 62.04378:39159 63.04714:0		35308788	45553296	55350584	40937280	40061328	34553004	36950696	56356464	63193028	62604808	76396640	70921104	57241960	51622620	47013320	45024628	18517662	22352064	19777344	19078276	21023480	20864544	23659524	7478502	7835819	9360335	18120322	21762986	21411976	8930019	24440676	26832398	25013836	9646139	9486729	9980251	34498052
91	5.599	61.0404	w/o MS2:Urea	[M+H]+	2.771	61.0404	CH4N2O	Ureas	XSQUKJJJFZCRTK-UHFFFAOYSA-N	N=C(O)N	61.04043:11372854 62.04378:320584 63.04714:32770		26958206	20619270	24644210	23823596	33499370	31104014	32323246	22638368	41769972	45947216	33322954	26379644	39992168	32107276	47503820	41967756	24450000	17562490	20421062	16397826	18107364	18545626	136883216	17053266	18308724	19848828	15520587	17724762	16102169	20313568	27541632	25041618	14403600	26371978	21003348	20499522	23622012
92	9.643	61.0404	w/o MS2:Urea	[M+H]+	2.771	61.0404	CH4N2O	Ureas	XSQUKJJJFZCRTK-UHFFFAOYSA-N	N=C(O)N	61.04043:652218 62.04378:0 63.04714:0		8040768	13209128	10321714	7893294	6122252	4998216	5630267	10909539	9305540	9587995	13021296	8335970	4729891	21013334	5033830	6027806	3428273	3576106	3199026	3483662	2229622	4269858	8164298	4635672	4975432	4908577	5346596	3383951	3754300	3286931	3670522	3084696	3408313	3274667	9390300	5253856	3493188
93	8.312	61.0404	w/o MS2:Urea	[M+H]+	2.771	61.0404	CH4N2O	Ureas	XSQUKJJJFZCRTK-UHFFFAOYSA-N	N=C(O)N	61.04045:566630 62.0438:0 63.04716:0		20971862	12803526	10698280	35401936	16571859	10052323	10549915	18159342	5997908	18731224	27022440	10375260	16849854	19196640	6525956	12688598	5426709	5399461	6977230	3586398	12980987	8626895	24064584	6768158	2988539	13303826	6070060	6867318	10209135	8582105	11112177	6452418	6259199	6021609	5161256	5381508	7525076
94	21.271	61.0405	w/o MS2:Urea	[M+H]+	2.771	61.0404	CH4N2O	Ureas	XSQUKJJJFZCRTK-UHFFFAOYSA-N	N=C(O)N	61.04046:2200566 62.04381:47843 63.04717:0		43255988	53102108	56566480	36807392	56362080	53749208	36467056	44280668	81525928	41276428	36670172	80455376	68963416	61712444	78388960	77124208	30049000	36093064	22594604	33517316	40431516	35730432	31804766	42941980	19645652	37176112	32528236	45304308	53615672	42045684	23030034	19634330	36880332	22583188	46193816	50160612	59370544
95	10.409	61.0405	w/o MS2:Urea	[M+H]+	2.771	61.0404	CH4N2O	Ureas	XSQUKJJJFZCRTK-UHFFFAOYSA-N	N=C(O)N	61.04046:458914 62.04381:0 63.04717:0		9560210	12885891	11378362	18525514	14455723	14495489	11902743	12910030	25696810	20943954	29279360	24358106	15624136	10719256	15919371	16071339	9233768	7208809	7730736	7924137	10832510	5349598	12841804	5761396	10783971	4249506	5976870	8155995	8234272	8066307	4006786	5689692	7594167	7699630	4668087	2325238	7821512
96	22.861	61.0405	w/o MS2:Urea	[M+H]+	2.771	61.0404	CH4N2O	Ureas	XSQUKJJJFZCRTK-UHFFFAOYSA-N	N=C(O)N	61.04047:2086856 62.04382:75602 63.04718:0		29853942	39575772	27516778	25931476	50609204	23083154	14966784	55278096	43780564	23963636	39115340	26877274	22840198	21574086	44784748	40091984	16324871	28145384	29892922	15144342	18059290	18792756	40283880	17707920	20583320	37920264	32855292	20124884	14752467	29317844	29561254	23085694	24180890	19123308	27436614	15545631	17380092
97	4.925	61.0405	w/o MS2:Urea	[M+H]+	2.771	61.0404	CH4N2O	Ureas	XSQUKJJJFZCRTK-UHFFFAOYSA-N	N=C(O)N	61.0405:2301942 62.04385:54657 63.04721:0		19532252	30935562	4982876	12113918	32536384	17872624	6450024	27392092	18729614	26344530	29581096	26532268	39466812	23386576	16356004	19470888	45479116	44563708	39350652	39700560	38422140	44516960	181911904	61711052	65004928	77454664	41706652	52654464	39129612	69290896	37604664	41194080	39024452	65560784	63989040	70865568	46520664
98	2.423	61.0405	w/o MS2:Urea	[M+H]+	2.771	61.0404	CH4N2O	Ureas	XSQUKJJJFZCRTK-UHFFFAOYSA-N	N=C(O)N	61.04052:1123249792 62.04387:36185168 63.04723:5015052		10469573632	11764456448	11861818368	11585313792	11394402304	10911293440	8698547200	13962437632	14741051392	17590564864	16988145664	16881986560	16314801152	13922188288	14098177024	13667780608	2552434432	2465746432	3709816320	2962525184	3807736832	3682798592	16210417664	2853964544	2718752768	3699115520	4303129600	3237013760	3661035264	3251270912	3493679616	3209497600	3302004992	3027698944	3476525312	4296474112	4581996544
99	8.541	61.1181	Unknown	[M+H]+	null	null	null	null	null	null	61.11814:16549 62.12149:0 63.12485:0		0	0	0	0	0	0	0	0	0	0	0	0	0	0	0	0	0	0	0	0	0	0	0	0	0	0	0	0	0	0	0	0	0	29705	0	0	0
100	9.682	61.2327	Unknown	[M+2H]2+	null	null	null	null	null	null	61.23269:12902 62.23604:0 63.2394:0		0	0	0	0	0	0	0	0	0	0	0	0	0	93195	0	0	0	0	0	0	0	0	0	0	0	0	0	0	0	0	0	0	0	0	0	0	0
101	7.757	61.2959	Unknown	[M+H]+	null	null	null	null	null	null	61.29595:28510 62.2993:0 63.30266:0		0	0	0	0	0	0	0	0	0	61144	0	0	0	0	0	0	0	0	0	0	0	0	0	0	0	0	72961	0	0	0	0	0	0	0	0	0	0
102	0.981	61.3059	Unknown	[M+H]+	null	null	null	null	null	null	61.30594:12791 62.30929:0 63.31265:0		0	0	0	0	0	0	0	0	0	0	0	0	0	0	0	0	0	0	0	0	0	0	0	0	0	0	0	0	0	0	0	0	0	0	30449	0	0
103	19.965	61.3069	Unknown	[M+H]+	null	null	null	null	null	null	61.30688:3473 62.31023:0 63.31359:0		0	0	0	0	0	0	0	0	0	0	0	13921	0	0	0	0	0	0	0	0	0	0	0	0	0	0	0	0	0	0	0	0	0	0	0	0	13741
104	11.078	61.3335	Unknown	[M+H]+	null	null	null	null	null	null	61.33354:4218 62.33689:0 63.34025:0		0	19993	0	0	0	0	0	0	0	0	0	0	0	19443	0	0	0	0	0	0	0	0	0	0	0	0	0	23116	0	0	0	0	0	0	0	20538	0
105	1.864	61.344	Unknown	[M+H]+	null	null	null	null	null	null	61.34397:26452 62.34732:0 63.35068:0		0	0	0	0	0	0	0	0	0	0	0	0	0	0	0	0	0	0	0	0	31618	0	0	0	0	0	0	0	0	0	0	0	0	0	0	0	0
106	22.278	61.3501	Unknown	[M+H]+	null	null	null	null	null	null	61.35005:3516 62.3534:0 63.35676:0		0	0	0	0	0	0	0	0	0	0	17640	0	0	0	0	0	0	0	0	0	0	0	0	0	0	0	0	0	0	0	0	0	0	0	0	0	0
107	14.881	61.3536	Unknown	[M+H]+	null	null	null	null	null	null	61.35357:8016 62.35692:0 63.36028:0		0	27161	0	0	0	0	0	47755	0	0	0	0	0	0	0	0	0	23423	0	0	0	0	42400	0	0	0	0	0	0	0	0	0	0	0	19233	20058	0
108	15.922	61.3747	Unknown	[M+H]+	null	null	null	null	null	null	61.37471:3484 62.37806:0 63.38142:0		0	0	0	0	0	0	0	0	0	0	0	0	0	0	0	0	0	0	0	0	0	0	0	0	0	0	0	0	0	0	0	19946	0	0	0	0	0
109	4.388	61.3775	Unknown	[M+H]+	null	null	null	null	null	null	61.37748:41328 62.38083:0 63.38419:0		0	0	0	0	0	0	0	0	0	0	0	0	0	0	30526	0	0	0	0	0	0	23639	0	0	0	0	0	0	0	0	0	0	0	0	0	0	0
110	17.552	61.4019	Unknown	[M+H]+	null	null	null	null	null	null	61.40191:4017 62.40526:0 63.40862:0		0	0	0	0	0	0	0	0	0	0	0	0	0	0	0	0	0	0	0	0	0	0	0	17597	0	0	0	0	0	0	0	0	0	0	0	0	0
111	3.49	61.4137	Unknown	[M+H]+	null	null	null	null	null	null	61.41373:5625 62.41708:0 63.42044:0		0	0	0	0	0	0	0	0	0	0	0	0	44062	0	0	0	0	0	0	0	0	0	0	0	0	0	0	0	0	0	0	0	0	0	0	0	0
112	20.637	61.4195	Unknown	[M+H]+	null	null	null	null	null	null	61.41946:1789 62.42281:0 63.42617:0		0	0	8779	0	0	0	0	0	0	0	0	0	0	0	0	0	0	0	0	0	0	0	0	0	0	0	0	0	0	0	0	0	0	0	11959	0	0
113	16.573	61.4567	Unknown	[M+H]+	null	null	null	null	null	null	61.45668:3278 62.46003:0 63.46339:0		0	0	0	0	0	0	0	0	17072	0	0	0	0	0	0	0	0	0	0	0	0	0	0	0	0	0	0	0	0	0	0	0	0	0	0	0	20887
114	14.616	61.4687	Unknown	[M+H]+	null	null	null	null	null	null	61.46873:6969 62.47208:0 63.47544:0		0	0	0	0	0	0	0	0	0	0	0	0	0	0	0	0	0	0	0	0	0	0	0	0	0	0	0	0	0	0	0	0	0	0	0	0	0
115	11.519	61.5138	Unknown	[M+H]+	null	null	null	null	null	null	61.51376:3097 62.51711:0 63.52047:0		0	0	21233	0	0	0	0	17749	0	0	0	0	0	0	0	0	0	0	0	17401	44392	0	0	0	0	0	19239	0	0	0	0	0	0	20668	0	0	0
116	9.907	61.5245	Unknown	[M+H]+	null	null	null	null	null	null	61.52448:44641 62.52783:0 63.53119:0		0	0	0	0	0	81370	0	0	0	0	0	120194	0	61591	0	0	0	0	52287	0	0	0	0	0	0	0	0	0	0	0	0	0	0	0	0	0	0
117	17.434	61.5262	Unknown	[M+H]+	null	null	null	null	null	null	61.52623:3448 62.52958:0 63.53294:0		0	0	0	0	0	0	0	0	0	0	0	0	0	19554	0	0	0	21866	0	0	0	0	0	0	0	0	0	0	0	0	0	0	0	0	0	0	0
118	18.481	61.5277	Unknown	[M+H]+	null	null	null	null	null	null	61.52773:2733 62.53108:0 63.53444:0		0	0	0	0	0	0	0	0	0	0	0	0	0	0	0	0	0	0	0	0	0	0	0	0	0	0	0	0	0	0	0	0	0	0	0	0	0
119	10.426	61.5507	Unknown	[M+H]+	null	null	null	null	null	null	61.55067:13951 62.55402:0 63.55738:0		0	61842	0	0	0	0	0	0	0	0	0	0	0	0	97568	65026	0	0	0	0	0	0	0	40836	0	0	0	0	0	0	0	0	0	0	0	0	0
120	10.356	61.571	Unknown	[M+H]+	null	null	null	null	null	null	61.57096:23543 62.57431:0 63.57767:0		0	0	77410	0	0	0	0	0	0	0	0	0	0	0	97568	0	0	0	0	0	0	0	0	0	0	0	0	0	0	0	0	0	0	0	0	0	0
121	4.857	61.5739	Unknown	[M+H]+	null	null	null	null	null	null	61.57394:28029 62.57729:0 63.58065:0		0	0	0	0	0	0	0	0	0	0	0	0	0	0	0	16787	77972	0	0	0	0	0	0	0	0	0	0	0	0	0	0	0	0	0	0	0	0
122	8.011	61.6951	Unknown	[M+H]+	null	null	null	null	null	null	61.69513:14883 62.69848:0 63.70184:0		0	0	78668	0	0	0	0	0	0	0	0	0	0	0	0	0	0	0	0	0	0	0	0	0	0	0	0	0	0	0	0	51341	0	0	0	0	0
123	0.9	61.7439	Unknown	[M+H]+	null	null	null	null	null	null	61.7439:18781 62.74725:0 63.75061:0		0	0	0	0	0	0	0	0	0	0	0	0	0	0	0	0	0	0	0	0	0	0	0	0	0	0	0	0	51568	0	0	0	0	0	0	0	0
124	10.309	61.777	Unknown	[M+H]+	null	null	null	null	null	null	61.77703:13302 62.78038:0 63.78374:0		0	0	0	0	0	0	0	127468	0	0	0	79495	0	0	0	0	0	0	0	0	0	0	0	0	0	0	0	40977	0	0	0	0	0	0	0	0	0
125	9.688	61.9201	Unknown	[M+H]+	null	null	null	null	null	null	61.92007:37063 62.92342:0 63.92678:0		0	0	0	0	19536	0	0	74865	56520	0	0	94799	0	0	0	0	0	0	0	0	0	0	0	0	0	0	0	0	0	0	0	0	0	0	0	0	0
126	10.055	61.974	Unknown	[M+H]+	null	null	null	null	null	null	61.97401:43249 62.97736:1671441 63.98072:0		140511	294106	80959	182745	136194	0	61218	77000	110630	73817	183899	259985	153678	169849	240503	133979	0	0	0	61177	0	0	0	0	0	0	0	0	0	0	0	41566	0	0	0	55637	0
127	5.56	62.0067	w/o MS2:Ethanolamine	[M+H]+	null	62	C2H7NO	1,2-aminoalcohols	HZAXFHJVJLSVMW-UHFFFAOYSA-N	NCCO	62.00665:733479 63.01:0 64.01336:37396		0	0	0	0	0	75498	65891	16436	33587	45825	19449	0	21808	0	20514	0	1091739	1727002	2170003	1690281	1653226	1531093	935175	1470841	966712	1534250	1363184	1710856	1068672	1388446	1559272	2243840	314607	166049	360763	436603	278340
128	9.216	62.0607	Ethanolamine	[M+H]+	7.149	62.0608	C2H7NO	1,2-aminoalcohols	HZAXFHJVJLSVMW-UHFFFAOYSA-N	OCCN	62.06073:6144721 63.06408:266573 64.06744:0	62.06111:102164	52474276	74527552	61976532	60812780	31409904	22523740	42252496	43944492	43214932	48972636	37114452	33729080	50382384	39117244	38142556	53708932	95900	18569	36603	0	139802	27609	565	50621	35899	101136	46629	16962	0	69481	110882	15986	93414	52325	177695	110640	232983
129	9.5	62.0607	Ethanolamine	[M+H]+	7.149	62.0608	C2H7NO	1,2-aminoalcohols	HZAXFHJVJLSVMW-UHFFFAOYSA-N	OCCN	62.06074:19232176 63.06409:578850 64.06745:82645	52.46649:1032 55.58273:1143 62.06108:127778	52474276	329709	711014	1136745	129406	22523740	42252492	949664	401936	448292	1097216	345520	1188899	1259182	679466	1395752	3781816	6424842	9242934	8228064	8318325	7916862	7954772	7311349	6714428	3499807	10224009	8727035	8400085	9988493	6079990	17096052	47245820	53071624	59054560	55965952	65252800
130	10.51	62.0608	w/o MS2:Ethanolamine	[M+H]+	7.149	62.0608	C2H7NO	1,2-aminoalcohols	HZAXFHJVJLSVMW-UHFFFAOYSA-N	OCCN	62.06081:3224412 63.06416:143454 64.06752:0		151183	77693	0	171046	86497	111341	118149	0	59985	84294	171393	0	146645	0	0	152962	316738	321925	322996	442987	520018	352796	336406	510041	275060	626799	704047	233023	250590	585651	396376	912788	6592597	7004245	6213654	6471004	5818336
131	3.018	62.0609	w/o MS2:Ethanolamine	[M+H]+	7.149	62.0608	C2H7NO	1,2-aminoalcohols	HZAXFHJVJLSVMW-UHFFFAOYSA-N	OCCN	62.06085:737339 63.0642:0 64.06756:0		1630753	869970	1197479	1569063	2044787	3937486	1941068	2892050	3342872	2998287	1771254	2513927	3106648	2781211	3249195	1456894	1603431	803544	207762	597853	649850	695059	8704652	475570	828302	967851	564657	408227	674345	657857	1143997	651828	1122098	890735	1984680	1165115	1769996
132	10.108	62.0609	w/o MS2:Ethanolamine	[M+H]+	7.149	62.0608	C2H7NO	1,2-aminoalcohols	HZAXFHJVJLSVMW-UHFFFAOYSA-N	OCCN	62.06087:1978651 63.06422:0 64.06758:0		267751	264843	220849	224135	69109	153268	266082	68219	166115	261268	96178	58952	135635	127402	40986	604469	444704	1291957	585089	713995	1447563	1687194	589798	1021686	945410	237078	605422	1004735	863394	1814714	756996	1480534	2595616	2854380	2383524	2742409	1281758
133	6.146	62.2213	Unknown	[M+H]+	null	null	null	null	null	null	62.22129:14904 63.22464:0 64.228:0		0	0	0	0	16952	0	12675	0	0	0	0	0	0	0	0	0	0	0	0	0	0	0	0	0	16952	0	0	0	0	0	0	0	0	0	0	0	0
134	9.397	62.2263	Unknown	[M+H]+	null	null	null	null	null	null	62.22633:11586 63.22968:0 64.23304:0		0	0	0	0	0	0	0	0	0	0	0	0	0	0	0	0	0	0	0	0	0	0	0	0	0	0	0	0	0	0	0	0	0	0	0	61511	0
135	9.903	62.27	Unknown	[M+H]+	null	null	null	null	null	null	62.26999:29192 63.27334:0 64.2767:0		0	0	0	0	0	0	0	0	0	0	0	0	0	0	0	0	0	39670	0	0	0	0	0	0	0	0	0	0	0	0	0	0	0	0	0	0	0
136	9.651	62.2799	Unknown	[M+H]+	null	null	null	null	null	null	62.27988:87600 63.28323:0 64.28659:0		727846	0	475426	359488	330812	208370	436257	347583	542859	226252	458222	439107	77544	467365	454831	487473	0	39670	0	0	0	0	0	271418	0	0	0	0	0	0	0	0	0	0	0	0	0
137	9.57	62.351	Unknown	[M+H]+	null	null	null	null	null	null	62.35101:25049 63.35436:0 64.35772:0		0	0	0	0	0	0	0	0	0	0	0	0	0	0	0	0	0	0	0	0	0	0	0	0	0	0	0	0	84284	0	0	0	0	0	0	0	30114
138	6.1	62.3629	Unknown	[M+H]+	null	null	null	null	null	null	62.36293:12708 63.36628:0 64.36964:0		0	0	0	0	0	0	0	0	0	0	0	0	0	0	0	0	0	0	0	0	0	0	0	0	0	0	0	0	0	0	0	0	0	27305	0	0	0
139	14.315	62.3751	Unknown	[M+H]+	null	null	null	null	null	null	62.37507:7144 63.37842:0 64.38178:0		0	0	0	0	0	0	24131	0	0	0	0	0	0	0	0	0	21008	0	0	0	0	0	0	0	0	0	0	0	0	0	0	0	0	0	0	0	0
140	7.61	62.4305	Unknown	[M+H]+	null	null	null	null	null	null	62.43053:14781 63.43388:0 64.43724:0		144169	0	0	0	0	0	0	50086	0	0	0	0	0	0	0	0	0	0	0	0	0	0	0	32688	0	0	0	0	0	0	0	0	0	0	0	0	0
141	10.426	62.5821	Unknown	[M+H]+	null	null	null	null	null	null	62.58211:19802 63.58546:0 64.58882:0		0	0	0	0	0	0	0	0	0	0	120177	0	0	0	0	0	0	0	0	0	0	0	0	0	0	0	0	0	0	0	0	0	0	0	0	0	0
142	10.35	62.6434	Unknown	[M+H]+	null	null	null	null	null	null	62.64338:14316 63.64673:0 64.65009:226663		0	0	0	0	0	81716	68501	0	0	0	0	0	0	0	0	0	0	0	0	0	0	0	0	0	0	0	0	0	0	0	0	0	0	0	0	0	0
143	3.268	62.6625	Unknown	[M+H]+	null	null	null	null	null	null	62.66246:7660 63.66581:0 64.66917:0		33353	0	0	0	0	0	0	0	0	0	0	0	0	0	0	0	0	0	0	0	0	0	0	0	0	0	26867	0	0	0	0	29549	0	0	0	0	0
144	6.188	62.7508	Unknown	[M+H]+	null	null	null	null	null	null	62.75077:13195 63.75412:0 64.75748:0		0	0	0	0	0	0	0	0	3544	0	0	0	0	0	0	0	0	0	0	0	0	0	0	0	0	0	0	0	0	0	0	0	0	0	0	0	0
145	10.001	62.7574	Unknown	[M+H]+	null	null	null	null	null	null	62.75741:23200 63.76076:0 64.76412:0		0	0	0	0	0	57963	51949	0	89644	0	0	0	0	0	0	0	0	0	0	0	0	0	0	0	0	0	0	0	0	0	0	0	0	0	0	0	0
146	10.165	62.8802	Unknown	[M+H]+	null	null	null	null	null	null	62.88023:18747 63.88358:0 64.88694:0		47413	0	0	0	45110	0	0	52469	0	0	0	0	0	0	0	0	0	0	0	0	0	0	0	0	26936	0	0	0	0	0	0	0	0	0	162617	0	0
147	10.988	62.9824	Unknown	[M+H]+	null	null	null	null	null	null	62.98239:5499842 63.98574:0 64.9891:0		13670869	43998652	81436504	20558504	11383505	11114254	101414664	16496212	15650695	156931328	13563620	16185806	16191381	15546225	13425193	14133083	12063604	2430155	2528226	2873574	1849046	1744805	1978854	3403300	2209068	1852117	2306088	1980568	4213407	11733620	3173718	1609506	3153196	6022179	3701222	2672553	6222578
148	9.283	62.9824	Unknown	[M+H]+	null	null	null	null	null	null	62.98241:543626 63.98576:0 64.98912:0		1515881	3726119	3345582	3112684	728255	0	0	4050168	3828628	3589001	4349988	4292022	4258469	1301375	4350760	4154468	0	0	0	0	0	0	0	0	0	0	0	0	21352	0	0	0	0	0	0	0	0
149	12.167	62.9824	Unknown	[M+H]+	null	null	null	null	null	null	62.98241:637953 63.98576:0 64.98912:0		9794971	3056778	2084495	3142408	8904793	2185177	2619345	2695234	7470836	4775872	2554972	9043194	17771150	2601472	8218254	2489198	1934672	1885311	1552872	2417290	1383459	2851880	2124337	2300718	1652792	3629435	1430617	1461988	2026916	2349568	1249899	1308777	2779502	2584780	1374074	1551981	2493056
150	10.749	62.9824	Unknown	[M+H]+	null	null	null	null	null	null	62.98244:3756647 63.98579:0 64.98915:0		101703792	99842632	79372672	171467712	86348848	91787816	101414664	84028344	122578456	156931312	116328056	137855888	147861952	131324896	118257504	129605768	12063604	19413878	13802244	4328476	11406736	10289619	10630963	8144990	11099480	11521546	12539360	10578280	6612654	11733620	10197913	8951679	18179884	12939938	17667270	14820963	11840864
151	10.47	62.9825	Unknown	[M+H]+	null	null	null	null	null	null	62.98245:3133492 63.9858:0 64.98916:0		108876144	61404328	78004264	68457696	102214688	100941768	85060848	72936824	73523640	63511060	74279616	83413432	81864376	69998544	86306528	92812224	8533812	19413876	9918912	29721546	8589222	5232534	6142764	8179004	6985974	6155464	4214430	7206687	5895716	7065232	7000858	5506084	10798524	8958267	13127191	8624933	14244238
152	9.975	62.9825	Unknown	[M+H]+	null	null	null	null	null	null	62.98246:2752983 63.98581:0 64.98917:0		193542	173631	76587	722615	3603903	10751782	22648360	252613	627556	92860	105365	274666	435068	26192514	3769194	6669937	43474688	39486108	40438876	42856244	31766244	31183858	34511124	36390564	36638560	35736316	37140368	39026772	36786308	36886776	40011872	33016096	51408392	56833528	56720728	51340324	60856344
153	13.336	62.9825	Unknown	[M+H]+	null	null	null	null	null	null	62.98249:639996 63.98584:0 64.9892:0		3301864	2078318	2731075	5178700	1678731	1026614	1471742	3837536	1652997	4002056	2476330	5385213	2995651	2817770	3026635	2942218	624587	796708	542361	1186468	870832	1723139	937468	561742	1830165	910973	1586945	1068354	652964	841791	1223683	761372	591445	392856	332528	370153	562558
154	9.529	62.9825	Unknown	[M+H]+	null	null	null	null	null	null	62.98252:673319 63.98587:0 64.98923:0		1515881	3726119	160664	303052	5786798	3622176	3074792	400386	156077	407747	4349988	4292022	156466	1301375	69205	309997	0	0	0	0	0	0	0	0	0	0	0	0	0	0	0	0	0	0	0	0	0
155	20.068	62.9825	Unknown	[M+H]+	null	null	null	null	null	null	62.98253:607781 63.98588:0 64.98924:0		667301	1022847	2113488	2499722	1270519	1267808	623606	956378	971066	888597	1065208	1098128	1008433	789901	1063857	991873	1016471	859726	557184	418354	1165442	434115	501066	425729	272137	960893	696044	262213	447022	842701	587074	456330	798988	1148598	508813	953253	332107
156	8.142	63.0071	Unknown	[M+H]+	null	null	null	null	null	null	63.00706:104737 64.01041:104422 65.01377:0		0	154860	335158	97161	0	0	0	407034	0	376266	0	0	149251	0	0	80286	0	0	0	0	0	0	0	0	0	0	0	0	0	57875	0	0	0	0	0	0	79922
157	6.07	63.1348	Unknown	[M+H]+	null	null	null	null	null	null	63.13477:25772 64.13812:0 65.14148:0		50236	0	0	0	0	0	0	0	0	0	0	0	0	50193	0	0	0	0	0	0	0	0	0	0	0	0	0	0	0	0	0	0	0	0	0	0	0
158	10.126	63.1971	Unknown	[M+H]+	null	null	null	null	null	null	63.19708:14339 64.20043:0 65.20379:0		0	0	0	0	0	0	0	0	0	0	0	0	0	0	0	0	0	0	0	0	0	0	0	0	0	0	0	0	0	0	0	0	0	0	32584	0	0
159	1.835	63.2388	Unknown	[M+H]+	null	null	null	null	null	null	63.23878:11030 64.24213:0 65.24549:0		0	0	0	0	0	0	28765	0	0	0	0	0	0	0	0	0	0	0	35491	0	0	0	0	0	0	0	0	0	0	0	0	22888	0	0	0	0	0
160	9.565	63.255	Unknown	[M+H]+	null	null	null	null	null	null	63.25503:33964 64.25838:0 65.26174:0		0	0	73407	0	0	0	0	0	0	0	0	105960	0	0	0	0	0	0	0	0	0	135129	0	0	0	0	0	0	0	0	0	0	0	0	0	0	0
161	5.001	63.3664	Unknown	[M+H]+	null	null	null	null	null	null	63.36641:12634 64.36976:0 65.37312:0		0	0	13850	0	0	0	0	0	0	0	0	0	0	0	0	0	0	0	0	0	0	0	0	0	0	0	0	0	0	0	0	0	0	0	0	0	0
162	4.489	63.4062	Unknown	[M+H]+	null	null	null	null	null	null	63.40617:32975 64.40952:0 65.41288:0		0	0	0	0	0	0	0	0	0	0	0	0	0	0	0	0	0	0	0	0	0	0	0	0	0	0	0	0	0	0	127702	0	0	43878	0	0	0
163	16.713	63.4198	Unknown	[M+H]+	null	null	null	null	null	null	63.41977:4237 64.42312:0 65.42648:0		0	0	0	0	0	17935	0	22629	0	0	0	21571	0	0	0	0	0	0	0	0	0	0	0	0	0	0	0	0	0	0	0	0	0	0	0	0	0
164	4.977	63.427	Unknown	[M+H]+	null	null	null	null	null	null	63.42696:40951 64.43031:0 65.43367:0		0	0	0	0	0	0	0	0	0	0	0	0	0	46127	0	0	0	0	0	0	0	0	0	0	0	0	0	0	0	82682	0	0	0	0	0	0	0
165	9.704	63.4292	Unknown	[M+H]+	null	null	null	null	null	null	63.42923:25772 64.43258:0 65.43594:0		0	0	0	0	0	0	0	0	0	0	0	0	0	0	0	0	0	0	0	0	0	0	0	0	0	0	0	0	0	0	0	0	0	0	0	0	0
166	21.929	63.4333	Unknown	[M+H]+	null	null	null	null	null	null	63.43333:3187 64.43668:0 65.44004:0		0	0	0	0	0	0	0	0	0	0	0	21424	0	15646	0	0	0	0	0	0	0	0	0	0	0	0	0	0	0	44854	0	0	0	0	0	0	0
167	9.736	63.4774	Unknown	[M+H]+	null	null	null	null	null	null	63.47739:12342 64.48074:0 65.4841:0		0	0	0	0	0	0	0	0	0	0	0	0	0	0	0	0	0	0	0	0	0	0	0	0	0	0	0	0	0	0	0	0	0	0	0	0	0
168	12.369	63.5144	Unknown	[M+H]+	null	null	null	null	null	null	63.5144:3162 64.51775:0 65.52111:0		0	0	0	0	0	0	0	0	0	0	0	19446	0	0	0	0	0	0	0	0	0	0	0	0	0	0	0	0	0	0	0	0	0	23682	0	0	0
169	7.739	63.5299	Unknown	[M+H]+	null	null	null	null	null	null	63.52988:38905 64.53323:0 65.53659:0		0	0	0	0	0	0	0	0	0	0	0	0	0	0	0	0	0	0	0	0	0	0	0	0	0	35468	0	0	0	38726	0	0	0	0	0	0	0
170	16.055	63.5312	Unknown	[M+H]+	null	null	null	null	null	null	63.53119:3250 64.53454:0 65.5379:0		0	0	13283	0	0	0	0	0	0	0	0	0	0	0	0	0	0	0	0	0	0	0	0	0	0	0	0	0	0	0	0	0	0	0	0	0	0
171	5.999	63.5326	Unknown	[M+H]+	null	null	null	null	null	null	63.53262:6258 64.53597:0 65.53933:0		0	0	0	0	0	0	0	0	0	0	0	0	0	0	0	0	0	0	0	0	0	0	0	0	0	0	0	0	0	0	0	0	0	0	0	0	0
172	14.668	63.5344	Unknown	[M+H]+	null	null	null	null	null	null	63.53439:8289 64.53774:0 65.5411:0		0	0	0	0	0	0	0	39810	0	0	43167	13071	39769	0	0	0	0	0	0	0	0	20495	0	0	0	0	0	0	21776	0	0	0	0	0	0	0	0
173	5.959	63.5596	Unknown	[M+H]+	null	null	null	null	null	null	63.55957:13305 64.56292:0 65.56628:0		0	0	0	0	0	0	0	0	0	0	0	0	0	0	0	0	0	0	0	0	0	0	0	0	0	0	0	0	0	0	0	0	0	0	0	0	0
174	9.684	63.6764	Unknown	[M+H]+	null	null	null	null	null	null	63.67641:38788 64.67976:0 65.68312:0		0	0	0	0	0	0	0	90825	0	0	0	0	0	0	0	0	0	0	0	0	0	0	0	0	0	0	0	175983	0	0	0	0	0	0	0	0	0
175	14.54	63.8179	Unknown	[M+H]+	null	null	null	null	null	null	63.81793:8339 64.82128:0 65.82464:0		0	0	0	0	0	0	0	0	0	0	0	0	0	0	0	0	0	0	0	0	0	0	0	0	0	0	0	0	0	0	0	0	0	0	0	0	0
176	8.601	63.8364	Unknown	[M+H]+	null	null	null	null	null	null	63.83635:16871 64.8397:0 65.84306:0		0	0	0	0	0	0	0	0	0	0	0	0	0	0	0	0	0	0	0	0	0	0	0	0	0	0	0	0	0	0	0	16675	0	0	0	0	0
177	10.109	63.8403	Unknown	[M+H]+	null	null	null	null	null	null	63.84031:24477 64.84366:0 65.84702:0		0	0	0	0	0	0	0	0	0	61952	0	0	0	0	0	0	0	0	0	0	0	0	0	0	0	0	0	0	0	0	113289	0	0	0	0	0	0
178	9.623	64.0024	Unknown	[M+H]+	null	null	null	null	null	null	64.00286:132676 65.00621:76338 66.00957:0	53.87569:1090	1738615	2594218	3309040	1717004	2945463	2860501	3826674	3312416	4096906	1311732	3684868	6098625	2671202	1704953	4433310	2688872	0	0	0	0	0	0	0	0	0	0	0	0	0	0	0	0	0	0	0	0	0
179	1.523	64.0164	Unknown	[M+H]+	null	null	null	null	null	null	64.0164:629928 65.01975:0 66.02311:0		9510136	8530455	7551998	7145859	7445805	5817320	5896568	9307354	11233664	6471031	9048798	13219939	8617387	7783614	6398274	9541838	4103380	2577783	1543290	1952652	919437	3070503	1996941	1619647	3424575	475942	2818965	3651250	1416022	5433446	1957863	2397894	2725159	3996762	5124180	3052824	1520773
180	3.144	64.0165	Unknown	[M+H]+	null	null	null	null	null	null	64.01646:491380 65.01981:0 66.02317:78395		9321883	14214116	14108452	11875662	7820631	10612089	10454825	17322838	8491352	5428684	11426563	13677413	13830264	13052468	6962460	5124776	2663016	4678416	4081786	2093041	1989788	2348334	2188007	5232276	4258084	6633062	2032250	2996590	3821515	2675725	2779306	3107881	5651502	5337906	4752546	3259764	5888450
181	1.138	64.0165	Unknown	[M+H]+	null	null	null	null	null	null	64.01647:462265 65.01982:0 66.02318:0		4544674	8870984	10294808	6733572	2453834	5011068	4515955	11365685	10570375	10040009	3185540	10831011	9893438	11670134	12929961	2235473	4755595	4575947	3404720	2940703	6589463	2581994	5748404	7281242	3882203	6576598	2837283	5582655	6209050	5727496	5653444	3296036	5370758	4811224	3243494	2138175	9780373
182	10.389	64.0165	Unknown	[M+H]+	null	null	null	null	null	null	64.01648:7559350 65.01983:310856 66.02319:0		152948720	219998128	74813536	258533216	151995504	39780808	122338176	218381536	182835856	267482848	159711280	233825584	76938576	71342320	153339840	61860696	6630150	20894402	24253676	10988919	25355070	6067848	21867348	23043342	10394587	7454356	17354670	15845192	12123741	15542155	21070338	14473519	26653968	31630698	35049664	36800044	35794528
183	4.389	64.0165	Unknown	[M+H]+	null	null	null	null	null	null	64.01649:505130 65.01984:0 66.0232:68353		3181638	4332169	2298339	2632255	3186630	5148744	2832676	4211348	3051984	1131924	4035458	5339308	1830241	4324722	5129644	4528898	491528	655290	1316245	1657472	980019	2712174	4151867	7982337	3859749	5671714	661710	6805796	874261	1537263	4965980	4504226	1647321	2071441	968541	1780409	2095666
184	5.089	64.0165	Unknown	[M+H]+	null	null	null	null	null	null	64.01649:818000 65.01984:0 66.0232:54909		3182324	2936743	1321731	1950890	2033113	2689431	1437350	841928	3386837	3348518	3861421	2940017	1493317	3912101	4768022	3353771	17941096	13180572	15247261	14345403	10613198	8232712	13152125	12869938	16974226	13619796	12928176	17924334	16338439	12535724	8495152	8879649	12831035	14433766	14742682	15664174	13962858
185	9.424	64.0165	Unknown	[M+H]+	null	null	null	null	null	null	64.01659:25703010 65.01994:793978 66.0233:0	56.52641:1080 58.57708:1070 59.85166:1044 59.97788:966 64.45626:1191	690844736	885715904	1238486528	1046374848	12176640	2051935	97866	435664000	372795136	1105096320	786966336	945494912	1139046400	967088896	755185600	966377472	36671	0	0	0	0	0	75235	0	30873	0	0	0	230437	0	0	0	46191	30965	55207	55645	0
186	4.631	64.0165	Unknown	[M+H]+	null	null	null	null	null	null	64.01653:1031222 65.01988:0 66.02324:182679		1676158	1054749	2298339	2347699	1036687	5148744	1403935	1097892	3008845	1131924	2000255	1806941	4469078	2229458	729996	823473	5453377	5097794	1316245	6196809	3544234	7614228	3302039	7982337	2601700	5671715	3773843	6805796	11175230	12098401	4965980	8524027	1647321	3485159	968541	891905	667471
187	2.245	64.0165	Unknown	[M+H]+	null	null	null	null	null	null	64.01653:403101 65.01988:0 66.02324:0		2226852	4342010	3846126	3644919	2887433	3802316	4507031	4596483	3817783	3979517	9835563	5553113	9207483	4538011	4592940	3265404	1952888	1896651	2651877	3459211	2312009	4729878	1418048	1734394	2329059	2670494	3700913	2634643	1912448	2003329	1678682	2811874	3034078	2774848	3067725	3683138	3553951
188	20.094	64.0166	Unknown	[M+H]+	null	null	null	null	null	null	64.01656:220043 65.01991:10174 66.02327:72280		312214	327275	198516	146363	203866	493654	123896	188390	334642	262615	293775	244672	113019	169387	141954	333224	440649	341337	201306	351037	427875	189770	601155	250609	217692	328143	300745	448332	241859	256750	227063	326438	457658	336519	512971	296049	178955
189	9.573	64.0166	Unknown	[M+H]+	null	null	null	null	null	null	64.01651:23025738 65.01986:580660 66.02322:0	53.87569:1090	690844736	885715904	1238486528	1046374848	661116160	675151040	612387520	435664000	372795104	1105096320	786966400	945494912	1139046272	968197952	755185600	966377472	36671	0	0	0	0	0	75235	0	0	0	0	76428	230437	0	0	0	46191	0	55207	55645	0
190	4.944	64.0166	Unknown	[M+H]+	null	null	null	null	null	null	64.0166:1048821 65.01995:0 66.02331:0		3182324	2936743	2239082	839198	2033113	686292	1587707	947152	3386837	3348518	3861422	816980	1922439	3912101	4768022	3353771	17941096	13180572	15247261	6196809	10613197	8232713	13152124	12869938	16974228	13619796	12928176	17924334	11175230	6232164	10537590	8879649	12831035	14433766	14742682	15664173	13962858
191	12.26	64.0166	Unknown	[M+H]+	null	null	null	null	null	null	64.01662:414682 65.01997:0 66.02333:62977		2291368	1865781	3538472	818104	3941404	2591238	2655976	1743646	1975921	2427560	725661	3413126	2590860	2192700	1977968	1463434	600186	614244	1099896	634516	1443004	1684450	2021845	1810032	1214106	562104	640666	592141	446453	721291	1408080	1155053	961339	582148	618209	358933	566988
192	9.938	64.0167	Unknown	[M+H]+	null	null	null	null	null	null	64.01649:3042459 65.01984:150741 66.0232:38428	53.06619:1119 53.52183:1028 55.0994:1062	97091512	96386368	110405936	133949160	109984672	101471536	98717776	120189000	110686832	114680432	107626816	120403968	114338744	106088552	97154952	103938256	93401976	89188808	125612800	148911632	77298152	81666064	69996496	65811940	56388300	92735880	69700288	68191056	53541944	67218512	82195280	60819840	82366984	90362096	101557896	81460744	107399256
193	0.925	64.0167	Unknown	[M+H]+	null	null	null	null	null	null	64.01666:507638 65.02001:44134 66.02337:70525		6525827	8870984	10294808	5289971	10465517	6005308	6977734	11365685	10570376	10040009	10557239	10831011	1881648	11670134	12929961	9186338	3937658	3524313	3043865	3821145	2042096	2965281	1627816	2382641	2946191	3525102	4454376	3284498	6209050	1109699	1555550	3000764	1510154	4811224	2498791	6955431	9780373
194	9.779	64.401	Unknown	[M+H]+	null	null	null	null	null	null	64.40102:38951 65.40437:0 66.40773:0		223077	71266	82923	166662	143815	0	137871	145669	66798	83624	91632	61699	100524	59672	98137	0	0	0	0	0	0	0	0	0	0	0	0	0	0	0	0	0	0	48641	0	0	0
195	10.425	64.5417	Unknown	[M+H]+	null	null	null	null	null	null	64.54169:12499 65.54504:0 66.5484:0		0	0	0	0	0	0	0	0	0	0	0	0	0	0	0	0	0	0	0	0	69611	0	0	0	0	0	0	0	0	29487	0	0	0	0	0	0	0
196	10.344	64.653	Unknown	[M+H]+	null	null	null	null	null	null	64.65304:614265 65.65639:0 66.65975:0		0	0	0	0	0	0	0	0	0	0	0	80764	0	0	0	0	0	0	0	0	0	0	0	0	0	0	0	0	0	0	0	0	1880146	928480	1094517	1506480	436742
197	10.202	64.7317	Unknown	[M+H]+	null	null	null	null	null	null	64.73165:14437 65.735:0 66.73836:0		49713	0	0	0	0	0	0	0	0	0	0	0	0	0	0	0	0	39773	0	0	0	0	0	0	0	0	0	0	0	0	0	0	0	0	0	0	0
198	7.57	64.9339	Unknown	[M+H]+	null	null	null	null	null	null	64.93387:10868 65.93722:0 66.94058:0		0	0	0	0	0	0	0	0	0	0	0	0	0	0	0	0	0	0	0	0	0	0	0	0	0	0	0	33172	0	0	0	0	0	0	0	0	0
199	5.022	64.9565	Unknown	[M+H]+	null	null	null	null	null	null	64.95647:14281 65.95982:0 66.96318:0		16471	0	0	0	0	0	18760	0	0	0	31873	0	0	0	0	0	40610	0	0	0	0	0	0	0	0	0	0	0	0	0	0	0	0	0	47468	0	0
200	8.051	64.9692	Unknown	[M+H]+	null	null	null	null	null	null	64.96922:889035 65.97257:0 66.97593:0		421022	1737939	1279120	912582	642458	883539	1139669	1411085	1211433	1408524	1088689	1329645	1381038	968153	1060059	668141	3152050	5281762	4681346	4678381	5300766	3978850	3643668	3645286	2568253	3793450	3280267	2864346	3688599	3333645	4268809	3942361	1793226	2044433	1600792	2003001	2291197
201	10.374	64.9771	Unknown	[M+H]+	null	null	null	null	null	null	64.97707:22651 65.98042:0 66.98378:0		0	0	0	0	83737	0	0	0	0	0	0	0	87643	0	0	0	0	0	0	0	0	0	0	0	0	0	0	0	0	0	0	0	0	0	0	0	0
202	9.813	65.02	Unknown	[M+H]+	null	null	null	null	null	null	65.01996:703449 66.02331:0 67.02667:0		6625810	13769097	14460856	13289745	10761292	9091588	16441168	3772923	12885346	4841936	5948978	4385560	3942198	3730080	15983288	9686315	1257520	1451320	2568160	3076521	1296860	11004	1121868	1347682	719002	1128922	1315645	1214181	852420	679664	1460376	755609	1772320	2001611	2478481	1773841	2287307
203	7.772	65.0541	Unknown	[M+H]+	null	null	null	null	null	null	65.05408:46798 66.05743:0 67.06079:0		0	0	0	0	0	0	0	0	0	0	0	0	0	0	0	0	0	0	0	0	0	0	0	0	0	0	0	0	0	0	0	0	0	0	127156	0	0
204	9.585	65.1241	Unknown	[M+H]+	null	null	null	null	null	null	65.12412:24525 66.12747:0 67.13083:0		0	0	0	0	87766	0	78821	0	0	0	0	0	0	0	0	0	0	0	0	0	0	0	0	0	0	0	0	0	0	0	0	0	152657	0	0	0	0
205	6.271	65.2829	Unknown	[M+H]+	null	null	null	null	null	null	65.28295:15974 66.2863:0 67.28966:0		42599	0	0	0	0	0	0	0	0	0	0	0	0	32054	0	0	0	0	0	0	0	0	0	0	13582	0	0	0	0	0	0	0	0	52724	0	0	0
206	10.254	65.3086	Unknown	[M+H]+	null	null	null	null	null	null	65.30858:12388 66.31193:0 67.31529:0		0	0	0	0	0	0	0	0	0	0	0	0	0	0	0	0	0	0	0	0	0	0	0	0	0	0	0	0	0	0	0	0	0	0	0	0	0
207	4.022	65.3168	Unknown	[M+H]+	null	null	null	null	null	null	65.31684:3918 66.32019:0 67.32355:0		0	22801	0	0	0	0	0	0	0	0	0	0	0	0	17358	0	0	0	0	0	0	0	0	0	0	0	15850	0	0	0	0	0	0	0	0	0	0
208	11.63	65.3186	Unknown	[M+H]+	null	null	null	null	null	null	65.31861:3418 66.32196:0 67.32532:0		0	0	0	0	0	0	0	0	0	0	0	0	0	0	0	0	0	0	0	0	0	0	0	0	0	0	0	0	0	0	0	0	0	0	0	0	0
209	22.25	65.3209	Unknown	[M+H]+	null	null	null	null	null	null	65.32086:3187 66.32421:0 67.32757:0		0	0	0	0	0	0	0	0	0	0	0	0	0	0	0	0	0	0	0	0	0	0	0	0	0	0	0	0	0	24255	0	0	0	0	0	0	0
210	22.248	65.3572	Unknown	[M+H]+	null	null	null	null	null	null	65.35716:3171 66.36051:0 67.36387:0		0	0	0	0	0	0	14519	13957	0	0	0	0	0	0	0	23680	0	0	0	0	0	0	22690	0	0	0	0	0	0	0	0	0	0	0	0	0	0
211	19.89	65.3656	Unknown	[M+H]+	null	null	null	null	null	null	65.36562:2492 66.36897:0 67.37233:0		0	0	0	0	0	0	0	0	0	0	0	0	0	0	0	0	0	0	0	0	14289	0	0	0	0	13933	14934	0	0	0	0	0	15580	0	0	0	0
212	22.582	65.366	Unknown	[M+H]+	null	null	null	null	null	null	65.366:5930 66.36935:0 67.37271:0		0	0	0	0	0	0	0	0	0	0	0	0	0	0	0	0	0	0	0	30174	0	0	0	0	0	0	0	0	0	0	0	0	0	0	0	0	0
213	11.007	65.3928	Unknown	[M+H]+	null	null	null	null	null	null	65.39275:5658 66.3961:0 67.39946:0		0	0	0	0	0	0	0	0	0	0	0	0	0	0	0	0	0	0	0	0	0	0	0	0	0	0	0	0	0	0	0	0	22697	0	0	0	0
214	20.938	65.4239	Unknown	[M+H]+	null	null	null	null	null	null	65.42393:2148 66.42728:0 67.43064:0		0	0	0	0	0	0	0	0	10777	0	0	0	0	0	0	0	0	0	0	0	0	0	0	0	0	0	0	0	0	0	0	0	0	0	0	0	0
215	11.358	65.4292	Unknown	[M+H]+	null	null	null	null	null	null	65.42918:3399 66.43253:0 67.43589:0		0	0	0	0	0	0	18391	0	0	0	22159	0	24135	18721	0	0	0	0	0	0	0	0	0	0	0	0	0	20192	0	0	0	21982	0	0	0	0	17656
216	7.77	65.453	Unknown	[M+H]+	null	null	null	null	null	null	65.45303:18379 66.45638:0 67.45974:0		0	0	0	0	0	0	0	93224	0	0	0	0	0	0	0	0	0	0	0	0	0	0	0	0	0	0	0	0	0	0	0	0	0	0	0	0	0
217	1.583	65.4686	Unknown	[M+H]+	null	null	null	null	null	null	65.46857:25346 66.47192:0 67.47528:0		0	0	0	0	0	0	0	0	0	0	0	0	0	0	0	0	0	0	0	0	0	158844	0	0	0	0	0	0	0	0	0	0	0	0	0	0	0
218	16.546	65.4741	Unknown	[M+H]+	null	null	null	null	null	null	65.47414:3356 66.47749:0 67.48085:0		0	0	0	0	0	0	0	0	0	0	0	0	0	0	0	0	0	0	0	0	0	0	0	0	0	0	0	0	0	0	0	0	0	0	22673	0	0
219	11.32	65.4798	Unknown	[M+H]+	null	null	null	null	null	null	65.47984:3388 66.48319:0 67.48655:0		0	0	0	0	0	0	0	24692	0	0	0	0	0	0	0	0	0	0	0	0	0	0	0	21382	0	0	0	0	20666	0	0	0	0	0	0	0	20845
220	19.275	65.4931	Unknown	[M+H]+	null	null	null	null	null	null	65.49313:3328 66.49648:0 67.49984:0		0	0	0	0	15228	0	0	0	19560	0	0	0	0	0	0	0	0	0	0	0	0	0	0	0	0	0	21218	0	0	0	0	0	0	0	0	0	0
221	3.403	65.5171	Unknown	[M+H]+	null	null	null	null	null	null	65.5171:8295 66.52045:0 67.52381:0		0	0	0	0	0	0	0	0	0	0	0	0	0	0	0	0	0	0	0	0	0	24124	0	0	0	0	0	0	0	27678	0	0	0	30092	0	0	0
222	6.087	65.5989	Unknown	[M+H]+	null	null	null	null	null	null	65.59893:10063 66.60228:0 67.60564:0		0	0	0	0	0	0	0	0	0	0	0	0	0	0	0	0	0	0	0	0	0	0	0	0	0	0	0	0	0	0	0	0	0	0	0	0	0
223	7.52	65.622	Unknown	[M+H]+	null	null	null	null	null	null	65.62204:36656 66.62539:0 67.62875:0		37095	0	0	0	0	0	0	31344	0	0	0	0	0	0	0	0	0	0	0	0	0	0	0	0	0	0	0	0	0	0	0	0	0	0	0	0	0
224	10.363	65.7781	Unknown	[M+H]+	null	null	null	null	null	null	65.7781:28680 66.78145:0 67.78481:0		0	0	0	0	46400	49373	0	0	0	0	0	0	0	61949	0	0	0	0	0	0	0	0	0	0	0	0	0	0	0	0	0	0	0	0	0	0	0
225	10.994	65.8142	Unknown	[M+H]+	null	null	null	null	null	null	65.81424:6108 66.81759:0 67.82095:0		0	0	0	0	0	0	17935	0	0	0	0	0	0	0	0	0	0	0	0	0	0	0	0	21944	20210	0	0	0	21187	0	0	0	0	0	0	0	0
226	9.636	65.8456	Unknown	[M+H]+	null	null	null	null	null	null	65.84562:49161 66.84897:0 67.85233:0		0	0	0	0	0	0	71610	0	0	0	0	0	0	0	0	0	0	0	0	0	32307	0	0	0	0	0	0	85832	0	0	0	0	0	0	0	0	0
227	16.127	65.8525	Unknown	[M+H]+	null	null	null	null	null	null	65.85249:6776 66.85584:0 67.8592:0		0	0	0	24329	0	0	0	0	0	0	0	0	0	0	0	0	0	0	0	0	0	0	0	0	0	0	0	0	0	0	0	0	0	0	0	0	0
228	10.635	65.9053	Unknown	[M+H]+	null	null	null	null	null	null	65.90533:11319 66.90868:0 67.91204:0		0	0	0	0	0	0	0	0	0	44333	0	0	0	0	0	0	0	0	0	0	0	0	0	0	0	0	0	0	0	0	0	0	0	0	0	0	0
229	7.802	65.9784	Unknown	[M+H]+	null	null	null	null	null	null	65.97835:30714 66.9817:0 67.98506:0		0	0	0	0	0	0	0	0	0	0	0	0	0	0	0	0	0	0	0	0	0	0	63984	0	0	0	0	0	0	0	0	0	0	0	0	0	0
230	4.627	66.0213	Unknown	[M+H]+	null	null	null	null	null	null	66.02129:392152 67.02464:2318078 68.028:0		0	0	0	28029	16720	0	0	0	0	0	0	0	197411	0	0	0	762707	969000	1184098	1326341	1026607	1490657	512138	1020233	437431	295981	3070857	1074224	1282525	641061	2439350	1625398	738964	623464	1539099	777265	1677778
231	7.714	66.1893	Unknown	[M+H]+	null	null	null	null	null	null	66.18925:40313 67.1926:0 68.19596:0		0	0	0	0	0	0	0	0	0	0	0	0	0	0	0	0	0	0	0	0	0	0	0	0	0	0	0	0	0	54545	0	0	0	0	0	0	0
232	6.091	66.2332	Unknown	[M+H]+	null	null	null	null	null	null	66.23324:10684 67.23659:0 68.23995:0		0	0	0	0	77510	0	0	0	0	0	0	0	0	0	0	0	0	29758	0	0	0	0	0	0	0	0	0	0	0	0	0	0	0	0	0	0	0
233	7.695	66.3008	Unknown	[M+H]+	null	null	null	null	null	null	66.30077:22825 67.30412:0 68.30748:0		0	0	0	0	80508	0	0	0	0	0	0	0	0	0	0	0	0	0	0	0	0	0	0	0	0	0	0	0	0	0	0	0	0	0	0	0	0
234	7.545	66.3571	Unknown	[M+H]+	null	null	null	null	null	null	66.35711:15484 67.36046:0 68.36382:0		0	0	0	0	0	0	0	0	0	0	0	0	0	135108	0	0	0	0	0	0	0	0	0	0	0	0	0	0	0	0	0	0	0	0	0	0	0
235	8.553	66.3786	Unknown	[M+H]+	null	null	null	null	null	null	66.37865:16704 67.382:0 68.38536:0		0	0	68670	0	0	0	0	0	0	0	0	0	0	0	85871	0	0	0	0	0	0	0	0	0	0	0	0	0	0	0	0	0	19651	0	0	0	0
236	6.068	66.4642	Unknown	[M+H]+	null	null	null	null	null	null	66.46416:21262 67.46751:0 68.47087:0		0	0	0	0	0	0	0	0	0	0	0	0	0	0	0	0	0	0	0	0	0	0	0	66140	0	0	0	0	0	0	0	0	0	0	0	0	0
237	9.71	66.4764	Unknown	[M+H]+	null	null	null	null	null	null	66.4764:12983 67.47975:0 68.48311:0		0	71857	0	0	0	0	0	0	0	0	0	0	0	0	0	0	0	0	0	0	0	0	0	0	0	0	0	0	0	41299	0	0	0	0	0	0	0
238	9.918	66.7665	Unknown	[M+H]+	null	null	null	null	null	null	66.76654:45364 67.76989:0 68.77325:0		0	0	0	0	0	0	0	0	0	0	0	0	0	0	0	0	0	0	0	290499	0	0	0	0	0	0	0	0	0	0	0	0	0	0	280720	0	24422
239	10.473	66.7794	Unknown	[M+H]+	null	null	null	null	null	null	66.77943:14163 67.78278:0 68.78614:0		0	0	0	75765	0	36986	0	56358	0	0	0	0	0	0	0	0	0	0	0	45425	0	0	0	0	0	0	0	0	0	0	0	0	98370	0	0	0	0
240	9.862	66.8635	Unknown	[M+H]+	null	null	null	null	null	null	66.86348:22290 67.86683:0 68.87019:0		106213	0	0	0	0	0	0	0	0	0	0	0	0	0	0	0	0	0	0	0	0	0	0	0	0	0	0	0	0	0	0	0	0	0	0	0	0
241	6.135	66.9551	Unknown	[M+H]+	null	null	null	null	null	null	66.9551:9588 67.95845:0 68.96181:0		0	0	0	0	0	0	0	0	0	0	0	0	0	0	0	0	0	20372	0	0	0	0	0	0	0	0	0	0	0	0	0	0	0	0	0	0	0
242	9.729	66.9965	Unknown	[M+H]+	null	null	null	null	null	null	66.99651:36596 67.99986:0 69.00322:0		0	0	0	51377	0	0	0	0	0	73088	0	0	0	0	0	0	0	0	0	48891	0	0	0	0	0	0	0	0	0	0	0	0	0	0	0	0	0
243	2.318	67.0183	Unknown	[M+H]+	null	null	null	null	null	null	67.01832:888353 68.02167:0 69.02503:151773		0	0	0	0	0	0	0	0	116558	0	82362	0	0	0	0	0	24403	31319	0	0	121882	32665	66333	17704	30051	0	0	0	42419	70224	25019	38835	0	0	0	0	28264
244	4.614	67.0295	Unknown	[M+H]+	null	null	null	null	null	null	67.0295:2165466 68.03285:0 69.03621:0		1123053	1637205	1336013	927173	892453	821088	597018	938019	1836607	436476	1575897	823963	4739712	1441658	660368	1421663	11408416	13274232	14605296	11078808	16736022	17831266	16881932	15388353	14396469	15522746	19240972	15202148	17532772	15793614	21326410	21227802	17483860	14641994	17144130	14532507	16202495
245	0.932	67.0549	Unknown	[M+H]+	null	null	null	null	null	null	67.05486:708115 68.05821:272324 69.06157:559594		4063428	8481346	5091574	7386816	10043678	6904731	4023993	8642649	8846650	7263546	7847898	9516902	11414841	8931804	7979664	7622427	3011689	2338049	3865839	2098000	3788443	4419895	3592728	3220420	5377922	5288816	4131473	3196853	1085062	4923930	4506808	3391074	3019952	3637036	4688350	3313714	3591272
246	10.182	67.0549	Unknown	[M+H-H2O]+	null	null	null	null	null	null	67.05492:311430 68.05827:309393 69.06163:212817		1505372	1052460	3250896	2469930	2062583	3984582	1424597	2708136	2255166	4367229	2915444	5565382	4009315	5736454	3132285	5107264	36946	0	66980	48583	0	80663	0	0	0	0	134552	105448	49879	42905	45451	36087	64121	40169	154793	0	89165
247	5.014	67.1518	Unknown	[M+H]+	null	null	null	null	null	null	67.15176:1442678 68.15511:0 69.15847:0		0	0	0	0	0	0	0	0	0	0	0	0	0	0	0	0	3134801	3482408	3653097	5982521	2067487	1439476	2340510	1781899	2243004	2358739	5805691	3273737	5038332	2168624	8144322	3625142	2721054	1789398	2153350	3624374	2495590
248	10.345	67.1913	Unknown	[M+H]+	null	null	null	null	null	null	67.19131:597235 68.19466:178626 69.19802:0		0	0	0	0	0	83551	0	139600	0	188631	0	0	0	0	0	0	0	0	0	0	0	0	0	0	0	0	0	0	0	0	0	0	2726981	2138232	2615895	2475813	784151
249	18.915	67.2519	Unknown	[M+H]+	null	null	null	null	null	null	67.25185:5884 68.2552:0 69.25856:0		0	0	0	0	0	20331	0	0	0	0	0	0	0	0	0	0	0	0	0	0	0	0	0	0	0	0	0	0	0	0	0	0	0	18251	0	0	0
250	7.835	67.3062	Unknown	[M+H]+	null	null	null	null	null	null	67.30621:40135 68.30956:0 69.31292:0		0	0	0	0	0	0	0	0	0	0	0	0	0	0	0	0	0	0	0	0	0	0	0	0	0	0	0	0	0	0	0	0	0	0	0	81240	0
251	0.859	67.3429	Unknown	[M+H]+	null	null	null	null	null	null	67.3429:16967 68.34625:0 69.34961:0		0	0	0	0	0	0	0	0	0	0	0	0	0	0	0	0	0	0	0	0	0	0	0	0	0	0	0	0	0	0	14404	0	0	0	0	0	0
252	9.713	67.384	Unknown	[M+H]+	null	null	null	null	null	null	67.38403:38006 68.38738:0 69.39074:0		0	0	0	0	0	0	0	0	82582	0	0	0	0	0	0	120496	0	0	0	0	0	0	0	0	0	0	0	0	0	0	0	0	50478	0	0	0	0
253	14.259	67.4168	Unknown	[M+H]+	null	null	null	null	null	null	67.41682:4639 68.42017:0 69.42353:0		0	0	0	0	0	0	0	0	0	0	0	0	0	0	0	0	0	0	0	0	0	0	0	0	0	0	0	0	0	0	0	0	0	0	0	0	0
254	21.777	67.4344	Unknown	[M+H]+	null	null	null	null	null	null	67.43442:3808 68.43777:0 69.44113:0		0	0	0	0	0	0	14026	0	0	0	0	0	0	0	0	0	0	0	0	8083	0	0	0	0	0	0	0	0	24159	23986	0	0	0	0	0	0	0
255	19.139	67.4384	Unknown	[M+H]+	null	null	null	null	null	null	67.43836:5510 68.44171:0 69.44507:0		0	0	0	0	0	0	0	0	0	0	0	0	0	0	0	0	0	0	0	0	0	0	0	0	19550	0	0	0	0	0	39139	0	0	0	0	0	0
256	14.91	67.439	Unknown	[M+H]+	null	null	null	null	null	null	67.439:5712 68.44235:0 69.44571:0		0	35554	0	0	0	0	0	0	0	0	0	0	0	0	0	0	0	0	16494	0	0	0	0	0	0	0	0	0	0	0	0	0	0	0	0	0	0
257	0.784	67.5038	Unknown	[M+H]+	null	null	null	null	null	null	67.50385:12788 68.5072:0 69.51056:0		0	0	0	0	0	0	0	0	0	0	0	0	0	0	0	0	0	108661	0	0	0	25562	0	0	56263	0	0	0	0	0	0	0	0	0	0	0	0
258	11.152	67.507	Unknown	[M+H]+	null	null	null	null	null	null	67.507:6671 68.51035:0 69.51371:0		0	0	0	0	0	0	0	0	0	0	0	0	0	0	0	0	0	0	0	0	0	24795	0	0	0	0	0	0	17847	0	0	0	19956	0	0	0	0
259	5.111	67.5506	Unknown	[M+H]+	null	null	null	null	null	null	67.55064:24315 68.55399:0 69.55735:0		0	0	0	46756	0	0	0	0	0	0	0	0	0	0	0	0	0	0	0	0	0	0	127904	0	0	0	0	0	0	0	0	0	0	0	0	0	0
260	15.376	67.5738	Unknown	[M+H]+	null	null	null	null	null	null	67.57384:3791 68.57719:0 69.58055:0		0	0	0	0	0	0	0	0	0	0	0	0	0	0	0	0	0	0	19703	20494	0	0	0	0	0	0	0	0	0	0	0	0	0	0	0	0	0
261	12.596	67.5783	Unknown	[M+H]+	null	null	null	null	null	null	67.57832:3500 68.58167:0 69.58503:0		18474	0	0	0	0	0	0	0	0	0	0	0	0	0	0	0	0	0	0	0	0	0	0	0	0	0	0	0	18748	0	0	0	0	0	0	0	0
262	20.062	67.5954	Unknown	[M+H]+	null	null	null	null	null	null	67.59539:2623 68.59874:0 69.6021:0		0	0	0	0	0	0	0	14530	0	0	0	0	0	0	0	0	0	0	0	0	0	0	0	0	7630	0	0	0	0	0	0	0	0	0	0	0	0
263	7.847	67.6057	Unknown	[M+H]+	null	null	null	null	null	null	67.60566:38902 68.60901:0 69.61237:0		0	0	0	0	0	0	0	0	65077	0	0	0	0	0	0	0	0	0	0	0	0	0	0	0	0	0	0	0	0	0	0	0	0	0	0	0	0
264	9.604	67.6726	Unknown	[M+H]+	null	null	null	null	null	null	67.6726:31448 68.67595:0 69.67931:0		0	0	0	0	0	0	0	0	0	0	0	0	0	0	0	0	0	0	0	0	0	0	52067	24853	0	0	0	0	0	0	0	0	0	0	0	0	0
265	8.464	67.7073	Unknown	[M+H]+	null	null	null	null	null	null	67.70726:18408 68.71061:0 69.71397:0		0	0	0	37639	0	0	0	0	0	0	0	0	0	0	0	0	0	0	0	0	0	0	0	0	0	0	23545	0	0	20744	0	0	0	0	0	0	24997
266	5.837	67.7303	Unknown	[M+H]+	null	null	null	null	null	null	67.73026:2569 68.73361:0 69.73697:0		0	0	0	0	0	0	0	0	0	0	0	0	0	0	0	0	0	0	0	0	0	0	0	0	0	0	0	0	0	0	0	0	0	0	0	0	0
267	20.471	67.7714	Unknown	[M+H]+	null	null	null	null	null	null	67.77143:2393 68.77478:0 69.77814:0		0	10837	0	0	0	0	0	0	0	0	0	0	0	0	11936	0	0	0	0	0	0	0	0	0	0	0	0	0	0	0	0	0	0	0	0	0	0
268	19.42	67.7723	Unknown	[M+H]+	null	null	null	null	null	null	67.77229:3412 68.77564:0 69.779:0		13505	14580	0	0	0	0	0	0	0	0	0	0	0	0	0	0	16381	0	0	0	0	0	0	0	0	0	22021	0	0	0	0	0	0	0	0	0	0
269	6.747	67.7762	Unknown	[M+H]+	null	null	null	null	null	null	67.77619:4729 68.77954:0 69.7829:0		0	0	0	0	0	0	0	0	0	2256	0	0	0	0	0	0	0	0	0	0	0	0	0	0	0	0	0	0	0	0	0	0	0	0	0	0	0
270	10.765	67.8021	Unknown	[M+H]+	null	null	null	null	null	null	67.80206:12801 68.80541:0 69.80877:0		51784	0	0	0	0	0	0	0	0	0	52951	0	0	0	0	0	0	0	0	0	0	0	0	0	0	0	0	0	0	0	0	0	0	0	0	0	0
271	0.696	67.8059	Unknown	[M+H]+	null	null	null	null	null	null	67.8059:8455 68.80925:0 69.81261:0		0	0	0	0	0	0	0	0	0	0	0	0	0	0	0	0	0	0	0	0	0	0	0	0	0	0	0	0	0	0	0	0	0	0	89450	0	0
272	9.803	67.8414	Unknown	[M+H]+	null	null	null	null	null	null	67.84141:9993 68.84476:0 69.84812:0		0	0	0	0	0	0	0	0	0	0	0	0	0	0	0	0	0	0	0	0	0	0	0	0	0	0	0	0	0	0	0	0	0	0	0	0	0
273	21.133	67.8429	Unknown	[M+H]+	null	null	null	null	null	null	67.84291:3864 68.84626:0 69.84962:0		14307	0	0	0	0	0	0	0	0	0	0	0	0	0	0	0	0	0	0	0	0	0	0	0	0	26040	0	0	0	20292	0	0	0	0	0	0	0
274	19.007	67.8486	Unknown	[M+H]+	null	null	null	null	null	null	67.84859:4903 68.85194:0 69.8553:0		0	0	0	0	0	0	0	0	0	0	0	0	0	0	0	0	0	0	0	0	0	0	0	0	0	0	0	0	18756	0	0	0	0	0	0	0	0
275	7.745	67.8531	Unknown	[M+H]+	null	null	null	null	null	null	67.8531:63182 68.85645:0 69.85981:0		0	0	0	0	0	0	0	0	105664	0	0	0	0	0	0	0	0	0	0	0	0	0	0	0	0	0	0	0	0	0	0	0	0	0	0	0	0
276	4.406	67.8659	Unknown	[M+H]+	null	null	null	null	null	null	67.86592:13406 68.86927:0 69.87263:0		0	0	0	0	0	0	0	0	0	0	0	0	23442	0	0	0	0	0	0	0	0	0	0	0	0	0	0	0	20624	0	0	0	0	0	0	0	0
277	4.883	67.8671	Unknown	[M+H]+	null	null	null	null	null	null	67.8671:9956 68.87045:0 69.87381:0		0	0	0	0	0	0	0	0	0	0	0	0	0	32938	0	0	0	0	0	0	0	0	0	0	0	0	0	71554	0	0	0	0	0	0	0	0	0
278	22.709	67.8875	Unknown	[M+H]+	null	null	null	null	null	null	67.88746:2917 68.89081:0 69.89417:0		0	0	0	0	0	0	0	0	0	0	0	0	0	0	0	0	0	0	0	0	0	0	0	0	0	0	0	0	0	0	0	0	0	0	0	0	0
279	22.233	67.8925	Unknown	[M+H]+	null	null	null	null	null	null	67.89248:3656 68.89583:0 69.89919:0		0	0	0	0	0	0	0	0	0	0	0	0	0	0	0	0	0	0	0	0	0	0	0	0	0	0	0	0	0	0	0	0	0	0	0	0	0
280	9.414	67.8989	Unknown	[M+H]+	null	null	null	null	null	null	67.89893:62876 68.90228:0 69.90564:0		0	0	0	0	0	0	0	0	0	0	0	0	0	0	29458	0	0	0	0	0	416163	0	0	0	0	0	0	0	0	0	0	0	0	0	0	0	0
281	1.993	68.037	Unknown	[M+H]+	null	null	null	null	null	null	68.03696:265909 69.04031:451992 70.04367:212092		799374	1102441	678648	963967	772115	818768	1199026	2103174	686859	247483	842621	1673596	1852723	857559	1587508	814656	4051912	3602062	5484630	8812468	5353801	2955537	2430946	6972660	4146541	2166632	6341590	2209584	4873966	4216996	7675874	2146597	3802628	6621440	3175184	6345118	3326420
282	0.425	68.037	Unknown	[M+H]+	null	null	null	null	null	null	68.03703:251746 69.04038:163692 70.04374:51191		696871	792363	1024588	1806464	820447	861094	949943	1080575	654183	770205	1366385	605535	848271	1235015	849734	654214	5885400	2802451	3813598	3473143	3937050	3429502	7693586	5140548	3836895	3559862	5680478	3427366	2207910	3134176	3673513	3939390	4442232	3131687	2403295	2474725	1988547
283	11.966	68.0497	w/o MS2:Pyrrol	[M+H]+	0.915	68.0495	C4H5N	Heteroaromatic compounds	KAESVJOAVNADME-UHFFFAOYSA-N	N1C=CC=C1	68.04973:401207 69.05308:126360 70.05644:971455		837752	2918249	1493324	604461	884157	1230484	832612	2447451	1398123	2325207	1084622	1876954	1890951	1470674	1471247	2745152	75124	70547	48574	66852	31343	114519	50543	129636	40611	61573	52771	172714	160293	65398	76243	59146	92307	58605	249207	258702	197652
284	10.752	68.0501	w/o MS2:Pyrrol	[M+H]+	0.915	68.0495	C4H5N	Heteroaromatic compounds	KAESVJOAVNADME-UHFFFAOYSA-N	N1C=CC=C1	68.05008:284588 69.05343:164881 70.05679:825709		2016420	4943080	2092261	1331864	2312996	2448682	2518360	9717416	4478051	1322159	7066406	2809016	2940412	6022670	2472409	2319148	95216	117283	546417	369729	209438	414157	57184	84487	61631	396121	170031	75380	52259	127333	165510	112362	303575	552250	398388	415186	243093
285	8.411	68.0501	w/o MS2:Pyrrol	[M+H]+	0.915	68.0495	C4H5N	Heteroaromatic compounds	KAESVJOAVNADME-UHFFFAOYSA-N	N1C=CC=C1	68.0501:328702 69.05345:61565 70.05681:90774080		867001	1697245	2154713	1432471	804004	877339	885548	1787518	1193888	1561521	1044743	1075294	1027936	1198370	1118408	1169615	82401	197747	232345	265799	253011	139553	130203	127619	153973	221679	102195	109605	175567	181580	187402	296865	677581	1059669	757810	789074	911720
286	5.584	68.0502	w/o MS2:Pyrrol	[M+H-H2O]+	0.915	68.0495	C4H5N	Heteroaromatic compounds	KAESVJOAVNADME-UHFFFAOYSA-N	N1C=CC=C1	68.05023:714670 69.05358:241303 70.05694:298562		3300450	4558132	4478668	3646894	3146356	3389060	3753368	3492546	2226116	4035206	3735208	3064734	2223246	3111111	3481181	3109616	2849588	2586716	2066474	2533410	3051312	2446508	2965873	1981822	1550395	3090006	2777001	2804658	2179683	1593522	2868660	1741665	2806415	2736524	2278192	2965781	2591620
287	7.148	68.0502	w/o MS2:Pyrrol	[M+H]+	0.915	68.0495	C4H5N	Heteroaromatic compounds	KAESVJOAVNADME-UHFFFAOYSA-N	N1C=CC=C1	68.05024:109634 69.05359:277523 70.05695:440080		1362244	1675872	1797543	1499696	481584	1066500	1507071	1123628	965502	1481004	1064076	1848501	1202649	1131450	1530382	1146514	395195	364617	505364	294922	491051	305746	273448	189323	438368	278501	273805	372840	221626	279879	546417	191062	77767	5898	0	133032	131993
288	14.569	68.1255	Unknown	[M+H]+	null	null	null	null	null	null	68.12548:8493 69.12883:0 70.13219:0		0	0	0	0	0	0	0	0	0	0	0	0	0	0	0	0	0	0	0	0	0	0	0	0	0	0	0	0	0	0	0	0	0	0	0	0	0
289	9.651	68.1733	Unknown	[M+H]+	null	null	null	null	null	null	68.17333:27975 69.17668:0 70.18004:0		0	0	0	0	0	0	0	0	0	0	0	0	0	0	0	0	0	0	0	0	189182	0	0	0	0	0	0	0	0	0	0	0	0	0	0	0	0
290	8.366	68.2056	Unknown	[M+2H]2+	null	null	null	null	null	null	68.20556:19341 69.20891:0 70.21227:0		0	0	24086	0	0	0	0	69616	0	0	0	0	0	0	0	0	0	0	0	0	0	0	0	0	0	0	0	0	0	0	0	0	0	0	0	0	0
291	9.363	68.2067	Unknown	[M+H]+	null	null	null	null	null	null	68.20667:47337 69.21002:0 70.21338:0		0	150493	0	0	0	0	0	0	0	0	0	93196	48322	0	0	0	0	0	309626	0	0	0	0	0	0	0	0	0	0	0	0	0	0	0	0	0	0
292	20.994	68.2338	Unknown	[M+H]+	null	null	null	null	null	null	68.23382:4125 69.23717:0 70.24053:0		0	0	0	20181	0	0	0	0	0	0	0	0	0	0	0	0	0	0	0	0	10661	0	0	0	0	0	0	0	0	0	0	0	0	0	0	0	0
293	21.231	68.2825	Unknown	[M+H]+	null	null	null	null	null	null	68.28254:3289 69.28589:0 70.28925:0		0	0	0	0	0	0	0	0	0	0	0	0	0	0	0	0	0	0	0	18939	0	0	0	0	0	0	0	0	0	0	0	0	0	0	0	0	0
294	12.723	68.2919	Unknown	[M+H]+	null	null	null	null	null	null	68.29195:3724 69.2953:0 70.29866:0		0	0	0	0	0	0	19752	0	0	0	0	0	0	0	0	0	0	16087	0	0	0	0	0	0	0	0	0	0	0	0	0	0	0	0	0	0	0
295	17.638	68.2962	Unknown	[M+H]+	null	null	null	null	null	null	68.29619:3803 69.29954:0 70.3029:0		0	0	0	14976	0	0	0	0	0	0	0	0	17133	0	16298	0	0	0	0	0	0	0	0	0	0	0	0	0	0	0	0	0	0	21829	0	0	0
296	11.282	68.3296	Unknown	[M+H]+	null	null	null	null	null	null	68.32959:3629 69.33294:0 70.3363:0		0	0	0	0	0	0	0	0	0	0	0	0	0	0	0	0	0	0	0	0	0	0	0	0	0	0	0	0	0	0	0	23766	0	0	0	0	0
297	5.118	68.3305	Unknown	[M+H]+	null	null	null	null	null	null	68.33051:22843 69.33386:0 70.33722:0		0	0	0	0	0	0	0	0	0	0	0	0	0	0	0	0	0	0	0	0	0	0	0	0	0	0	0	0	0	0	0	0	0	0	0	0	0
298	14.703	68.3328	Unknown	[M+H]+	null	null	null	null	null	null	68.33284:7593 69.33619:0 70.33955:0		0	0	0	0	0	0	0	0	0	0	0	0	0	0	0	0	0	0	0	0	0	0	0	0	20710	0	0	0	0	0	0	0	0	0	0	0	0
299	17.41	68.3551	Unknown	[M+H]+	null	null	null	null	null	null	68.35507:4222 69.35842:0 70.36178:0		0	0	0	0	0	0	0	0	0	0	0	0	0	0	0	0	0	0	0	0	0	0	0	0	0	0	0	0	0	0	0	0	0	0	0	0	0
300	11.515	68.3615	Unknown	[M+H]+	null	null	null	null	null	null	68.36151:3507 69.36486:0 70.36822:0		0	0	0	0	19875	0	0	0	0	0	0	0	0	0	0	0	0	0	0	0	20986	0	0	0	0	0	0	0	0	0	0	0	0	19726	0	0	0
301	10.645	68.4207	Unknown	[M+H]+	null	null	null	null	null	null	68.42075:10095 69.4241:0 70.42746:0		22951	0	0	0	0	0	0	0	0	0	0	0	0	0	0	0	0	0	0	0	0	0	0	0	0	0	0	0	0	0	0	0	0	0	0	0	0
302	16.884	68.4401	Unknown	[M+H]+	null	null	null	null	null	null	68.44012:4192 69.44347:0 70.44683:0		0	0	0	0	0	0	0	0	0	0	0	0	0	0	0	0	0	0	0	0	0	0	0	0	0	0	0	0	0	0	0	0	0	0	0	0	0
303	21.115	68.4454	Unknown	[M+H]+	null	null	null	null	null	null	68.44543:3316 69.44878:0 70.45214:0		0	0	0	0	13277	0	0	0	0	0	0	0	0	0	0	0	0	0	0	0	0	0	0	0	0	24568	0	0	0	0	0	0	0	0	24113	0	0
304	21.717	68.4457	Unknown	[M+H]+	null	null	null	null	null	null	68.44574:4103 69.44909:0 70.45245:0		0	0	0	0	0	0	0	0	0	0	0	0	0	0	0	0	0	0	0	0	0	0	0	0	0	0	0	0	0	22095	0	0	0	0	0	0	0
305	0.961	68.4471	Unknown	[M+H]+	null	null	null	null	null	null	68.4471:12702 69.45045:0 70.45381:0		0	0	0	0	0	0	0	0	0	0	0	0	0	0	0	0	0	0	0	0	0	0	0	0	0	0	0	0	0	0	32591	0	0	0	0	0	0
306	20.869	68.4596	Unknown	[M+H]+	null	null	null	null	null	null	68.45959:1986 69.46294:0 70.4663:0		0	0	0	9692	0	0	0	0	0	0	0	12722	0	11347	0	0	0	0	0	0	0	0	11066	0	0	0	0	0	0	0	0	0	0	0	0	0	0
307	16.73	68.4702	Unknown	[M+H]+	null	null	null	null	null	null	68.47022:3776 69.47357:0 70.47693:0		0	0	0	0	0	0	0	0	0	0	0	0	0	0	0	0	0	0	20411	0	0	0	0	0	0	0	0	0	0	0	0	0	0	0	0	0	0
308	10.549	68.544	Unknown	[M+H]+	null	null	null	null	null	null	68.54397:25361 69.54732:0 70.55068:0		0	0	0	0	0	0	0	0	22729	0	0	0	0	0	0	0	0	0	0	0	0	0	0	0	0	0	0	0	0	0	0	0	0	0	0	0	0
309	9.947	68.5583	Unknown	[M+H]+	null	null	null	null	null	null	68.5583:21882 69.56165:0 70.56501:0		0	0	0	0	0	0	0	0	0	0	0	0	0	0	0	0	0	0	0	0	0	0	0	49845	0	0	0	0	0	0	0	0	0	0	0	0	0
310	8.599	68.605	Unknown	[M+H]+	null	null	null	null	null	null	68.60501:10489 69.60836:0 70.61172:0		0	0	0	0	0	0	0	0	0	0	52914	0	0	0	0	0	0	0	0	0	0	50903	0	0	40718	0	0	0	0	0	0	0	0	0	0	0	0
311	16.833	68.6152	Unknown	[M+H]+	null	null	null	null	null	null	68.61521:3960 69.61856:0 70.62192:0		0	0	0	0	0	0	0	0	0	0	0	0	0	0	0	0	0	0	0	0	0	0	0	0	0	0	0	0	0	0	0	0	0	0	0	0	0
312	9.699	68.6295	Unknown	[M+H]+	null	null	null	null	null	null	68.62946:37664 69.63281:0 70.63617:0		0	0	131469	0	0	0	0	0	119799	0	85555	0	0	0	0	0	0	0	0	0	0	0	0	0	0	0	0	0	0	0	36944	0	0	0	77227	0	0
313	14.684	68.6295	Unknown	[M+H]+	null	null	null	null	null	null	68.62947:9731 69.63282:0 70.63618:0		0	0	0	0	0	0	0	0	0	0	0	54656	0	0	0	83388	0	0	0	0	0	0	0	0	0	0	0	0	0	0	0	0	0	0	0	0	0
314	14.031	68.6308	Unknown	[M+H]+	null	null	null	null	null	null	68.63079:4213 69.63414:0 70.6375:0		0	0	0	0	0	0	0	0	0	0	0	0	0	0	0	0	0	0	0	0	0	0	0	0	0	0	0	0	0	0	0	0	0	0	0	0	0
315	6.21	68.6401	Unknown	[M+H]+	null	null	null	null	null	null	68.64006:14067 69.64341:0 70.64677:0		0	0	0	0	0	0	0	0	0	0	0	0	0	0	0	0	0	0	0	0	0	0	0	0	0	0	0	20524	0	0	0	0	0	0	0	0	0
316	22.759	68.6522	Unknown	[M+H]+	null	null	null	null	null	null	68.65216:3713 69.65551:0 70.65887:0		0	0	0	0	0	0	0	0	0	0	0	0	0	0	0	0	0	0	0	0	0	0	0	0	0	0	0	0	0	0	0	0	0	0	0	0	23800
317	5.155	68.6612	Unknown	[M+H]+	null	null	null	null	null	null	68.66125:16709 69.6646:0 70.66796:0		0	0	0	0	0	0	0	0	0	16586	0	0	0	0	0	0	0	0	0	0	0	0	0	0	0	0	0	0	107775	0	0	0	0	0	0	0	0
318	22.404	68.675	Unknown	[M+H]+	null	null	null	null	null	null	68.67504:4277 69.67839:0 70.68175:0		0	0	0	0	0	0	0	0	0	0	0	0	0	0	0	0	0	0	0	0	0	0	0	0	0	0	0	0	0	0	0	0	0	0	0	0	0
319	13.747	68.6908	Unknown	[M+H]+	null	null	null	null	null	null	68.69079:4152 69.69414:0 70.6975:0		0	0	0	0	0	0	0	0	0	0	0	0	0	0	0	0	0	0	0	0	0	0	0	0	0	0	0	0	0	0	0	0	0	0	0	0	0
320	21.879	68.7161	Unknown	[M+H]+	null	null	null	null	null	null	68.7161:3213 69.71945:0 70.72281:0		0	0	0	0	0	18823	0	0	0	0	0	0	0	0	0	0	0	0	0	0	0	0	0	0	0	0	0	21484	0	0	0	0	0	0	0	0	0
321	11.503	68.7968	Unknown	[M+H]+	null	null	null	null	null	null	68.79675:3626 69.8001:0 70.80346:0		0	0	0	0	0	12202	0	0	0	0	0	0	0	0	0	0	0	0	0	0	0	0	0	0	0	0	0	19601	0	0	0	0	0	0	0	0	19817
322	9.945	68.8049	Unknown	[M+H]+	null	null	null	null	null	null	68.80489:20790 69.80824:0 70.8116:0		0	0	0	0	0	0	0	0	0	0	0	135509	0	0	58668	0	0	0	0	0	0	0	0	0	0	0	0	0	0	0	0	0	0	0	0	0	0
323	14.612	68.8425	Unknown	[M+H]+	null	null	null	null	null	null	68.84246:9108 69.84581:0 70.84917:0		0	0	0	0	0	0	0	0	0	0	0	0	0	0	55788	0	0	0	0	0	21064	0	0	0	0	0	0	0	17427	0	0	0	0	0	0	0	0
324	18.731	68.8649	Unknown	[M+H]+	null	null	null	null	null	null	68.86494:3887 69.86829:0 70.87165:0		0	0	0	0	0	0	0	0	0	0	0	0	0	0	0	0	0	0	0	0	0	0	0	0	0	0	0	0	0	0	0	0	0	0	0	0	0
325	17.544	68.9444	Unknown	[M+H]+	null	null	null	null	null	null	68.9444:5259 69.94775:0 70.95111:0		0	0	0	14720	0	0	0	0	0	0	0	0	0	0	0	0	0	0	0	0	0	0	23862	0	0	0	0	0	0	0	0	0	0	0	0	0	0
326	3.107	68.9728	Unknown	[M+H]+	null	null	null	null	null	null	68.97284:5083 69.97619:0 70.97955:0		0	0	0	0	41378	0	0	0	0	0	0	0	0	0	0	0	0	0	0	0	0	0	0	0	0	0	0	0	0	0	0	21340	0	0	0	0	0
327	7.948	68.9743	Unknown	[M+H]+	null	null	null	null	null	null	68.97431:29832 69.97766:0 70.98102:0		138838	222607	65323	345161	88215	93392	0	101097	0	0	0	56161	116210	55077	0	46430	0	76238	0	0	0	0	0	0	0	0	0	0	0	0	0	0	0	0	0	0	0
328	0.851	68.9777	Unknown	[M+H]+	null	null	null	null	null	null	68.97768:11073 69.98103:0 70.98439:0		0	0	0	0	0	0	0	71394	0	0	0	0	0	0	0	0	0	0	0	0	0	0	0	0	0	0	0	0	0	68012	0	0	0	0	0	0	0
329	9.075	68.9834	Unknown	[M+H]+	null	null	null	null	null	null	68.98343:16930 69.98678:0 70.99014:0		0	0	0	20594	0	0	0	28913	0	0	0	0	0	0	0	0	0	0	0	0	0	0	0	0	0	0	0	0	0	0	0	0	0	0	0	0	0
330	11.575	68.9835	Unknown	[M+H]+	null	null	null	null	null	null	68.98351:3448 69.98686:0 70.99022:0		0	0	0	0	0	24612	0	0	0	0	0	0	0	0	0	0	0	0	0	0	0	0	0	0	0	0	0	0	0	0	0	0	0	0	0	0	0
331	0.3	68.9939	w/o MS2:Imidazole	[M+H]+	null	69	C3H4N2	Imidazoles	RAXXELZNTBOGNW-UHFFFAOYSA-N	C1=CN=CN1	68.9939:18413 69.99725:0 71.00061:0		89781	28620	9438	36443	48646	43870	330074	108862	40145	6571	195142	245639	270862	121696	283062	25190	0	0	36329	0	0	0	0	0	0	31144	0	0	0	0	0	0	0	0	32634	0	0
332	1.201	68.9944	w/o MS2:Imidazole	[M+H]+	null	69	C3H4N2	Imidazoles	RAXXELZNTBOGNW-UHFFFAOYSA-N	C1=CN=CN1	68.99438:19955 69.99773:0 71.00109:0		0	0	60545	64281	0	0	0	0	34998	0	0	0	0	0	0	0	51096	0	49020	103560	0	51031	0	0	67880	0	0	0	0	38533	0	0	0	101997	85977	48291	0
333	5.017	69.0338	Unknown	[M+H]+	null	null	null	null	null	null	69.03378:1437461 70.03713:0 71.04049:0		38376	44734	0	96578	9177	193344	72225	17298	98129	27642	9282	396402	477830	22916	18022	56711	5547474	6687564	7599782	9115678	5244346	3437164	4929226	3934299	4234639	5266662	8346502	5797638	7871227	4517253	11905581	7092142	4268562	3747524	3980830	6969664	4707823
334	9.3	69.0342	Unknown	[M+H-H2O]+	null	null	null	null	null	null	69.03423:603349 70.03758:0 71.04094:300328		487819	803612	872894	495375	562303	806366	184434	872778	436717	691428	317773	595724	371660	877812	408788	725354	0	27384	2036	0	0	0	0	0	6157	30309	37069	0	0	0	50543	19925	3271	0	27425	0	85913
335	6.253	69.0342	Unknown	[M+H]+	null	null	null	null	null	null	69.03423:673398 70.03758:1148337 71.04094:33150		38703	11013	7748	12338	481602	1254382	711960	773247	4838572	1499592	2162965	4715482	3129237	2139828	1990529	1163706	373884	296184	505647	563315	472834	514410	334425	561569	279350	450958	584389	325906	473096	368150	35226	52089	16324	72108	44020	33349	20052
336	2.748	69.0343	Unknown	[M+H]+	null	null	null	null	null	null	69.03429:440636 70.03764:291725 71.041:231785		3193259	2512061	3050330	4915512	2736415	2760392	2045277	3840066	2148389	1261462	2585576	1844287	3115453	1786585	1118442	2018381	233177	217980	109601	119896	165036	53242	45816	3701	69803	172573	289908	83275	570184	181802	10216	507513	127877	8385	202278	80865	165556
337	4.859	69.0453	w/o MS2:Imidazole	[M+H]+	4.525	69.0453	C3H4N2	Imidazoles	RAXXELZNTBOGNW-UHFFFAOYSA-N	N=1C=CNC1	69.04533:382514 70.04868:48268 71.05204:87012		2398260	3340268	1223256	3818900	4120923	4660354	3698547	2578015	6326810	3524363	4809298	6365624	6698838	3258793	5345094	5257639	1114958	2912318	1526770	2616125	3706163	2217300	3599058	2917750	2375586	3599330	2909661	2805285	2858178	1483077	2205196	2579494	3855732	2864983	4249254	3713838	4509849
338	6.683	69.0453	w/o MS2:Imidazole	[M+H]+	4.525	69.0453	C3H4N2	Imidazoles	RAXXELZNTBOGNW-UHFFFAOYSA-N	N=1C=CNC1	69.04534:413626 70.04869:13973 71.05205:178927		3149322	6047712	7062216	3774837	7429338	5968870	10468486	4075113	6136989	6265508	8556489	5443632	8744013	6193290	6614678	7106558	1058585	1979758	3324680	1696928	2168923	1357839	2522479	1506526	1220561	1217708	2134440	3306418	1368828	2649834	2794776	2946322	1853987	2160242	2269249	1577700	2146923
339	0.31	69.0454	w/o MS2:Imidazole	[M+H]+	4.525	69.0453	C3H4N2	Imidazoles	RAXXELZNTBOGNW-UHFFFAOYSA-N	N=1C=CNC1	69.04538:806706 70.04873:96178 71.05209:205543		7629686	4754372	9621861	8626822	14053602	16189712	18971486	9413629	17212756	6979917	24298790	11790030	12323730	5879366	20290924	4562612	2122888	3922842	1790528	1844084	2332666	1767350	2383289	1999688	3180996	1702221	2569874	1937266	2367566	4493881	5791534	1587576	5798936	6357456	4529784	2595549	1359215
340	1.042	69.0454	w/o MS2:Imidazole	[M+H]+	4.525	69.0453	C3H4N2	Imidazoles	RAXXELZNTBOGNW-UHFFFAOYSA-N	N=1C=CNC1	69.04539:619886 70.04874:114410 71.0521:201884		6982026	6920969	6591560	3904369	10416592	11192814	14154255	6158926	7878929	6590678	7919942	8961682	4545581	5186482	4645478	9908110	2771188	2243921	5164826	3245957	1428705	3311239	4580808	3976818	3277715	4109243	2973550	2155259	3279728	2211533	2473810	3948305	3883853	3570523	3845559	4241308	4438076
341	1.86	69.0454	w/o MS2:Imidazole	[M+H-H2O]+	4.525	69.0453	C3H4N2	Imidazoles	RAXXELZNTBOGNW-UHFFFAOYSA-N	N=1C=CNC1	69.04543:2898564 70.04878:135582 71.05214:236557	52.31295:1167 55.18523:1084 57.9143:1207 58.78838:1135 65.9356:1179 67.11226:1198 69.0282:4669 69.04559:765807 69.06084:8809	29897542	43190776	27227882	33530392	36167152	28365202	24196682	31801852	26735260	34539648	37858288	27385104	25603482	39220696	27679152	23069436	14909221	13640841	37224196	19080760	17763438	15919160	19198560	16364664	13854339	21700948	14949574	15853050	21215922	21932208	20089416	16469431	17780470	19024414	24932020	22810674	23473774
342	3.277	69.0455	w/o MS2:Imidazole	[M+H]+	4.525	69.0453	C3H4N2	Imidazoles	RAXXELZNTBOGNW-UHFFFAOYSA-N	N=1C=CNC1	69.04554:655398 70.04889:0 71.05225:248141		6442090	20806720	5157015	31049176	30804360	30312984	38958084	45352004	21018104	5206996	6451240	7201774	7321401	6589814	18262536	6950108	1117932	4566524	1653161	3629876	2951045	3806399	4686470	1693995	5152130	4983618	4076463	1827827	4837900	2299573	2606732	4944430	9615963	2378558	11282669	10787209	8856400
343	12.482	69.0456	w/o MS2:Imidazole	[M+H]+	4.525	69.0453	C3H4N2	Imidazoles	RAXXELZNTBOGNW-UHFFFAOYSA-N	N=1C=CNC1	69.04556:383576 70.04891:0 71.05227:57928		5818795	5545132	7266704	6460224	11479621	7500678	7282077	8484150	9737326	5716484	16073498	6458481	6563996	13490445	6909482	12205589	1780300	1174281	1680074	1349744	1620792	1888066	1355266	2855191	2786640	3267584	1457777	1690946	2363552	1118069	1459149	1735450	2775136	3318214	3047566	2341168	1980565
344	2.813	69.0456	w/o MS2:Imidazole	[M+H]+	4.525	69.0453	C3H4N2	Imidazoles	RAXXELZNTBOGNW-UHFFFAOYSA-N	N=1C=CNC1	69.04558:711160 70.04893:55448 71.05229:273108		33095798	19109276	8028098	9397620	16190445	11830364	14176251	6925136	22517684	39597944	34049812	34418500	5723317	33356836	22751216	8764966	3406896	2504156	1878567	3970663	2543248	4084438	2331895	2460385	2441448	2988909	1997945	1632205	3259080	2369218	1724856	2460122	2526369	3168122	1965530	3629024	3386041
345	3.1	69.0456	w/o MS2:Imidazole	[M+H-H2O]+	4.525	69.0453	C3H4N2	Imidazoles	RAXXELZNTBOGNW-UHFFFAOYSA-N	N=1C=CNC1	69.04562:929062 70.04897:79838 71.05233:274494		46680164	20806720	19313116	31049176	30804360	30325770	38958084	44559660	21018104	6525376	36097368	42750924	41116380	35281664	18262536	32197216	1083168	1703108	5560694	1651468	3183020	2815873	1843612	2318566	1625773	2658354	2938778	4692709	4837900	3939456	4327242	4944430	2512962	4846246	11282669	5805170	8856400
346	0.871	69.0704	Unknown	[M+H]+	null	null	null	null	null	null	69.07037:699676 70.07372:539236 71.07708:474212		6408144	10580771	9696957	10993053	8441325	6235976	6993604	12825754	14798691	13005023	14693125	12714571	14747439	12619353	13516484	13317030	4519588	3399366	4410252	4457716	5187748	5579700	4694748	5469570	5358755	5469927	4627452	4465456	4407896	5532850	2629096	4350466	5770846	5400204	5984518	5801990	5725798
347	7.89	69.0705	Unknown	[M+H]+	null	null	null	null	null	null	69.07047:1945501 70.07382:666457 71.07718:0		2942221	3793584	3544896	2554877	14683843	14492333	11441672	6437131	9364130	12276022	9194544	8599702	7571188	4580546	7423812	4983660	0	588056	994568	700652	1100143	614842	452500	550669	566238	587341	1036911	800011	598059	570920	623821	872858	2030221	2638422	2089942	3960707	5740120
348	4.738	69.1085	Unknown	[M+H]+	null	null	null	null	null	null	69.10854:30129 70.11189:0 71.11525:0		40602	0	586	42195	24079	16504	42707	53588	68913	17576	49111	65853	0	0	18651	46002	0	0	0	0	0	0	0	0	0	0	0	0	0	0	0	0	0	0	0	0	0
349	5.296	69.1141	Unknown	[M+H]+	null	null	null	null	null	null	69.11405:14567 70.1174:0 71.12076:0		20093	60044	40073	0	24332	114123	23467	29420	51974	41365	74752	0	74017	34551	34870	112323	0	0	0	4692	0	0	0	0	0	0	0	0	0	0	0	0	0	0	0	0	0
350	3.701	69.1141	Unknown	[M+H]+	null	null	null	null	null	null	69.11411:20118 70.11746:0 71.12082:0		33072	0	38556	0	0	39103	18848	0	38163	37869	0	56681	26205	0	19102	0	0	25672	0	0	0	0	22727	0	24243	21381	0	0	19517	0	38008	0	31107	58341	27390	0	104642
351	4.076	69.1141	Unknown	[M+H]+	null	null	null	null	null	null	69.11411:19992 70.11746:0 71.12082:0		0	21193	48055	21273	16226	61703	0	24857	53965	0	23490	56681	26205	17596	0	47344	0	0	0	57223	24755	0	0	0	15405	19833	50191	23192	0	17202	0	0	22633	0	16687	0	0
352	5.541	69.1141	Unknown	[M+H]+	null	null	null	null	null	null	69.11412:12734 70.11747:0 71.12083:0		20093	114041	36864	26236	0	114123	0	101719	25258	48166	74752	83926	57113	60013	34870	73079	0	0	0	0	0	0	0	0	0	0	0	0	0	0	0	0	0	0	0	0	0
353	9.392	69.139	Unknown	[M+H]+	null	null	null	null	null	null	69.13897:43730 70.14232:0 71.14568:0		0	0	0	0	0	0	0	0	0	0	0	0	0	0	0	0	0	0	0	0	0	0	0	19129	0	0	0	0	0	0	0	0	0	0	0	0	0
354	9.813	69.1782	Unknown	[M+H]+	null	null	null	null	null	null	69.17821:12835 70.18156:0 71.18492:0		0	0	0	0	0	0	0	0	0	0	0	0	0	62195	0	95462	0	0	0	0	0	0	0	0	0	0	0	0	0	0	0	0	0	0	0	0	0
355	22.186	69.18	Unknown	[M+H]+	null	null	null	null	null	null	69.18004:4705 70.18339:0 71.18675:0		0	0	0	0	0	0	0	0	0	20124	0	0	0	0	0	0	0	0	0	0	0	0	39438	0	0	0	0	0	0	0	0	0	0	0	0	0	0
356	7.88	69.1844	Unknown	[M+H]+	null	null	null	null	null	null	69.18441:70420 70.18776:0 71.19112:0		0	0	0	0	0	0	0	0	0	0	0	0	0	0	0	0	74771	0	0	0	0	0	7192	0	0	0	0	0	0	0	0	0	0	0	0	0	0
357	12.655	69.1847	Unknown	[M+H]+	null	null	null	null	null	null	69.18472:4204 70.18807:0 71.19143:0		0	0	0	0	0	0	0	0	0	0	0	0	0	0	0	0	0	0	0	0	0	0	0	0	0	0	0	0	0	0	0	0	0	0	0	0	0
358	17.378	69.2	Unknown	[M+H]+	null	null	null	null	null	null	69.19999:3659 70.20334:0 71.2067:0		0	0	0	0	0	0	0	0	0	0	0	0	0	0	0	0	0	0	15560	0	0	0	0	0	0	0	0	0	0	0	0	0	0	0	22910	0	0
359	6.036	69.2003	Unknown	[M+H]+	null	null	null	null	null	null	69.20026:12462 70.20361:0 71.20697:0		0	0	0	0	0	0	0	0	0	0	0	0	0	0	0	0	0	0	0	0	0	0	0	0	0	0	0	0	0	0	0	0	0	0	0	0	0
360	18.835	69.2106	Unknown	[M+H]+	null	null	null	null	null	null	69.21056:3908 70.21391:0 71.21727:0		0	0	0	0	0	0	0	0	0	0	0	0	0	0	0	0	0	0	0	0	0	0	0	0	0	0	0	0	0	0	0	0	0	0	0	17891	0
361	9.881	69.2126	Unknown	[M+H]+	null	null	null	null	null	null	69.21258:70475 70.21593:0 71.21929:0		0	0	0	0	0	0	0	0	0	0	0	0	0	0	0	0	0	0	0	0	0	0	0	0	0	0	0	0	0	0	0	0	0	0	0	0	0
362	14.766	69.2622	Unknown	[M+H]+	null	null	null	null	null	null	69.26216:11147 70.26551:0 71.26887:0		0	0	0	0	0	0	0	0	0	0	0	0	0	0	0	0	0	0	0	0	0	0	0	0	0	0	0	0	0	0	0	0	0	0	0	0	0
363	22.751	69.2725	Unknown	[M+H]+	null	null	null	null	null	null	69.27253:3178 70.27588:0 71.27924:0		0	0	0	0	0	0	0	0	0	0	0	0	0	0	0	0	0	0	0	0	0	24094	0	0	0	0	0	0	0	0	0	0	0	0	0	0	0
364	4.258	69.5277	Unknown	[M+H]+	null	null	null	null	null	null	69.52773:19062 70.53108:0 71.53444:0		0	0	0	0	0	0	0	0	0	0	0	0	0	0	0	0	0	0	0	0	0	0	0	0	0	0	0	0	0	0	0	0	0	51523	0	0	0
365	9.173	69.5511	Unknown	[M+H]+	null	null	null	null	null	null	69.55107:92723 70.55442:0 71.55778:0		0	0	0	0	0	0	0	0	0	0	0	0	0	0	0	0	0	0	0	0	0	0	0	0	0	0	0	0	0	0	0	0	0	0	0	0	0
366	18.099	69.5584	Unknown	[M+H]+	null	null	null	null	null	null	69.5584:3931 70.56175:0 71.56511:0		0	0	0	0	0	0	0	0	0	0	0	0	0	0	0	0	0	0	0	0	0	0	0	0	0	0	0	0	0	0	0	0	0	0	0	0	0
367	15.551	69.5649	Unknown	[M+H]+	null	null	null	null	null	null	69.56494:4294 70.56829:0 71.57165:0		14499	0	0	0	0	0	0	0	0	0	0	0	0	0	0	0	0	0	0	0	0	0	0	0	0	0	0	0	0	0	0	0	0	23240	0	0	0
368	11.674	69.5715	Unknown	[M+H]+	null	null	null	null	null	null	69.57153:4058 70.57488:0 71.57824:0		0	0	0	0	0	0	0	0	0	0	0	0	0	0	0	0	18538	0	0	0	0	0	0	0	0	0	0	0	0	0	0	0	0	0	0	0	0
369	0.925	69.5842	Unknown	[M+H]+	null	null	null	null	null	null	69.58421:13260 70.58756:0 71.59092:0		0	0	0	0	0	0	0	0	0	0	0	0	0	0	0	0	0	0	0	0	0	0	0	0	0	0	0	0	0	0	0	0	0	0	0	0	0
370	1.425	69.5896	Unknown	[M+H]+	null	null	null	null	null	null	69.58964:19482 70.59299:0 71.59635:0		0	0	0	0	0	0	0	0	0	0	0	0	0	0	0	0	0	0	0	0	0	0	0	0	0	0	132696	0	0	0	0	0	0	0	0	0	0
371	21.714	69.5993	Unknown	[M+H]+	null	null	null	null	null	null	69.59932:3979 70.60267:0 71.60603:0		0	0	0	0	0	0	0	0	0	0	0	0	0	0	0	0	0	0	0	0	0	0	0	0	0	0	0	29543	0	0	0	0	0	0	0	0	0
372	15.234	69.6084	Unknown	[M+H]+	null	null	null	null	null	null	69.60843:4551 70.61178:0 71.61514:0		0	0	0	16203	0	0	0	0	10798	0	0	0	0	0	0	0	0	0	0	0	0	0	0	0	0	0	0	0	0	0	0	0	0	0	0	0	0
373	16.122	69.6156	Unknown	[M+H]+	null	null	null	null	null	null	69.61563:4441 70.61898:0 71.62234:0		0	0	0	0	0	0	0	0	0	0	0	22812	0	0	0	0	20442	0	0	0	0	20660	0	0	0	0	0	0	0	0	0	0	0	0	0	0	0
374	4.432	69.6179	Unknown	[M+H]+	null	null	null	null	null	null	69.61791:36647 70.62126:0 71.62462:0		0	0	0	0	15877	0	0	0	0	0	0	0	0	0	0	43896	0	0	0	0	0	0	0	0	0	0	0	0	0	0	0	0	0	0	0	0	0
375	19.767	69.6214	Unknown	[M+H]+	null	null	null	null	null	null	69.62136:3169 70.62471:0 71.62807:0		0	0	0	0	0	0	0	0	0	0	0	0	0	0	0	0	0	0	0	0	0	0	0	0	0	0	0	0	0	0	0	0	0	0	0	0	0
376	9.828	69.6237	Unknown	[M+H]+	null	null	null	null	null	null	69.62373:18513 70.62708:0 71.63044:0		0	0	0	0	0	0	0	0	0	0	0	0	0	0	0	0	0	67997	0	0	0	0	0	0	0	0	0	0	0	0	0	0	0	0	0	0	0
377	19.183	69.6685	Unknown	[M+H]+	null	null	null	null	null	null	69.66855:4059 70.6719:0 71.67526:0		0	0	0	0	0	0	0	0	0	0	0	0	0	0	0	0	0	0	0	0	0	0	0	0	0	0	22061	0	0	0	0	0	0	0	0	0	0
378	4.954	69.669	Unknown	[M+H]+	null	null	null	null	null	null	69.669:18367 70.67235:0 71.67571:0		0	0	0	0	0	0	0	0	0	0	0	0	0	0	0	0	0	0	0	0	71450	0	0	0	0	0	0	0	0	0	0	0	0	0	0	0	0
379	11.098	69.6983	Unknown	[M+H]+	null	null	null	null	null	null	69.69828:4010 70.70163:0 71.70499:0		0	0	0	0	0	0	0	0	0	0	0	0	0	0	0	0	0	0	0	0	0	0	0	0	0	0	0	0	0	0	0	0	0	0	0	0	0
380	5.76	69.7124	Unknown	[M+H]+	null	null	null	null	null	null	69.71237:4236 70.71572:0 71.71908:0		0	0	0	0	0	0	0	0	0	0	0	0	0	0	0	0	0	0	0	0	0	0	0	0	0	0	0	0	0	0	0	0	0	0	0	0	0
381	4.724	69.7193	Unknown	[M+H]+	null	null	null	null	null	null	69.71928:39114 70.72263:0 71.72599:0		0	0	0	0	0	0	0	0	0	0	0	0	0	0	28537	0	0	0	0	0	0	0	0	0	0	0	0	0	0	0	0	0	0	0	0	0	0
382	22.484	69.7208	Unknown	[M+H]+	null	null	null	null	null	null	69.72084:3947 70.72419:0 71.72755:0		0	0	0	0	0	21411	0	0	0	0	0	0	0	0	0	0	0	0	0	0	0	0	0	0	18235	0	22731	0	0	23447	0	0	0	0	0	0	0
383	14.877	69.7548	Unknown	[M+H]+	null	null	null	null	null	null	69.75481:7384 70.75816:0 71.76152:0		0	0	0	0	0	0	34571	0	34450	0	0	0	0	0	0	0	0	0	0	0	0	0	0	19840	0	0	0	0	0	0	0	0	0	0	0	0	0
384	4.762	69.7815	Unknown	[M+H]+	null	null	null	null	null	null	69.78146:17031 70.78481:0 71.78817:0		0	0	0	0	0	0	0	0	0	0	0	0	0	0	0	0	0	0	0	0	0	0	0	0	0	0	0	0	0	0	0	0	0	0	0	0	0
385	4.305	69.7911	Unknown	[M+H]+	null	null	null	null	null	null	69.79112:60121 70.79447:0 71.79783:0		0	0	0	0	0	0	0	0	0	0	0	0	0	0	0	0	0	0	0	0	0	0	0	0	0	0	0	0	0	0	0	0	0	0	0	0	0
386	18.392	69.8021	Unknown	[M+H]+	null	null	null	null	null	null	69.80209:4200 70.80544:0 71.8088:0		0	0	0	0	0	0	0	0	0	0	21755	0	14571	0	0	0	0	0	0	0	0	0	0	17570	0	0	0	0	0	0	19793	0	0	0	0	16129	0
387	18.868	69.8047	Unknown	[M+H]+	null	null	null	null	null	null	69.8047:3939 70.80805:0 71.81141:0		0	0	0	0	0	0	0	0	0	0	0	0	0	0	0	0	0	0	0	0	0	0	0	0	0	0	0	0	0	0	0	15632	0	0	0	0	0
388	15.161	69.8167	Unknown	[M+H]+	null	null	null	null	null	null	69.8167:7794 70.82005:0 71.82341:0		0	0	0	0	0	0	0	26063	0	0	0	0	0	0	0	0	0	0	0	0	0	0	19732	0	0	0	0	0	0	0	0	0	0	0	0	0	0
389	16.964	69.8249	Unknown	[M+H]+	null	null	null	null	null	null	69.8249:3942 70.82825:0 71.83161:0		0	0	0	0	0	0	0	0	0	0	0	0	0	0	0	0	0	0	0	0	0	0	0	0	0	0	0	0	0	0	0	0	0	0	0	0	0
390	10.109	69.8261	Unknown	[M+H-H2O]+	null	null	null	null	null	null	69.82613:53323 70.82948:0 71.83284:0		0	0	0	0	0	0	0	0	0	71287	0	0	0	0	0	0	0	0	0	0	0	0	42387	0	0	0	0	0	0	0	0	0	0	0	0	0	0
391	17.487	69.8517	Unknown	[M+H]+	null	null	null	null	null	null	69.85172:4166 70.85507:0 71.85843:0		0	0	0	0	0	0	0	0	0	0	0	0	0	0	0	0	0	0	0	0	0	0	0	0	0	0	0	0	0	0	0	0	0	0	0	0	0
392	14.391	69.8646	Unknown	[M+H]+	null	null	null	null	null	null	69.86465:5720 70.868:0 71.87136:0		0	0	0	20950	0	0	0	0	0	0	0	0	0	0	0	0	0	0	0	0	0	24417	26264	0	0	0	0	0	0	0	0	0	0	0	0	0	20150
393	22.019	69.8799	Unknown	[M+H]+	null	null	null	null	null	null	69.87986:3310 70.88321:0 71.88657:0		0	0	0	0	0	0	0	0	0	0	0	0	0	0	0	0	0	19460	0	0	0	0	0	0	0	0	0	0	0	0	0	0	0	0	0	0	0
394	7.707	69.8839	Unknown	[M+H]+	null	null	null	null	null	null	69.88393:39631 70.88728:0 71.89064:0		0	301781	0	0	0	0	0	0	0	0	0	0	0	0	50174	0	0	0	0	0	0	0	0	0	0	0	0	0	0	0	0	0	0	0	0	0	0
395	7.968	69.9492	Unknown	[M+H]+	null	null	null	null	null	null	69.94917:50991 70.95252:0 71.95588:0		0	0	0	0	0	0	0	0	126539	76988	0	0	0	0	0	0	0	0	0	0	0	0	0	0	0	0	0	0	0	0	0	0	0	0	0	0	68384
396	6.359	70.0294	w/o MS2:Oxazol	[M+H]+	0.7	70.0287	C3H3NO	Oxazoles	ZCQWOFVYLHDMMC-UHFFFAOYSA-N	O1C=CN=C1	70.0294:4255414 71.03275:125527 72.03611:121339		18386810	61986748	54777296	44503944	15369590	48653084	62886812	46274888	50705680	66190088	43317596	41156620	40611356	52952728	45187104	45070700	25039482	20373152	27957742	27958604	24815428	23820480	22073370	21213510	16279045	25682550	24647210	16333587	21748618	25032480	26363464	33078906	40730288	32308114	33927840	43033524	30216898
397	4.366	70.0294	w/o MS2:Oxazol	[M+H]+	0.7	70.0287	C3H3NO	Oxazoles	ZCQWOFVYLHDMMC-UHFFFAOYSA-N	O1C=CN=C1	70.02941:1801959 71.03276:0 72.03612:142988		2445058	4273500	4368158	3343914	1908169	1710676	1140474	3417796	10802032	4460314	9346778	8027716	13385774	6211562	8377164	7031282	3800562	4784322	6507351	5097636	5058412	4226432	1442392	2613086	1216271	2641636	4286123	2989359	2028822	2627832	2963779	1952734	9415403	9422750	11217801	10332727	10547930
398	9.997	70.0656	Unknown	[M+H]+	null	null	null	null	null	null	70.06557:1507075 71.06892:44081 72.07228:1349509		25852170	53053524	56980360	34509056	31686544	39893268	23609598	61057992	55701860	290053056	60698740	62755076	73922096	44294968	46078864	52303200	11258083	13550255	16900566	14939561	14987393	13836801	12233209	12764812	10211732	14898395	11316260	10687769	10633273	11180440	13737034	15181708	4321630	4058279	4072185	4734744	5303014
399	8.818	70.0656	Unknown	[M+H]+	null	null	null	null	null	null	70.06559:2182236 71.06894:143154 72.0723:3496325		8579032	13890498	9616504	10782479	5464618	3659614	14704993	14464037	9689337	13181999	10048995	8460698	9358483	7787156	8896352	7968350	15525556	18037628	22979582	18327834	18918596	18738276	19351652	16845152	13828529	19219486	15071849	16786970	15511661	14916939	17948282	21213698	3756878	5183516	6771853	4893671	5803399
400	14.756	70.0656	Unknown	[M+H]+	null	null	null	null	null	null	70.06557:3252551 71.06892:282128 72.07228:791540	51.83094:1451 64.09851:1261 68.05012:5807 70.04887:6795 70.06612:344391 70.08113:3967	40086792	62420908	62998296	72069352	57471872	86573160	67433128	142244448	150788912	153722448	160934800	84614160	127078368	59034708	131097040	100292960	1848546	6957396	6723163	2754012	7327279	9508465	7301616	7739288	2223054	3677016	3743988	2204880	2144628	3562304	4457979	5327842	7216285	7831364	7843054	5724644	9902978
401	3.551	70.0657	Unknown	[M+H]+	null	null	null	null	null	null	70.06592:3896376 71.06927:250068 72.07263:794716	52.21135:1154 53.97902:1090 68.05038:9790 70.0295:5949 70.04117:1899 70.04839:4468 70.06618:661274 70.08176:6321	144128688	215110288	16790090	144585696	116247688	139242816	197808816	143630768	119712760	14824915	102736232	123662152	108719512	133145672	122040536	131811880	6877258	29690478	7338789	6282082	6753789	7097472	25282418	16947242	16432772	26393782	32320272	6491540	28404432	23222804	28150496	12783691	137639696	123272632	103871376	138468736	16129811
402	2.135	70.0657	Unknown	[M+H]+	null	null	null	null	null	null	70.06574:818780 71.06909:236164 72.07245:1154853		8763271	9394800	16050150	20069352	16988956	18919714	4676554	10419445	18490178	18785444	20955358	10736776	22054008	14201348	8773394	21365460	12261572	11217885	4175464	10842807	16878510	12739465	8725629	7366858	8245383	9272810	9255846	16969404	6067290	20098048	8635995	10058160	4817289	11598143	9771178	11251359	8868219
403	21.1	70.0657	Unknown	[M+H]+	null	null	null	null	null	null	70.06574:570227 71.06909:211149 72.07245:877095		6355892	11034712	15119445	6652280	11812978	17287778	7674472	13389712	12742175	7607369	9494806	9494076	17473904	10994361	11213305	16443658	17328040	12335464	7510318	10886635	8844550	4509342	11304888	8869553	5901110	9344954	11146701	12773243	10350127	13461184	10470006	18950880	3206892	14931171	4544178	8114374	17158636
404	1.367	70.0657	Unknown	[M+H]+	null	null	null	null	null	null	70.06575:857576 71.0691:147673 72.07246:1023814		9113124	10211588	2093004	3877334	9070839	11344358	17623032	6787652	8714596	8751983	12597560	2537338	1393705	13343474	10096731	10889247	6819076	8612038	12755402	6429286	16184066	16753371	17631814	16983516	16871782	19020266	6696608	8365548	8212854	4341295	8676315	7057590	10700280	11645671	11147758	13567852	12183438
405	1.968	70.0658	Unknown	[M+H]+	null	null	null	null	null	null	70.06577:744219 71.06912:141737 72.07248:1009356		8763271	12582276	16050150	20069352	16988956	18919714	8591992	10419445	18490178	18785444	20955358	9566821	22054008	14201348	12905238	21365460	12261572	11217885	9525917	10842807	16878510	12739465	5383756	11031343	17124682	18173710	9255846	16969404	4748884	20098048	11698395	5247506	7070644	7881576	18712982	10696882	13541597
406	8.414	70.0658	Unknown	[M+H]+	null	null	null	null	null	null	70.06565:17789696 71.069:1580908 72.07236:24818464	68.05047:114251 70.06593:6785893 70.08262:81016	178507856	373345952	274450016	208346256	142188448	155040448	189661920	238954208	214385632	262526480	199847984	226771792	199160320	236272384	240825344	223165824	27680242	26361188	40793060	35158652	37476116	39759924	27297702	28753258	24532150	28682592	44335368	24811250	42516908	25274860	36679576	36199992	138240064	140938192	116455408	145122496	133040312
407	9.492	70.0658	Unknown	[M+H]+	null	null	null	null	null	null	70.06579:2051173 71.06914:117213 72.0725:1185596	51.39832:1133 68.05051:2983 70.06596:325991	8209796	15331440	9003963	4139418	20908072	65333820	32575992	27254444	25552322	34429184	84531064	5275026	23808594	19173242	21274084	15391428	2210688	2630094	1774320	1500952	1932277	1598193	2158558	1985053	1872176	2036045	1538693	2086441	2324958	2052589	2889140	2120448	9355278	2806440	5818336	8202285	3180457
408	3.778	70.0658	Unknown	[M+H]+	null	null	null	null	null	null	70.0658:4838883 71.06915:267770 72.07251:594022	51.86906:1251 54.4585:1221 61.59406:1147 68.05051:11575 70.02982:6056 70.06596:728953 70.08209:8782	15649595	14712668	9793108	144585696	116247688	18151114	197808816	143630768	119712760	8584116	11072648	13576709	15517946	133145672	10591226	13042139	64357856	27328068	65341972	53136524	54908388	60799020	17299984	31093284	10802377	28654128	32320272	5178129	28404432	30550390	7494460	12783691	137639696	123272632	103871376	13353362	10166122
409	1.123	70.0658	Unknown	[M+H]+	null	null	null	null	null	null	70.0658:856259 71.06915:92902 72.07251:1059752		9642677	10211588	9921503	8849925	6160960	9096813	10711645	9398252	12197516	13109314	10712364	9650981	9909535	7732120	8321104	10889247	9171299	6607823	4601398	11029288	16184066	11026776	17631814	16983516	4676931	5633567	12807321	7398628	8678523	12918104	9323614	9750351	12967774	13897926	15096939	11992482	14917361
410	21.571	70.0658	Unknown	[M+H]+	null	null	null	null	null	null	70.06582:587144 71.06917:192733 72.07253:999507		5985310	4178987	2548961	7366819	10008289	10923860	7055698	4240931	6292180	5722749	5532417	9305380	7549428	3915358	4699852	7751310	6447760	5378265	5399778	6825151	3157665	4004324	3287551	8441573	7868306	5782648	7539919	7421921	2611766	3640210	4385069	4481725	9610700	13266372	3751331	4978090	6202986
411	6.719	70.0658	Unknown	[M+H]+	null	null	null	null	null	null	70.06583:724516 71.06918:162540 72.07254:636113		13250569	36102876	37812748	34135388	13288335	14834332	20938930	19395624	30038118	42695292	14277195	35573040	36364060	14978512	14539982	15458735	13848702	14978087	8547727	14408166	18802582	15454526	13956432	13236540	8388609	15500168	15162909	14266567	12840785	15966857	17318620	15763678	6081018	8599284	7162786	7347162	12405434
412	7.282	70.0658	Unknown	[M+H]+	null	null	null	null	null	null	70.06583:6326016 71.06918:418517 72.07254:566316	58.28554:1230 64.07797:1486 65.02567:1228 68.05045:19276 70.04987:11012 70.066:1172105 70.09937:1336	8406477	18779798	17284320	16767396	10906836	8548429	9317460	16234086	15942424	17036122	18278130	15286949	15573231	16126939	14554538	18725236	7004485	7666311	9065247	10881977	9865421	11198109	10258807	10711723	4615370	5808367	11550538	7909302	4482062	5693002	12100399	8502523	8085698	12026169	9172917	9935881	14870179
413	21.322	70.0659	Unknown	[M+H]+	null	null	null	null	null	null	70.06586:681078 71.06921:273492 72.07257:993213		5376362	4746255	5128210	5655834	11812978	3180590	10354459	6366450	2833746	7361370	6900914	5092846	7549428	5248268	6936079	16443658	17328040	12335464	4177862	4374892	8960165	4541016	6600725	8441573	5394394	6460965	9373993	4047499	10350127	4334746	5937039	18950880	9610700	12465645	23744464	6743786	5232071
414	10.791	70.0659	Unknown	[M+H]+	null	null	null	null	null	null	70.06588:6659820 71.06923:316163 72.07259:1057794	68.05008:14241 70.06612:1022637	54550348	63994320	55702992	55413136	478407712	43526152	48838716	57799452	270212960	40519196	51493592	316923328	53746860	276968736	76034448	51288120	8636671	85396672	112040568	13344983	69231088	98996120	96682536	96584440	40399812	33791312	44585144	60635812	24260438	64404968	10657445	77355832	94743648	97529968	11591152	14983368	17202654
415	10.25	70.0659	Unknown	[M+H]+	null	null	null	null	null	null	70.06594:11091652 71.06929:432696 72.07265:1101074	68.0502:25133 70.05024:18806 70.0661:1750297	292094400	913660160	370627808	252295248	191340608	270014496	75891808	278159008	327735648	290053056	349695456	381452032	422490528	278505280	464239296	340864768	5789822	7340356	15537167	13259192	24199132	9073990	8487651	9434167	13969804	6785414	20775110	13913561	12405212	6606590	9180242	8895453	37926240	33383552	34644200	44071980	53131080
416	4.407	70.0659	Unknown	[M+H]+	null	null	null	null	null	null	70.0659:667526 71.06925:0 72.07261:766791		5705756	6928279	22360620	10313018	6637939	14893150	6804426	13354095	10814157	22745350	6824634	6235843	2092886	5701890	10883369	5985236	4104678	7352949	2461574	7019464	10138775	6431316	9390486	11165228	13312380	12305121	9196770	9798809	8007544	9710870	7373666	13966807	6174935	4966270	13127701	5448259	7773956
417	10.552	70.0659	Unknown	[M+H]+	null	null	null	null	null	null	70.0657:8228474 71.06905:429459 72.07241:777403	68.0502:19790 70.02949:2403 70.05103:10344 70.06617:1125040 70.08343:9465	397905216	101815264	444397344	454428736	488951936	417800576	635667008	538936256	176626288	334142496	392958816	171491408	528676672	139200848	76398376	292633664	60743860	85396672	112040560	128973152	69231096	98996128	96682536	96584432	40399812	35680816	20849618	60635812	30705596	64404968	100792256	77355832	94743648	97529968	93235544	112453480	144751936
418	3.343	70.066	Unknown	[M+H]+	null	null	null	null	null	null	70.06599:4576326 71.06934:249986 72.0727:685730	68.0506:10043 70.02955:9567 70.0489:8221 70.06614:787195 70.08115:7415	144128688	210320288	170124784	13884017	9767956	14295234	20013982	14037235	13005375	164168096	102736232	14931126	108719512	16627858	122040528	131811888	4212208	5538834	5295716	4229219	5420224	6013196	25282420	7510230	6582833	6687988	5916012	46388636	3381312	5686206	34598564	44368344	12374362	12374354	10776285	138468736	125370800
419	9.744	70.1119	Unknown	[M+H]+	null	null	null	null	null	null	70.11191:31642 71.11526:0 72.11862:0		0	0	0	0	0	0	0	0	0	69942	0	0	0	0	0	0	0	0	0	0	0	0	0	0	11947	0	0	0	0	0	0	0	0	0	0	0	0
420	10.755	70.2302	Unknown	[M+H]+	null	null	null	null	null	null	70.23018:9143 71.23353:0 72.23689:0		0	0	0	0	0	0	46940	0	0	0	0	0	0	0	0	0	0	0	0	0	0	0	0	0	0	0	0	0	12770	0	0	0	0	19563	0	0	0
421	15.612	70.2424	Unknown	[M+H]+	null	null	null	null	null	null	70.24235:3844 71.2457:0 72.24906:0		0	18868	0	0	0	0	0	0	0	0	0	0	12478	0	0	0	0	0	0	0	0	0	0	0	0	0	0	20028	0	0	0	0	0	0	0	0	0
422	6.208	70.2485	Unknown	[M+H]+	null	null	null	null	null	null	70.24851:5929 71.25186:0 72.25522:0		0	35986	0	0	0	0	0	0	0	0	0	0	0	0	0	0	0	0	0	0	0	0	0	19729	0	20411	0	0	0	0	0	0	16856	0	0	0	0
423	14.934	70.2512	Unknown	[M+H]+	null	null	null	null	null	null	70.25118:6546 71.25453:0 72.25789:0		0	0	0	0	0	0	0	0	0	0	0	0	0	0	0	0	0	0	0	0	24354	0	0	0	0	0	0	0	0	0	0	0	0	0	0	0	0
424	20.817	70.255	Unknown	[M+H]+	null	null	null	null	null	null	70.25497:2315 71.25832:0 72.26168:0		0	0	0	0	0	0	0	0	0	0	0	0	0	0	11919	0	0	0	0	0	0	0	0	0	0	0	0	0	0	0	0	0	0	0	0	0	0
425	1.039	70.3212	Unknown	[M+H]+	null	null	null	null	null	null	70.32117:8266 71.32452:0 72.32788:0		0	0	0	0	0	0	0	0	0	0	0	0	0	0	0	0	0	0	0	0	0	0	0	0	0	0	0	0	0	0	0	0	0	0	0	0	0
426	12.801	70.3663	Unknown	[M+H]+	null	null	null	null	null	null	70.36633:3378 71.36968:0 72.37304:0		0	0	0	0	0	0	21813	0	0	0	0	24519	0	0	0	0	0	0	0	0	0	0	0	0	0	0	17668	0	0	0	0	0	0	0	17260	0	0
427	21.764	70.371	Unknown	[M+H]+	null	null	null	null	null	null	70.37099:4483 71.37434:0 72.3777:0		0	0	0	0	0	0	0	2452	0	0	0	0	0	0	0	0	0	0	0	0	0	0	0	0	0	0	0	25015	0	24317	0	0	23069	0	0	0	0
428	21.932	70.409	Unknown	[M+H]+	null	null	null	null	null	null	70.40904:3882 71.41239:0 72.41575:0		0	0	0	0	0	0	0	0	0	0	0	0	19888	0	0	0	0	0	0	0	0	0	0	0	0	0	0	0	0	0	0	0	0	24676	0	0	0
429	0.464	70.4185	Unknown	[M+H]+	null	null	null	null	null	null	70.41852:4692 71.42187:0 72.42523:0		0	0	0	0	0	0	0	0	0	0	0	0	0	0	0	0	0	0	0	0	0	0	0	0	0	0	0	0	0	0	0	0	0	0	0	0	0
430	18.256	70.4374	Unknown	[M+H]+	null	null	null	null	null	null	70.43743:2984 71.44078:0 72.44414:0		0	16143	0	0	0	0	0	0	0	0	0	0	16235	0	0	0	0	0	0	0	0	0	0	0	0	0	0	0	0	0	0	0	0	0	0	0	0
431	3.807	70.4608	Unknown	[M+H]+	null	null	null	null	null	null	70.46075:4135 71.4641:0 72.46746:0		0	0	0	0	0	0	0	10271	0	0	0	0	0	0	0	6454	0	0	0	0	0	0	0	0	0	0	0	0	0	0	0	0	0	28416	0	0	0
432	20.31	70.4764	Unknown	[M+H]+	null	null	null	null	null	null	70.47636:2337 71.47971:0 72.48307:0		0	0	0	0	0	0	0	0	0	0	0	0	12406	0	0	0	0	0	0	0	0	0	0	0	10452	0	1303	0	0	0	0	0	0	0	0	0	0
433	8.8	70.4885	Unknown	[M+H]+	null	null	null	null	null	null	70.4885:20757 71.49185:0 72.49521:0		0	0	0	0	0	0	0	0	0	0	0	0	0	19008	0	0	0	0	0	18842	0	27060	0	0	0	0	0	0	0	0	0	0	0	115098	25190	0	0
434	1.986	70.4991	Unknown	[M+H]+	null	null	null	null	null	null	70.49907:4798 71.50242:0 72.50578:0		0	0	0	11824	0	0	0	0	0	0	0	0	0	0	0	0	0	0	0	0	0	0	0	0	0	0	0	0	0	0	0	0	0	0	0	0	0
435	9.878	70.5087	Unknown	[M+H]+	null	null	null	null	null	null	70.50873:89750 71.51208:0 72.51544:0		0	0	0	0	0	0	0	0	0	0	0	0	0	0	0	0	0	574100	0	0	0	0	0	0	0	0	0	0	0	0	0	0	0	0	33006	0	0
436	6.817	70.537	Unknown	[M+H]+	null	null	null	null	null	null	70.53699:4336 71.54034:0 72.5437:0		0	0	0	0	0	0	0	0	0	0	0	28031	0	0	0	0	0	0	0	0	0	0	0	0	0	0	0	0	0	0	0	0	0	0	0	0	0
437	13.217	70.5471	Unknown	[M+H]+	null	null	null	null	null	null	70.54713:3883 71.55048:0 72.55384:0		0	0	0	0	0	0	0	0	0	0	0	0	0	0	0	0	0	0	0	0	0	0	0	0	0	0	0	0	0	0	0	0	0	23434	0	0	0
438	22.627	70.5474	Unknown	[M+H]+	null	null	null	null	null	null	70.54743:4317 71.55078:0 72.55414:0		0	0	0	0	0	0	0	0	0	0	0	0	0	0	0	0	0	0	0	0	0	0	0	0	0	0	0	0	0	0	0	0	0	0	0	0	0
439	18.805	70.5786	Unknown	[M+H]+	null	null	null	null	null	null	70.57864:3664 71.58199:0 72.58535:0		0	0	0	0	0	0	0	0	5357	0	0	0	0	0	15512	0	0	0	0	0	0	0	0	0	0	0	0	0	0	0	0	0	0	0	0	0	0
440	18.282	70.5865	Unknown	[M+H]+	null	null	null	null	null	null	70.58653:3472 71.58988:0 72.59324:0		0	0	0	0	0	0	0	0	0	0	0	19673	0	0	0	0	0	0	0	0	0	0	0	0	0	0	0	0	0	0	0	0	0	0	0	0	0
441	19.073	70.5871	Unknown	[M+H]+	null	null	null	null	null	null	70.58715:4757 71.5905:0 72.59386:0		0	0	0	0	0	0	0	0	15562	0	0	0	0	0	0	0	0	0	0	0	0	0	0	0	0	0	0	0	0	0	0	0	0	0	0	0	0
442	8.786	70.5942	Unknown	[M+H]+	null	null	null	null	null	null	70.59422:6987 71.59757:0 72.60093:0		0	0	0	0	0	0	0	30811	0	0	0	0	0	0	0	0	0	0	0	0	0	0	0	0	0	0	0	0	0	0	0	0	0	0	0	0	0
443	17.605	70.5943	Unknown	[M+H]+	null	null	null	null	null	null	70.5943:5320 71.59765:0 72.60101:0		0	0	0	0	0	0	0	0	0	0	0	0	0	0	0	0	0	0	0	0	0	0	0	0	0	0	0	0	0	0	0	0	0	0	0	0	0
444	5.987	70.6046	Unknown	[M+H]+	null	null	null	null	null	null	70.60461:12465 71.60796:0 72.61132:0		0	0	0	0	0	0	0	0	0	0	0	23438	107542	0	0	0	0	0	0	0	0	0	0	0	0	0	0	0	0	0	0	0	0	0	0	0	0
445	10.557	70.6169	Unknown	[M+H]+	null	null	null	null	null	null	70.61687:14148 71.62022:0 72.62358:0		0	0	0	0	0	0	0	0	0	0	0	0	0	0	0	0	0	0	0	0	0	0	0	44123	0	0	0	0	0	0	0	0	0	0	0	0	0
446	3.824	70.6367	Unknown	[M+H]+	null	null	null	null	null	null	70.63672:3450 71.64007:0 72.64343:0		0	0	0	0	0	0	19078	0	0	0	0	0	0	0	0	0	0	0	0	0	21515	0	0	0	0	0	0	0	0	0	0	0	0	0	0	0	0
447	21.82	70.6639	Unknown	[M+H]+	null	null	null	null	null	null	70.66389:3460 71.66724:0 72.6706:0		0	0	0	0	0	0	0	0	21812	0	0	0	0	0	0	0	0	0	0	0	0	0	0	0	0	0	0	0	0	0	0	0	0	0	0	0	0
448	2.888	70.6827	Unknown	[M+H]+	null	null	null	null	null	null	70.68274:5664 71.68609:0 72.68945:0		0	0	0	0	0	0	0	0	0	0	0	0	0	0	0	0	26193	0	0	27634	0	0	0	0	24457	0	0	0	0	0	0	0	0	0	0	36812	0
449	7.864	70.7224	Unknown	[M+H]+	null	null	null	null	null	null	70.72239:19835 71.72574:0 72.7291:0		167277	0	0	0	0	0	0	0	0	0	0	0	0	0	0	0	0	0	0	0	0	0	0	0	0	0	0	0	0	0	0	0	0	0	0	0	0
450	10.072	70.77	Unknown	[M+H]+	null	null	null	null	null	null	70.77003:34993 71.77338:0 72.77674:0		0	58372	0	64233	0	68729	56402	65064	0	0	66562	0	0	168792	366573	0	0	0	0	0	0	0	0	0	0	0	0	0	4607	0	0	0	0	0	32394	0	0
451	9.821	70.7838	Unknown	[M+H]+	null	null	null	null	null	null	70.78379:132748 71.78714:0 72.7905:0		0	58372	0	0	0	0	0	83639	0	0	0	0	0	0	0	0	937841	0	0	58367	0	0	0	46311	0	0	0	0	28420	0	0	0	0	0	0	0	44458
452	10.548	70.8455	Unknown	[M+H]+	null	null	null	null	null	null	70.84553:25993 71.84888:0 72.85224:0		0	0	0	123076	0	0	0	0	0	0	0	0	0	0	0	0	0	0	0	0	0	0	0	0	0	0	0	21809	0	0	0	0	0	0	0	0	0
453	8.387	70.8602	Unknown	[M+H]+	null	null	null	null	null	null	70.86018:13140 71.86353:0 72.86689:0		0	0	0	0	0	0	0	0	115415	0	0	0	0	0	0	0	0	0	0	0	0	0	0	0	0	0	0	0	0	0	0	0	0	0	0	0	0
454	5.018	71.0133	Unknown	[M+H]+	null	null	null	null	null	null	71.01332:2165593 72.01667:0 73.02003:5533046		0	0	0	0	0	0	0	0	0	0	0	39696	301938	0	0	0	7819522	8072150	9136581	10701537	6139348	4746508	6377258	4765350	5318547	5921935	11695355	8421617	11413868	6189365	15582081	8334018	6472502	5067392	4997308	9601004	6466484
455	4.658	71.0375	Unknown	[M+H]+	null	null	null	null	null	null	71.03755:396256 72.0409:0 73.04426:470752		1328876	1177338	1373742	610165	1204226	1936565	733614	1452818	665752	829652	981796	654844	1553453	728759	2081219	3013596	1139	0	18068	262215	0	0	0	0	0	63640	0	0	0	0	0	0	2524	1601	3320	0	0
456	0.917	71.0496	Unknown	[M+H]+	null	null	null	null	null	null	71.04958:504106 72.05293:164728 73.05629:1081510		2024301	5483858	5210142	5436229	2687601	1668652	1022133	6543110	9478082	8502418	6838908	8362333	8042044	7831382	8907597	7724874	1108207	698909	1107924	551262	536184	1116086	904698	731354	854960	615816	746339	937926	692889	932011	865088	697882	738707	1196595	659024	715444	872249
457	2.795	71.0611	Unknown	[M+H]+	null	null	null	null	null	null	71.06107:233956 72.06442:0 73.06778:84978		6530111	6271126	3333161	3457942	3604628	2938738	3295688	3143690	3656491	4383474	5287037	7994177	1774896	4102465	4961168	2877862	2292986	1230404	4231750	5057696	3651037	4344513	2551308	4599882	3625380	4227642	4405012	1226405	3490572	1304161	2592202	2337212	5802628	5623624	4919988	1958174	2383250
458	21.405	71.0612	Unknown	[M+H]+	null	null	null	null	null	null	71.06118:293654 72.06453:0 73.06789:146660		3022663	6544447	3463558	4210372	6889925	6734839	7547868	5449489	3263703	6750828	4807061	6054716	5304035	9113437	6788236	10577818	1580399	4832930	8550610	6093782	9034252	4505950	4797982	5413352	4225308	5676326	4520569	4982374	1975911	5192550	6662891	5119358	6113252	4399476	3500928	7412005	8279922
459	6.166	71.0712	Unknown	[M+H]+	null	null	null	null	null	null	71.07122:327676 72.07457:381475 73.07793:0		2490001	707340	2287998	2040229	2211709	2591663	1670778	1237878	285473	2563607	1829910	940635	210254	1288518	1910726	2102661	589843	522734	98276	108120	277396	482769	578448	349891	677570	488009	341141	258852	340591	473601	680735	811667	414661	802656	677873	900586	746734
460	10.349	71.0734	Unknown	[M+H]+	null	null	null	null	null	null	71.07337:2231446 72.07672:828500 73.08008:0		15525000	9041943	16150638	10368417	10414195	9163902	7906006	16900026	5342366	13666302	14406681	21727548	18554026	10555936	13229374	14880828	645590	760139	953931	673822	833460	396084	868169	613548	204335	394985	175513	139839	526180	101347	527796	178936	9405214	7746602	7484674	10012528	4634976
461	0.827	71.0862	Unknown	[M+H]+	null	null	null	null	null	null	71.0862:528746 72.08955:768287 73.09291:36203		3188592	4693592	3087651	3869022	2939234	2875484	3728307	3482068	3492662	4460229	3769350	3829007	5814041	3202658	3925643	3252331	2211740	1725492	2286180	1963952	2088636	2312868	2861248	2812155	3632622	6630970	2676218	2384130	1941151	2736810	2565127	2315830	2321640	2203348	3630954	2015189	3814072
462	6.197	71.1694	Unknown	[M+H]+	null	null	null	null	null	null	71.16944:14679 72.17279:0 73.17615:0		0	0	0	0	30712	0	0	0	0	0	0	0	0	0	0	0	0	0	20116	0	0	0	0	0	0	0	0	0	0	0	0	0	0	0	0	0	0
463	7.937	71.1754	Unknown	[M+H]+	null	null	null	null	null	null	71.17544:17370 72.17879:0 73.18215:0		0	0	0	0	81958	0	0	0	0	0	0	0	0	0	0	0	0	0	0	0	0	0	0	0	0	0	0	0	0	0	0	0	0	0	0	0	0
464	8.693	71.3243	Unknown	[M+H]+	null	null	null	null	null	null	71.32427:37997 72.32762:0 73.33098:0		0	0	0	0	0	0	0	0	0	0	0	0	0	0	0	0	0	0	0	0	0	0	0	0	40173	0	0	0	0	0	0	0	0	0	0	0	0
465	5.986	71.4345	Unknown	[M+H]+	null	null	null	null	null	null	71.43451:11947 72.43786:0 73.44122:0		0	0	0	0	90337	20916	0	0	0	0	0	0	0	23693	0	0	0	0	0	0	0	0	0	0	0	0	0	0	0	0	0	0	0	0	0	0	0
466	14.593	71.674	Unknown	[M+H]+	null	null	null	null	null	null	71.674:10106 72.67735:0 73.68071:0		0	0	0	0	0	0	0	0	0	0	0	0	0	0	0	0	0	0	0	0	0	18826	0	0	0	0	0	0	0	0	0	0	0	0	0	0	0
467	10.501	71.7015	Unknown	[M+H]+	null	null	null	null	null	null	71.7015:14418 72.70485:0 73.70821:0		0	0	0	0	0	0	0	0	0	0	0	0	0	0	0	0	0	0	0	0	0	0	32942	0	0	0	0	0	0	0	0	0	0	0	0	0	0
468	22.354	71.7239	Unknown	[M+H]+	null	null	null	null	null	null	71.72387:3978 72.72722:0 73.73058:0		0	0	0	0	0	0	0	0	0	0	0	0	0	0	0	0	0	0	0	0	0	0	0	0	0	0	0	0	0	0	24783	0	0	0	0	0	0
469	22.825	71.7538	Unknown	[M+H]+	null	null	null	null	null	null	71.75383:4099 72.75718:0 73.76054:0		0	0	0	0	0	0	0	0	0	0	0	0	0	0	0	0	0	0	0	0	0	0	0	0	0	0	0	24995	0	0	0	0	0	0	0	0	0
470	9.172	71.7545	Unknown	[M+H]+	null	null	null	null	null	null	71.75449:6733 72.75784:0 73.7612:0		0	0	0	0	0	0	0	0	0	0	0	0	0	0	0	0	24131	0	0	0	0	0	0	0	0	0	0	0	0	0	0	0	0	0	0	0	0
471	12.918	71.7591	Unknown	[M+H]+	null	null	null	null	null	null	71.75911:3917 72.76246:0 73.76582:0		0	0	0	0	0	0	0	0	0	0	0	21174	0	0	0	0	0	0	0	0	0	0	0	0	0	0	0	0	0	0	0	0	0	0	0	0	0
472	15.005	71.7598	Unknown	[M+H]+	null	null	null	null	null	null	71.75982:8849 72.76317:0 73.76653:0		0	0	0	0	0	0	0	0	0	0	0	0	0	0	0	0	0	0	0	0	0	0	0	0	0	0	0	0	0	0	0	0	0	0	0	0	0
473	18.626	71.766	Unknown	[M+H]+	null	null	null	null	null	null	71.76604:3765 72.76939:0 73.77275:0		0	0	0	0	0	20065	0	0	0	0	0	0	0	0	21594	0	0	0	0	0	0	0	0	0	0	0	0	0	0	0	0	0	0	0	0	0	0
474	1.976	71.8057	Unknown	[M+H]+	null	null	null	null	null	null	71.80573:4967 72.80908:0 73.81244:0		0	0	0	0	0	0	0	0	0	0	0	0	0	0	40830	0	0	0	0	0	0	0	0	0	0	0	0	0	0	0	0	0	0	0	0	0	0
475	20.609	71.8262	Unknown	[M+H]+	null	null	null	null	null	null	71.82616:2387 72.82951:0 73.83287:0		0	0	0	0	0	0	0	0	0	0	0	0	0	0	0	0	0	0	0	0	0	12107	0	0	0	0	0	0	0	0	0	0	0	0	0	0	0
476	22.441	71.8269	Unknown	[M+H]+	null	null	null	null	null	null	71.82689:4430 72.83024:0 73.8336:0		0	0	0	0	0	0	0	0	0	0	0	0	0	0	0	0	0	0	0	0	0	0	0	0	0	0	0	0	0	0	0	0	0	0	0	0	0
477	10.848	71.8572	Unknown	[M+H]+	null	null	null	null	null	null	71.85719:5639 72.86054:0 73.8639:0		0	0	0	0	0	0	0	0	0	0	0	0	0	0	0	0	0	0	0	0	0	0	0	0	0	0	0	0	0	0	0	0	0	0	0	38893	0
478	5.686	71.8814	Unknown	[M+H]+	null	null	null	null	null	null	71.88139:4577 72.88474:0 73.8881:0		0	0	0	0	0	0	0	0	0	0	0	0	0	0	0	0	0	0	0	0	0	0	0	0	0	0	0	0	0	0	0	0	0	0	0	15122	0
479	6.185	71.9719	Unknown	[M+H]+	null	null	null	null	null	null	71.97194:16958 72.97529:0 73.97865:0		0	0	0	0	0	0	0	0	0	0	0	131855	0	0	0	0	0	0	0	0	0	0	0	0	0	0	0	0	0	0	0	0	0	0	0	0	0
480	11.905	72.0449	Unknown	[M+H]+	null	null	null	null	null	null	72.04488:479652 73.04823:0 74.05159:948391		1043289	1596326	1664994	1649462	557791	798607	1464959	603333	791991	1383089	1022731	1869451	1593106	1496597	996074	596654	713198	1721727	2043922	733293	1024617	1854740	981613	640343	825231	2043556	842217	802596	1090396	1130275	1496416	1137946	759215	1870865	800536	1273410	2496448
481	1.344	72.0451	Unknown	[M+H]+	null	null	null	null	null	null	72.04507:565537 73.04842:0 74.05178:2515894		11180686	11368394	10532793	12965584	10276853	10497838	7523996	11993192	10615991	10490225	10155804	9111262	10378079	10264632	10807468	8076308	7801332	5674814	7918442	5474432	6632167	20590750	6769534	5239092	7065094	6242920	7448778	6788084	4609301	5792770	5282300	6251677	10753358	10606160	13048074	12012494	10254956
482	3.263	72.0451	Unknown	[M+H]+	null	null	null	null	null	null	72.04507:500521 73.04842:0 74.05178:1621176		11035019	8990222	9857043	10981192	9544893	9615709	7202926	12202685	11347609	9009885	10398505	6994481	12209893	7486258	6448499	7608736	5986811	6678942	7539032	3952945	3058507	4883930	1954851	5351064	2377655	6230008	4509472	3206220	6919504	4906634	5751772	2460876	6317904	3951056	4754742	8109153	4726752
483	9.756	72.0451	Unknown	[M+H-H2O]+	null	null	null	null	null	null	72.04508:1222624 73.04843:0 74.05179:6533017		118157	97163	260065	295624	188886	210194	365510	441708	238482	419741	455153	92240	229801	211520	183063	339868	617076	492669	100055	257985	868630	35043	292574	306024	777117	830927	674395	165192	888732	682275	590500	532876	1456259	997279	1143424	1390179	754247
484	1.053	72.0452	Unknown	[M+H]+	null	null	null	null	null	null	72.0452:1061642 73.04855:67651 74.05191:5640852		6326801	4225864	4573920	1949788	7375842	3216701	3548995	2222386	3468682	3799900	5179882	5529058	1724346	3189074	2824140	4791554	9943020	9154060	11035737	10374327	6028727	5093986	8254339	11279545	7720824	10278414	5861458	6987656	5056229	9357785	9467731	8991157	15364744	15695315	13805855	14467742	13357512
485	9.486	72.0556	Unknown	[M+H]+	null	null	null	null	null	null	72.05603:1858478 73.05938:195053 74.06274:450878	52.96443:1103 55.0552:5414 57.05791:1498 66.64906:1079 67.99091:1096 68.33191:1011 72.04514:3017 72.08177:15248	1319311	2283574	2013586	679018	1880763	4506386	3380532	1311944	1162117	500942	817642	1187559	1523592	1428305	607136	1035601	16517570	20788046	25696280	19659196	22929836	23228684	19835350	18795848	14881461	17732822	17061032	18298990	19387028	15811925	18571314	21331862	3352282	2836652	3906008	4687868	3452562
486	7.899	72.081	w/o MS2:Pyrrolidine; CE0; RWRDLPDLKQPQOW-UHFFFAOYSA-N	[M+H]+	7.706	72.0808	C4H9N	Pyrrolidines	RWRDLPDLKQPQOW-UHFFFAOYSA-N	C1CCNC1	72.08101:2107038 73.08436:199163 74.08772:5128654		6917149	8297565	7439914	7245578	14376670	12005663	11938556	6562503	9059982	11843858	8328360	7377138	3803068	5949980	8344511	8638441	4540540	5500332	2945102	6320732	13748254	6940770	10772246	4475442	4650871	5090774	6866860	5041738	7236026	6684141	5814031	6146680	7869057	2444214	6602447	8610894	6030467
487	19.849	72.0811	w/o MS2:Pyrrolidine; CE0; RWRDLPDLKQPQOW-UHFFFAOYSA-N	[M+H]+	7.706	72.0808	C4H9N	Pyrrolidines	RWRDLPDLKQPQOW-UHFFFAOYSA-N	C1CCNC1	72.08109:1083064 73.08444:224344 74.0878:2796006		4453872	9878466	8877728	6907388	4618835	3233195	6445404	5846580	3346765	10194189	7341904	12338257	7988960	4158811	7242878	9656608	3438208	4016716	2815806	9225368	4044777	3268644	3838263	2528620	5552584	7393172	2105780	4558552	4514336	4936776	3825660	2965008	4342856	5981372	7869543	5201245	4428429
488	9.98	72.0812	w/o MS2:Pyrrolidine; CE0; RWRDLPDLKQPQOW-UHFFFAOYSA-N	[M+H]+	7.706	72.0808	C4H9N	Pyrrolidines	RWRDLPDLKQPQOW-UHFFFAOYSA-N	C1CCNC1	72.08118:1507101 73.08453:0 74.08789:2935223		13150513	8289301	16266589	11243768	9220598	6938562	14179814	15808770	20492556	5304704	8983417	21689374	13008561	18120594	11092048	18499068	13652831	20089872	19555496	15944157	20777688	24620474	18997180	15720897	12187186	20777718	17011794	18148306	20067034	20155220	18793848	21718312	8095287	11565338	4030214	4349774	5393892
489	8.424	72.0813	Pyrrolidine; CE10; RWRDLPDLKQPQOW-UHFFFAOYSA-N	[M+H]+	7.706	72.0808	C4H9N	Pyrrolidines	RWRDLPDLKQPQOW-UHFFFAOYSA-N	C1CCNC1	72.08132:143642976 73.08467:11827124 74.08803:4333114	53.0033:10112 53.03957:76147 55.05533:388153 56.05064:84472 57.05846:634855 57.07029:8242 72.08186:2401082 72.09866:22743	334465344	657909056	591291008	394255424	542577728	902748928	740772544	1282010240	1656676608	1504036480	2068419840	1746514176	1782975360	1373797248	1765403648	1210948608	35482200	52215504	66905904	66514384	72351864	80462120	54232352	57470276	61914860	59815860	87746464	51994984	80293056	56567256	82277592	67114896	116100792	124878576	129205056	164469344	199269584
490	6.148	72.0813	w/o MS2:Pyrrolidine; CE0; RWRDLPDLKQPQOW-UHFFFAOYSA-N	[M+H]+	7.706	72.0808	C4H9N	Pyrrolidines	RWRDLPDLKQPQOW-UHFFFAOYSA-N	C1CCNC1	72.08128:3584424 73.08463:126808 74.08799:4453744		5301455	28028348	49118284	10473532	2778161	2392061	6259402	52264528	53935064	10946045	34640688	51309656	76879688	5447208	4653214	41172372	4989634	4798724	4430484	10658201	6529791	8440120	6281094	1587894	5083494	1728128	6313294	7745593	9282669	5200910	7802791	9336666	6564534	8404166	3244448	8085645	6176509
491	6.918	72.0813	Pyrrolidine; CE10; RWRDLPDLKQPQOW-UHFFFAOYSA-N	[M+H]+	7.706	72.0808	C4H9N	Pyrrolidines	RWRDLPDLKQPQOW-UHFFFAOYSA-N	C1CCNC1	72.08129:1734612 73.08464:162043 74.088:3587978	54.00675:1343 55.05527:7584 72.04523:2779 72.08177:417476	11282335	21585834	23544194	19004316	9485784	9207448	8823647	23601712	20326004	21938352	17476688	18804504	22115386	15753669	22210562	21714750	10971328	13369523	11597402	8575808	10191274	13545355	9089888	9046174	11081180	11914313	10043794	12177549	13698029	12649152	12123317	5969562	5872860	5908548	2469179	7929060	11584040
492	8.815	72.0813	w/o MS2:Pyrrolidine; CE0; RWRDLPDLKQPQOW-UHFFFAOYSA-N	[M+H]+	7.706	72.0808	C4H9N	Pyrrolidines	RWRDLPDLKQPQOW-UHFFFAOYSA-N	C1CCNC1	72.08131:2657527 73.08466:64401 74.08802:2778862		11988745	17176168	17336678	13333767	17334936	26912502	21909348	32375082	30669514	36519180	40998292	32713770	37978292	27567966	35634140	27936268	19770334	27831418	30365092	28612524	22956552	26207250	20866228	22098862	20646084	27085818	21437266	25666390	26349782	22719710	26433018	29482280	6279253	5838202	5842077	16443804	6974282
493	4.416	72.0813	w/o MS2:Pyrrolidine; CE0; RWRDLPDLKQPQOW-UHFFFAOYSA-N	[M+H]+	7.706	72.0808	C4H9N	Pyrrolidines	RWRDLPDLKQPQOW-UHFFFAOYSA-N	C1CCNC1	72.08133:887069 73.08468:0 74.08804:6933484		5484683	8525734	7909154	6352136	1848617	4586291	11423102	11649992	2345243	13268550	1964096	2040584	2199201	8397142	7126669	9454825	8653552	6648817	4253156	10746518	10415407	19426266	15383113	18176174	22193502	7067484	7132650	18625018	15177312	7602999	11818161	15901069	9959201	9998733	9731838	7608626	10327530
494	9.786	72.0814	w/o MS2:Pyrrolidine; CE0; RWRDLPDLKQPQOW-UHFFFAOYSA-N	[M+H]+	7.706	72.0808	C4H9N	Pyrrolidines	RWRDLPDLKQPQOW-UHFFFAOYSA-N	C1CCNC1	72.08138:721509 73.08473:255918 74.08809:3025762		4506671	6574261	16266589	11243768	4300263	8201638	1735135	3657625	10482993	10563417	15409340	21689374	13938122	18120594	11092048	18499068	3589410	2544424	1860244	3990732	19848470	4038951	18904552	3814085	4674439	20748084	3718004	18145134	5123448	16192007	18794720	20828944	8095287	5141359	8950799	6026239	6882809
495	1.547	72.0814	w/o MS2:Pyrrolidine; CE0; RWRDLPDLKQPQOW-UHFFFAOYSA-N	[M+H]+	7.706	72.0808	C4H9N	Pyrrolidines	RWRDLPDLKQPQOW-UHFFFAOYSA-N	C1CCNC1	72.0814:1043897 73.08475:0 74.08811:6998954		12111748	31108082	31294072	24616438	13335909	19954558	19483660	13107755	30699874	11207361	19284132	28275796	35158696	26241930	25905512	40408804	15311968	10281262	6596751	11878194	8570940	14645345	13725022	4510450	7497398	3475030	17490222	9282418	2100956	9852690	12040447	12718137	11900388	18073304	25013082	13963929	8477733
496	11.804	72.0814	w/o MS2:Pyrrolidine; CE0; RWRDLPDLKQPQOW-UHFFFAOYSA-N	[M+H]+	7.706	72.0808	C4H9N	Pyrrolidines	RWRDLPDLKQPQOW-UHFFFAOYSA-N	C1CCNC1	72.08141:778078 73.08476:0 74.08812:5192950		12202868	7604924	8833672	12087028	6962698	10394642	13531008	8884488	7366317	17155374	14298638	11864437	12350962	24577506	6102632	14336761	5906920	4635026	8029872	6210862	11586920	4585884	4453854	4947746	4915632	3110182	8766931	8492706	8806625	3584318	3643602	6778123	8771284	7013290	5478634	6320616	4535492
497	5.865	72.0814	Pyrrolidine; CE10; RWRDLPDLKQPQOW-UHFFFAOYSA-N	[M+H]+	7.706	72.0808	C4H9N	Pyrrolidines	RWRDLPDLKQPQOW-UHFFFAOYSA-N	C1CCNC1	72.08131:1126799 73.08466:93982 74.08802:1928194	51.74684:1214 55.05495:2765 55.34312:996 65.10741:1117 66.00178:1125 72.04531:1723 72.08185:266887	5478237	5135518	6031289	49995388	9029282	7115465	7907674	10785120	9071987	39735356	10745759	6119204	6110966	11573217	16969480	15301212	5952558	10002212	10304436	4481284	12693598	8616934	6281094	8886291	9456854	10550011	3972826	5836072	4067915	8446925	7189445	9336666	9247483	7946558	14430471	5969537	8270618
498	4.95	72.0814	w/o MS2:Pyrrolidine; CE0; RWRDLPDLKQPQOW-UHFFFAOYSA-N	[M+H]+	7.706	72.0808	C4H9N	Pyrrolidines	RWRDLPDLKQPQOW-UHFFFAOYSA-N	C1CCNC1	72.08144:914119 73.08479:0 74.08815:6891650		8192470	11879966	5074318	6125176	7061747	6013228	7115203	3723243	7656282	8831196	14370343	11676687	7905908	10622905	14369081	5016963	8490694	15114720	14015388	14044475	12377092	16398722	13380598	8191480	23852502	17048578	18777114	6490234	7883810	10870127	10381538	5476338	4986719	11946375	20527716	6609839	18380864
499	2.169	72.0814	w/o MS2:Pyrrolidine; CE0; RWRDLPDLKQPQOW-UHFFFAOYSA-N	[M+H]+	7.706	72.0808	C4H9N	Pyrrolidines	RWRDLPDLKQPQOW-UHFFFAOYSA-N	C1CCNC1	72.08144:3315668 73.08479:206137 74.08815:8830532		15925099	17983686	14405871	12886947	12731358	14284015	19871076	14052431	17529954	16210071	19007654	8494542	18848308	14078453	24521244	16141151	17836508	15681653	8367975	17843822	6159768	9512686	10906282	3608133	12510820	13957831	16290195	8563386	8863999	18130824	8259712	14338014	21225890	24186510	21965238	20224112	13750990
500	3.066	72.0815	w/o MS2:Pyrrolidine; CE0; RWRDLPDLKQPQOW-UHFFFAOYSA-N	[M+H]+	7.706	72.0808	C4H9N	Pyrrolidines	RWRDLPDLKQPQOW-UHFFFAOYSA-N	C1CCNC1	72.08146:1063371 73.08481:62914 74.08817:16168233		30723590	19080760	28256618	28559616	36764956	22498876	16805000	35625872	14877472	25184278	8816318	33835616	11242746	34234000	31955558	38718128	10210912	14309680	5771143	7254589	20303282	8140878	7593449	6448594	8119166	6729476	10245932	7205479	9302138	11621484	11477672	12777507	6340033	17295168	16477892	15189285	22219918
501	7.501	72.0815	w/o MS2:Pyrrolidine; CE0; RWRDLPDLKQPQOW-UHFFFAOYSA-N	[M+H-H2O]+	7.706	72.0808	C4H9N	Pyrrolidines	RWRDLPDLKQPQOW-UHFFFAOYSA-N	C1CCNC1	72.08147:1638582 73.08482:35946 74.08818:4094611		6797485	9098225	6853526	13365159	12670647	6602052	4188705	14350058	20166228	15158664	22444182	10812763	17903628	6356898	21774816	19184290	6867556	9663807	20081024	10244915	8884493	10596007	6516884	11386817	9581759	9406915	12846643	8969487	9913047	11403788	9875718	7851540	15063741	16607582	17722528	16853050	14890002
502	4.287	72.0815	w/o MS2:Pyrrolidine; CE0; RWRDLPDLKQPQOW-UHFFFAOYSA-N	[M+H]+	7.706	72.0808	C4H9N	Pyrrolidines	RWRDLPDLKQPQOW-UHFFFAOYSA-N	C1CCNC1	72.08147:734167 73.08482:51349 74.08818:6630334		5484683	8525734	7909154	9468052	13899042	4586291	11423102	7547471	14542843	6502738	12439658	21393818	13024192	8694509	9828359	12972327	8653552	5428304	8348883	10798042	10161142	19426266	13842593	4533682	22193502	7067484	7132650	18625018	2329320	10600199	9332693	15901069	9312241	9998733	7611580	7608626	9947913
503	6.566	72.0815	w/o MS2:Pyrrolidine; CE0; RWRDLPDLKQPQOW-UHFFFAOYSA-N	[M+H]+	7.706	72.0808	C4H9N	Pyrrolidines	RWRDLPDLKQPQOW-UHFFFAOYSA-N	C1CCNC1	72.08148:2137079 73.08483:0 74.08819:12408818		29035552	4902322	3230618	3572466	33278716	26402104	21743522	4778610	6093986	9936730	5431372	5822590	4750197	3744900	5275243	4278814	6022501	3167848	3380724	6105090	6409596	8382070	5735666	4164908	10904246	6113148	4378189	3909520	4153749	6310543	3569013	3312706	6330914	10257369	16142955	20411304	8026830
504	21.612	72.0815	w/o MS2:Pyrrolidine; CE0; RWRDLPDLKQPQOW-UHFFFAOYSA-N	[M+H]+	7.706	72.0808	C4H9N	Pyrrolidines	RWRDLPDLKQPQOW-UHFFFAOYSA-N	C1CCNC1	72.08148:978197 73.08483:56060 74.08819:8097656		17090246	9965418	11938634	9598780	9830012	11841286	13313332	14424364	11132549	11860959	7000399	8986010	26700296	13621345	19183772	17625684	6677776	11529096	8283636	5838514	4403838	9875343	8960122	13723216	12843127	9871633	8280188	3861944	5949965	9285425	6579176	10350223	7261650	11545380	9854879	6557260	15222080
505	3.225	72.0815	w/o MS2:Pyrrolidine; CE0; RWRDLPDLKQPQOW-UHFFFAOYSA-N	[M+H]+	7.706	72.0808	C4H9N	Pyrrolidines	RWRDLPDLKQPQOW-UHFFFAOYSA-N	C1CCNC1	72.08149:1006369 73.08484:66337 74.0882:7170302		30723592	19080760	28256620	10017883	36764956	21440212	21162572	35625872	28600314	25184278	22372798	33835616	20714654	34234004	31955558	19478046	9236253	17207490	13518864	9691417	6428656	16231937	15197781	22378392	9974795	15098529	7889630	18314898	9192203	11621484	7836700	10824330	23411092	10765600	15967581	18409680	22219918
506	4.815	72.0815	w/o MS2:Pyrrolidine; CE0; RWRDLPDLKQPQOW-UHFFFAOYSA-N	[M+H]+	7.706	72.0808	C4H9N	Pyrrolidines	RWRDLPDLKQPQOW-UHFFFAOYSA-N	C1CCNC1	72.08149:1030010 73.08484:48799 74.0882:9172093		8192470	10095141	5074318	5785210	7061747	10690287	9107410	16933046	7656282	5020698	21714430	11676687	26121878	10622905	7115452	5016963	8490694	5800728	14015387	14044475	12377092	16398723	13380598	8191480	9712008	8689015	18777114	12907271	9315995	10870127	10381538	5476338	22051902	11946375	20527716	12625029	13073906
507	1.274	72.0815	w/o MS2:Pyrrolidine; CE0; RWRDLPDLKQPQOW-UHFFFAOYSA-N	[M+H]+	7.706	72.0808	C4H9N	Pyrrolidines	RWRDLPDLKQPQOW-UHFFFAOYSA-N	C1CCNC1	72.08153:3610622 73.08488:249492 74.08824:7840680		9916402	15793162	16501211	11373828	10491188	19954558	28714906	10724322	7684782	12166170	19284132	19920514	9729752	10553682	25905512	9519706	33050818	21575192	29873716	31949184	32588660	11280282	11664983	17281716	34201300	43608436	34865588	9328956	22212610	26405750	36997652	37963060	32074002	18073304	35309076	21209904	26410094
508	6.331	72.0815	w/o MS2:Pyrrolidine; CE0; RWRDLPDLKQPQOW-UHFFFAOYSA-N	[M+H]+	7.706	72.0808	C4H9N	Pyrrolidines	RWRDLPDLKQPQOW-UHFFFAOYSA-N	C1CCNC1	72.08155:4230918 73.0849:149692 74.08826:10332960		29035552	28028348	5417921	6256129	33278716	9734291	5417066	52264532	53935064	10946045	34640688	51309656	76879688	28745218	52450300	41172372	10793440	9572918	7648358	10658201	7530130	8440120	12623465	11821710	5083494	10383311	12228130	5408792	9282669	5200910	7802791	7134990	6565382	5897585	7141874	20411304	4850705
509	21.374	72.0816	w/o MS2:Pyrrolidine; CE0; RWRDLPDLKQPQOW-UHFFFAOYSA-N	[M+H]+	7.706	72.0808	C4H9N	Pyrrolidines	RWRDLPDLKQPQOW-UHFFFAOYSA-N	C1CCNC1	72.08158:964049 73.08493:68563 74.08829:8012667		15673166	8978808	27940774	8175859	25225204	9225389	11225095	29830444	10024846	11716457	14367494	16105041	7933944	42287944	19183772	32624268	10375341	27831928	13950632	13186658	17522932	10955432	9503528	11474157	25660210	8908072	10350714	7913764	27191710	4973800	11774439	8164328	21568734	10345621	19472628	11883115	11295938
510	21.205	72.0816	w/o MS2:Pyrrolidine; CE0; RWRDLPDLKQPQOW-UHFFFAOYSA-N	[M+H]+	7.706	72.0808	C4H9N	Pyrrolidines	RWRDLPDLKQPQOW-UHFFFAOYSA-N	C1CCNC1	72.08158:1023863 73.08493:53668 74.08829:11612106		15579960	14412156	35982984	16129309	25225204	23261796	22916128	29830444	32739146	20350182	30541514	23948126	26960262	32917028	27191632	32624268	19505470	27831928	13950631	14246846	11508558	16712702	19230498	6345809	28475034	22664792	4270517	21568172	27191710	18188940	15417045	14484841	14662800	24217106	21444082	7652509	26189172
511	9.41	72.0816	w/o MS2:Pyrrolidine; CE0; RWRDLPDLKQPQOW-UHFFFAOYSA-N	[M+H]+	7.706	72.0808	C4H9N	Pyrrolidines	RWRDLPDLKQPQOW-UHFFFAOYSA-N	C1CCNC1	72.08158:641356 73.08493:71105 74.08829:3216000		18590546	7575086	6306222	6161381	7071310	9814116	8279030	7548051	11437261	6876802	9394672	8667454	13773314	9446010	10590503	10664724	5430804	5851822	3915598	9169450	3796152	4038951	6571257	12370625	4500108	10153935	3718004	6816216	8112596	9163319	5613244	8980528	9602260	6879248	7640896	14977643	10648631
512	5.191	72.0816	w/o MS2:Pyrrolidine; CE0; RWRDLPDLKQPQOW-UHFFFAOYSA-N	[M+H]+	7.706	72.0808	C4H9N	Pyrrolidines	RWRDLPDLKQPQOW-UHFFFAOYSA-N	C1CCNC1	72.08159:726498 73.08494:51958 74.0883:8128063		5252665	11879966	6221984	13145787	17042504	11425472	8265876	12405834	6998663	9561205	14370343	8149144	7905908	10131817	10620243	7118618	11241413	11874494	7327748	4605532	17952074	22708242	17533202	16691443	23852502	17048578	15672217	6082112	7196219	12401114	12027923	9337003	4986719	20556728	8780708	13525858	11832038
513	2.803	72.0816	w/o MS2:Pyrrolidine; CE0; RWRDLPDLKQPQOW-UHFFFAOYSA-N	[M+H]+	7.706	72.0808	C4H9N	Pyrrolidines	RWRDLPDLKQPQOW-UHFFFAOYSA-N	C1CCNC1	72.0816:959631 73.08495:23770 74.08831:9994096		34335272	18811188	16376203	16926426	16611799	16419592	24106214	18347284	19414342	32291444	30952166	26651838	28403604	26699208	28741042	13594033	4215737	14309680	4383364	5885342	17178630	9389044	15962312	8535255	18478226	10265866	7588504	8116743	5256229	11249223	7921520	7651722	9348930	12479265	16477892	6644256	13148111
514	1.059	72.0817	w/o MS2:Pyrrolidine; CE0; RWRDLPDLKQPQOW-UHFFFAOYSA-N	[M+H]+	7.706	72.0808	C4H9N	Pyrrolidines	RWRDLPDLKQPQOW-UHFFFAOYSA-N	C1CCNC1	72.08167:846763 73.08502:0 74.08838:9750727		20266922	15793162	18020028	10761886	15092370	24307228	28714906	11486839	10963288	18257136	19579678	19920514	11548207	12414666	10561263	13175563	9594673	14065897	8560207	10099036	32588658	11791018	15631116	20028110	23537860	10547236	34865588	12065322	12651865	8739873	36997652	14516283	17294496	12733162	35309076	17781786	16497868
515	19.372	72.1255	Unknown	[M+H]+	null	null	null	null	null	null	72.12545:3811 73.1288:0 74.13216:36850		0	0	0	0	0	0	0	0	0	0	0	0	0	0	0	0	0	0	0	0	0	0	0	0	0	0	0	0	0	0	0	0	0	0	0	0	0
516	5.562	72.151	Unknown	[M+H]+	null	null	null	null	null	null	72.15097:3739 73.15432:0 74.15768:0		0	0	0	0	0	0	0	0	0	17581	0	0	0	0	0	0	0	14539	0	0	0	0	0	15757	0	0	0	0	0	0	0	0	0	0	0	0	0
517	22.026	72.1544	Unknown	[M+H]+	null	null	null	null	null	null	72.15438:3420 73.15773:0 74.16109:0		0	0	0	0	0	0	0	0	22224	0	0	0	0	0	0	0	0	0	20880	0	0	0	0	0	0	0	0	25886	0	0	0	0	0	0	0	0	0
518	19.563	72.1806	Unknown	[M+H]+	null	null	null	null	null	null	72.18062:3457 73.18397:0 74.18733:0		0	0	0	0	0	16340	0	0	0	0	0	0	0	0	0	0	0	0	0	0	0	0	19335	0	0	0	0	0	0	0	0	0	0	0	0	0	0
519	11.231	72.1898	Unknown	[M+H]+	null	null	null	null	null	null	72.18979:3868 73.19314:0 74.1965:0		0	0	0	0	0	0	0	0	0	0	0	0	0	0	0	0	0	0	0	0	0	0	0	0	0	0	0	0	0	0	0	0	0	0	18366	0	0
520	16.479	72.1973	Unknown	[M+H]+	null	null	null	null	null	null	72.19726:4203 73.20061:0 74.20397:0		0	18540	0	0	0	0	8221	0	0	0	0	0	0	0	0	0	0	0	0	0	0	20545	0	0	0	0	0	0	0	0	0	0	0	0	0	0	0
521	19.1	72.1983	Unknown	[M+H]+	null	null	null	null	null	null	72.19828:3150 73.20163:0 74.20499:0		0	0	0	0	0	0	0	0	0	0	0	0	0	0	0	0	0	0	0	0	0	0	0	0	0	0	0	0	16048	0	0	0	0	0	0	0	0
522	17.728	72.2531	Unknown	[M+H]+	null	null	null	null	null	null	72.25305:5099 73.2564:0 74.25976:0		0	0	0	0	0	0	0	0	0	0	0	0	0	0	0	0	0	0	0	0	0	0	0	0	0	0	0	0	0	0	0	0	0	0	0	0	0
523	14.378	72.3125	Unknown	[M+H]+	null	null	null	null	null	null	72.3125:5742 73.31585:0 74.31921:0		0	21733	0	0	0	0	0	0	0	0	0	0	0	0	0	0	0	0	0	0	0	0	0	0	17902	0	0	0	0	0	0	0	0	0	0	0	0
524	3.725	72.3336	Unknown	[M+H]+	null	null	null	null	null	null	72.33357:4230 73.33692:0 74.34028:0		0	0	0	0	0	0	0	0	0	0	0	0	0	0	0	0	0	0	0	0	0	0	0	0	0	23687	0	0	0	0	0	0	0	0	0	0	0
525	7.766	72.3413	Unknown	[M+H]+	null	null	null	null	null	null	72.34132:19305 73.34467:0 74.34803:0		0	0	0	0	0	0	0	0	0	0	0	0	0	0	0	0	0	0	0	0	0	0	0	0	0	0	0	0	0	0	0	0	0	0	0	0	0
526	12.506	72.3449	Unknown	[M+H]+	null	null	null	null	null	null	72.34487:4617 73.34822:0 74.35158:0		0	0	0	0	0	18885	0	0	0	0	0	18232	0	0	0	0	0	23705	0	0	0	0	0	0	0	0	0	0	0	0	0	0	0	0	0	0	0
527	19.38	72.36	Unknown	[M+H]+	null	null	null	null	null	null	72.36002:3613 73.36337:0 74.36673:0		0	0	0	0	15189	0	0	0	0	0	0	0	0	0	0	0	19409	0	0	0	0	0	0	0	0	0	0	0	0	0	0	0	0	0	0	0	0
528	10.569	72.3684	Unknown	[M+H]+	null	null	null	null	null	null	72.36845:19536 73.3718:0 74.37516:0		0	0	51000	0	76804	0	0	0	0	0	0	0	0	33643	0	0	0	0	0	0	0	0	0	0	0	0	0	0	0	0	0	0	0	0	158027	0	0
529	17.051	72.3721	Unknown	[M+H]+	null	null	null	null	null	null	72.37208:3835 73.37543:0 74.37879:0		0	0	0	0	0	0	21642	0	0	0	0	0	0	0	0	0	0	0	0	0	0	0	0	18849	0	0	0	0	0	0	0	0	0	0	0	0	0
530	16.578	72.4153	Unknown	[M+H]+	null	null	null	null	null	null	72.41526:6334 73.41861:0 74.42197:0		0	0	0	0	0	0	0	0	0	0	0	0	0	0	0	0	0	0	0	0	0	0	0	0	0	0	0	0	0	0	0	11120	0	0	0	0	0
531	22.441	72.4951	Unknown	[M+H]+	null	null	null	null	null	null	72.49507:4563 73.49842:0 74.50178:0		0	0	0	0	0	0	0	0	0	0	0	0	0	0	0	0	0	0	0	0	0	28014	0	0	0	0	0	0	0	0	0	0	0	0	0	0	0
532	15.747	72.5351	Unknown	[M+H]+	null	null	null	null	null	null	72.53512:3506 73.53847:0 74.54183:0		0	0	0	0	0	0	0	0	0	0	0	0	0	0	0	0	0	0	0	0	0	0	0	0	0	0	0	0	0	0	0	0	0	0	0	0	0
533	11.739	72.5486	Unknown	[M+H]+	null	null	null	null	null	null	72.54858:4674 73.55193:0 74.55529:0		0	0	0	0	0	0	0	0	0	0	0	0	0	0	0	0	0	0	0	0	0	0	28871	0	0	0	0	0	0	0	18463	0	20896	19592	0	0	0
534	17.302	72.5757	Unknown	[M+H]+	null	null	null	null	null	null	72.57568:4059 73.57903:0 74.58239:0		0	0	0	0	0	0	0	0	0	0	0	0	0	0	0	0	0	0	0	0	0	0	0	0	0	0	0	0	0	0	0	0	0	0	0	0	16836
535	17.03	72.5792	Unknown	[M+H]+	null	null	null	null	null	null	72.57917:5708 73.58252:0 74.58588:0		0	0	0	0	0	0	0	0	0	0	0	18942	0	0	0	0	0	0	0	0	0	0	0	0	0	0	0	0	0	0	0	0	0	0	0	0	0
536	19.373	72.585	Unknown	[M+H]+	null	null	null	null	null	null	72.58501:3847 73.58836:0 74.59172:0		0	0	0	0	0	0	0	0	0	0	0	0	0	0	0	0	0	0	0	0	0	0	0	0	0	0	0	0	0	0	15248	0	0	0	0	0	0
537	14.556	72.6167	Unknown	[M+H]+	null	null	null	null	null	null	72.61673:7584 73.62008:0 74.62344:0		0	0	0	0	0	0	0	0	0	0	0	0	0	0	0	0	0	0	0	0	0	0	0	0	0	0	0	0	0	0	0	0	0	0	0	0	0
538	9.773	72.6461	Unknown	[M+H]+	null	null	null	null	null	null	72.6461:33166 73.64945:0 74.65281:0		0	0	0	0	0	0	0	0	0	0	0	0	0	85494	0	0	0	0	0	200639	0	0	0	0	0	0	0	0	0	34809	0	0	0	0	0	0	0
539	16.217	72.6493	Unknown	[M+H]+	null	null	null	null	null	null	72.64931:4239 73.65266:0 74.65602:0		0	0	0	0	0	0	0	0	0	0	0	0	0	0	0	0	0	0	0	0	0	0	0	18146	18248	0	0	0	0	0	0	0	0	0	0	0	0
540	19.772	72.6731	Unknown	[M+H]+	null	null	null	null	null	null	72.67307:3423 73.67642:0 74.67978:0		0	0	0	0	0	0	0	0	0	0	0	0	0	0	0	0	0	0	15870	0	0	0	0	0	0	0	0	0	0	0	19483	0	0	0	14181	0	0
541	0.728	72.7057	Unknown	[M+H]+	null	null	null	null	null	null	72.70574:14312 73.70909:0 74.71245:0		0	0	0	0	0	0	0	0	0	0	0	0	0	35533	0	0	0	0	0	0	0	0	0	0	0	0	0	0	0	0	0	0	0	0	0	0	0
542	5.031	72.7118	Unknown	[M+H]+	null	null	null	null	null	null	72.71178:11769 73.71513:0 74.71849:0		0	0	0	0	0	40587	0	0	0	0	0	0	0	0	0	0	0	0	0	0	0	0	0	0	0	0	0	41486	0	0	0	0	0	0	0	0	0
543	2.938	72.7391	Unknown	[M+H]+	null	null	null	null	null	null	72.73914:9237 73.74249:0 74.74585:0		0	0	0	0	0	0	0	0	0	0	0	0	0	0	0	0	0	0	0	0	0	0	0	0	0	0	32025	0	0	0	0	0	0	0	0	46564	0
544	19.1	72.7814	Unknown	[M+H]+	null	null	null	null	null	null	72.78139:3854 73.78474:0 74.7881:0		0	0	0	0	0	0	0	0	0	0	0	0	0	0	0	0	0	18705	0	0	0	0	22395	0	0	0	0	0	0	0	20920	0	0	0	0	0	0
545	20.245	72.7962	Unknown	[M+H]+	null	null	null	null	null	null	72.79623:2677 73.79958:0 74.80294:0		0	0	0	0	0	0	0	0	0	0	0	0	13304	0	0	0	0	0	0	0	0	0	0	0	13340	0	0	13746	0	0	0	0	0	0	0	0	0
546	20.898	72.8688	Unknown	[M+H]+	null	null	null	null	null	null	72.86876:2106 73.87211:0 74.87547:0		0	0	0	0	0	0	0	0	0	0	0	0	0	0	0	0	0	0	0	0	0	0	0	0	0	0	0	0	0	0	0	0	0	0	0	0	0
547	4.731	72.8766	Unknown	[M+H]+	null	null	null	null	null	null	72.87661:40908 73.87996:0 74.88332:0		0	0	0	0	0	0	0	53837	0	0	0	0	0	0	18039	0	0	0	0	0	0	0	0	0	0	0	0	0	0	0	0	0	0	0	0	0	0
548	7.758	72.9641	w/o MS2:Methylglyoxal solution	[M+H]+	null	72.97	C3H4O2	Alpha ketoaldehydes	AIJULSRZWUXGPQ-UHFFFAOYSA-N	CC(=O)C=O	72.9641:18856 73.96745:0 74.97081:0		0	0	0	0	0	0	0	0	0	0	0	0	0	0	0	0	0	0	0	0	0	0	0	0	0	0	0	0	0	0	0	0	0	0	0	0	0
549	4.354	73.0288	Unknown	[M+H]+	null	null	null	null	null	null	73.02884:403875 74.03219:0 75.03555:137464		424715	425994	935275	481980	316240	388333	335886	896942	2186866	734056	1836030	1809283	2192945	898747	1785586	855887	667333	825783	1066708	887647	1097566	234242	460733	607114	400111	442859	666126	760384	398732	506558	646846	372193	2054555	1607819	2294829	2447722	2746356
550	5.015	73.0289	Unknown	[M+H]+	null	null	null	null	null	null	73.02887:4266761 74.03222:226921 75.03558:0		168164	227187	267745	239318	291099	345414	143607	190270	612068	46180	585926	773997	869659	278336	256761	70382	16035808	15912694	16970474	22410042	11362937	8997277	11612125	10690657	10724690	12306480	22914810	14440413	21729032	12212035	27234500	17313068	12927845	9387893	10305695	17159706	12146773
551	6.083	73.029	Unknown	[M+H]+	null	null	null	null	null	null	73.02896:351104 74.03231:0 75.03567:0		30845	62010	0	0	140190	249228	38395	212046	142460	150975	1321	0	0	5316	2949	13692	1021534	1216135	1890118	1842410	1864334	1905664	1366200	1932532	1187372	1924957	2385817	1226299	1739206	1204105	2052010	1807973	1743333	1873559	1388874	1586470	1510636
552	1.964	73.0402	Unknown	[M+H]+	null	null	null	null	null	null	73.0402:343037 74.04355:24833 75.04691:250301		1359118	1729198	1415203	1585552	1176638	568466	889458	1528195	1579260	1180564	1536821	1458357	1738612	1369042	1206845	1724279	130199	173091	259284	219012	347385	180261	104684	132619	176897	135820	172810	132136	84569	156590	205187	217410	440329	202078	845469	507435	429382
553	5.231	73.0402	Unknown	[M+H]+	null	null	null	null	null	null	73.04023:385360 74.04358:18417 75.04694:26824		2464774	3471519	3633758	3233181	2667260	2947305	2220072	3531424	3869008	4006610	3550078	3630627	4164968	3374974	2914350	3783574	64357	0	88035	7393	0	209977	269279	79949	0	161512	9448	32336	0	72439	119121	0	106354	389193	166768	162439	466124
554	0.946	73.0654	w/o MS2:BUTANAL	[M+H-H2O]+	1.882	73.0654	C4H8O	Alpha-hydrogen aldehydes	ZTQSAGDEMFDKMZ-UHFFFAOYSA-N	CCCC=O	73.06537:754959 74.06872:2466483 75.07208:194658		3036309	7638306	7557694	8810137	3099656	4658112	3202788	9269169	11186261	9299990	10229722	9628623	10241753	10613255	8555586	10915352	3643505	4205760	5010426	3595738	5189486	2462831	3263442	4783112	3428727	2916166	4994749	7156282	3799564	3417972	3676188	3167784	4059782	5013910	4222234	6140160	4711630
555	5.785	73.0766	Unknown	[M+H]+	null	null	null	null	null	null	73.07658:289284 74.07993:173048 75.08329:0		1025181	4009974	3374996	3506106	1325018	1664921	1743107	4697031	4900400	3290090	4969040	4538884	6692191	5499348	4710760	4214240	1126528	1093577	4048936	3851353	1278022	952366	3649833	3543406	4325827	957197	4701844	4156330	4626739	4364092	1421020	1051060	4189664	5521309	5003633	3641084	1830488
556	6.829	73.0768	Unknown	[M+H]+	null	null	null	null	null	null	73.07684:2914618 74.08019:337168 75.08355:4524		7651398	7547286	5752886	8524863	6760994	5982246	6914330	8847788	7730132	8078650	8866994	7816372	8068740	7047532	7365098	5881476	2313371	2307473	2238638	1907377	2043638	2501089	4202904	2130117	2983670	2580804	2367114	2585604	3137306	2446979	2299880	1912095	1149582	140763	162293	305543	334905
557	9.682	73.0887	Unknown	[M+H]+	null	null	null	null	null	null	73.0887:507423 74.09205:1831833 75.09541:0		188551	526061	284235	234070	78763	0	281574	267977	757061	201854	487169	0	195373	463324	287079	318276	1280146	2596502	1926714	2989716	3265997	2802022	3129524	2688320	1311415	1838171	2032162	1903412	1689760	1841046	1492210	2672110	2971960	2632680	1847954	2610263	2244762
558	7.798	73.089	Unknown	[M+H]+	null	null	null	null	null	null	73.08901:781962 74.09236:3094794 75.09572:0		1490820	1608710	1779322	1531582	1562306	925859	2716273	1289583	589638	1289633	845646	816102	372235	707868	1117300	792785	450689	528635	322492	718048	924754	1155936	505807	898029	181097	1261065	482050	1066930	927227	373207	1169032	588747	1273852	1595198	2810042	2143877	1492214
559	11.369	73.1154	Unknown	[M+H]+	null	null	null	null	null	null	73.11539:3862 74.11874:16884 75.1221:103226		0	0	0	0	0	0	0	0	19540	0	0	0	0	0	0	0	0	0	0	0	0	0	0	0	0	23492	0	0	0	18126	0	0	0	0	0	0	0
560	8.698	73.1223	Unknown	[M+H]+	null	null	null	null	null	null	73.12231:37936 74.12566:0 75.12902:0		0	0	0	0	0	0	0	0	0	0	0	0	0	0	0	0	0	0	0	0	0	0	0	0	0	0	0	0	0	0	0	0	0	0	0	0	0
561	22.724	73.1705	Unknown	[M+H]+	null	null	null	null	null	null	73.17053:5913 74.17388:0 75.17724:0		0	17441	0	0	0	0	0	0	25845	0	0	0	0	0	0	0	0	0	0	0	0	0	0	0	0	0	0	0	0	0	0	0	0	0	0	0	0
562	10.738	73.1726	Unknown	[M+H]+	null	null	null	null	null	null	73.17257:11114 74.17592:0 75.17928:0		0	0	0	0	0	0	0	0	0	0	0	0	0	0	0	0	0	0	0	0	0	27976	0	0	0	0	0	0	0	0	0	0	0	0	0	0	0
563	17.242	73.1804	Unknown	[M+H]+	null	null	null	null	null	null	73.18041:3899 74.18376:0 75.18712:0		0	0	0	0	0	0	0	0	0	0	0	0	0	0	0	0	0	0	0	0	0	19271	0	0	0	0	0	0	0	0	0	0	0	0	0	0	0
564	9.404	73.1949	Unknown	[M+H]+	null	null	null	null	null	null	73.19489:31981 74.19824:0 75.2016:0		0	0	0	0	0	0	0	0	0	0	0	77607	0	0	0	0	0	0	0	0	0	0	0	0	0	0	0	0	0	210313	0	0	0	0	0	0	0
565	10.28	73.216	Unknown	[M+H]+	null	null	null	null	null	null	73.21603:16052 74.21938:0 75.22274:0		0	0	0	0	0	0	0	0	0	0	59410	0	0	0	0	0	47977	0	101030	0	0	0	0	0	0	0	0	0	0	0	0	0	0	0	0	0	0
566	19.976	73.2281	Unknown	[M+H]+	null	null	null	null	null	null	73.22814:3120 74.23149:0 75.23485:0		0	0	0	15414	0	0	17028	0	0	0	0	0	0	0	0	0	14101	0	0	0	0	0	0	0	0	0	0	0	0	0	0	0	0	0	0	0	0
567	14.798	73.2321	Unknown	[M+H]+	null	null	null	null	null	null	73.23208:5399 74.23543:0 75.23879:0		0	0	0	25538	0	0	0	0	0	0	0	0	0	0	0	35529	0	0	0	0	0	0	0	0	0	0	0	0	0	0	0	0	0	0	0	0	0
568	20.454	73.2325	Unknown	[M+H]+	null	null	null	null	null	null	73.23254:2303 74.23589:0 75.23925:0		0	0	0	0	0	0	0	0	0	0	0	0	0	0	0	0	0	10770	0	10725	0	0	0	0	0	0	0	0	0	0	0	0	0	0	0	0	0
569	19.107	73.2412	Unknown	[M+H]+	null	null	null	null	null	null	73.24116:4615 74.24451:0 75.24787:0		0	0	0	0	0	0	0	0	0	0	19378	0	0	0	0	26571	0	0	0	0	0	0	17369	0	0	0	0	0	0	0	0	0	0	0	0	0	0
570	14.276	73.2682	Unknown	[M+H]+	null	null	null	null	null	null	73.26822:4009 74.27157:0 75.27493:0		23554	0	0	0	23646	0	0	0	0	0	0	0	0	0	0	0	0	23394	0	0	0	0	0	0	0	0	0	0	0	0	0	0	0	0	0	0	0
571	3.403	73.4208	Unknown	[M+H]+	null	null	null	null	null	null	73.42081:8770 74.42416:0 75.42752:0		0	0	0	0	0	0	0	0	0	0	0	0	0	0	0	0	0	0	0	2806	0	0	0	0	0	0	0	0	0	0	0	0	0	0	0	0	0
572	7.606	73.4551	Unknown	[M+H]+	null	null	null	null	null	null	73.45509:10458 74.45844:0 75.4618:0		0	0	0	0	0	0	0	0	0	0	0	0	0	0	0	0	0	0	0	0	0	0	0	0	0	0	0	0	0	0	0	0	0	0	0	0	0
573	4.985	73.5988	Unknown	[M+H]+	null	null	null	null	null	null	73.59884:21654 74.60219:0 75.60555:0		0	0	0	0	0	0	0	0	0	8407	0	0	0	0	0	0	0	54667	0	0	0	0	0	0	0	0	0	0	0	0	0	0	0	72166	0	0	0
574	3.182	73.6378	Unknown	[M+H]+	null	null	null	null	null	null	73.63782:7798 74.64117:0 75.64453:0		0	0	0	0	0	0	0	0	0	0	48741	0	0	0	0	0	0	0	0	0	0	0	0	0	0	0	0	0	0	0	0	0	0	0	0	0	0
575	12.247	73.6414	Unknown	[M+H]+	null	null	null	null	null	null	73.6414:7131 74.64475:0 75.64811:0		0	0	0	0	0	0	0	0	0	0	0	0	0	0	0	0	0	0	0	0	0	0	0	0	0	22697	0	0	0	0	0	0	0	0	0	20665	0
576	19.749	73.6606	Unknown	[M+H]+	null	null	null	null	null	null	73.6606:3410 74.66395:0 75.66731:0		0	0	0	0	0	0	0	0	0	0	0	0	0	0	0	0	0	0	0	0	0	0	0	0	0	0	0	0	0	0	0	0	0	0	0	0	0
577	8.751	73.6774	Unknown	[M+H]+	null	null	null	null	null	null	73.67735:22623 74.6807:0 75.68406:0		0	0	0	0	0	0	0	0	0	0	0	0	0	0	0	0	0	0	0	0	0	68000	0	0	0	0	0	0	0	0	0	0	0	0	0	0	0
578	22.054	73.6861	Unknown	[M+H]+	null	null	null	null	null	null	73.68607:4133 74.68942:0 75.69278:0		0	0	0	0	0	0	0	0	0	0	0	0	0	0	0	0	0	0	0	0	0	0	0	0	0	0	0	0	0	0	0	0	0	0	0	0	0
579	6.889	73.7364	Unknown	[M+H]+	null	null	null	null	null	null	73.73644:8191 74.73979:0 75.74315:0		0	0	0	0	0	0	0	0	0	0	0	0	0	0	0	0	0	0	0	0	0	0	0	0	0	0	0	0	0	0	0	0	0	0	0	0	0
580	14.43	73.7591	Unknown	[M+H]+	null	null	null	null	null	null	73.75908:4918 74.76243:0 75.76579:0		0	0	0	0	0	0	0	0	0	0	0	0	0	0	0	0	0	0	0	0	0	0	0	0	0	0	0	0	0	0	0	0	0	0	23005	0	0
581	12.618	73.7644	Unknown	[M+H]+	null	null	null	null	null	null	73.76438:4213 74.76773:0 75.77109:0		0	0	0	0	0	0	0	0	0	0	0	0	0	0	0	0	0	0	0	0	0	0	0	0	0	0	0	0	0	0	0	0	0	0	0	0	0
582	4.415	73.7656	Unknown	[M+H-H2O]+	null	null	null	null	null	null	73.76555:167300 74.7689:0 75.77226:0		626975	392759	0	43525	456872	554619	258207	476391	0	366417	443735	500988	0	84782	437904	492899	101931	66315	352537	351621	0	0	0	88261	0	59629	0	0	0	123941	0	0	0	615845	26215	0	0
583	7.408	73.7672	Unknown	[M+H]+	null	null	null	null	null	null	73.7672:5777 74.77055:0 75.77391:0		0	0	0	0	0	0	0	0	0	0	0	0	0	0	33077	0	0	0	0	0	0	0	0	0	0	0	0	0	0	0	0	0	0	0	0	0	0
584	15.611	73.7866	Unknown	[M+H]+	null	null	null	null	null	null	73.78662:3904 74.78997:0 75.79333:0		0	0	0	22716	0	0	0	0	0	0	0	0	0	0	0	0	0	0	0	0	0	0	0	0	0	0	0	0	20978	0	0	0	0	0	0	0	0
585	13.375	73.813	Unknown	[M+H]+	null	null	null	null	null	null	73.81302:4229 74.81637:0 75.81973:0		0	0	0	0	0	0	0	0	0	0	0	0	0	0	0	0	0	0	0	0	0	0	0	0	0	0	0	0	0	0	0	0	0	17554	0	0	0
586	9.801	73.8258	Unknown	[M+H]+	null	null	null	null	null	null	73.8258:35953 74.82915:0 75.83251:0		0	0	0	0	0	0	0	0	0	0	0	0	0	0	0	0	0	0	0	0	0	0	0	0	0	0	0	0	0	0	97383	0	0	0	0	52220	0
587	6.306	73.8338	Unknown	[M+H]+	null	null	null	null	null	null	73.83378:17463 74.83713:0 75.84049:0		0	0	0	0	0	124077	0	0	0	0	0	0	0	0	0	0	12179	0	0	0	0	0	0	0	0	25969	0	0	0	0	0	0	0	0	0	27026	0
588	14.038	73.8671	Unknown	[M+H]+	null	null	null	null	null	null	73.8671:6043 74.87045:0 75.87381:0		0	0	0	0	0	0	0	0	0	0	0	0	0	0	0	0	22576	0	0	0	0	0	0	0	0	0	0	18682	19423	0	0	0	0	0	0	0	0
589	8.012	73.8719	Unknown	[M+H]+	null	null	null	null	null	null	73.87189:27388 74.87524:0 75.8786:0		0	0	0	0	0	0	0	0	0	0	0	0	0	72240	0	0	0	0	0	0	0	0	0	0	0	0	0	0	0	0	0	0	0	0	0	0	0
590	10.281	74.0242	Unknown	[M+H]+	null	null	null	null	null	null	74.02427:2768004 75.02762:207889 76.03098:575212	50.94259:1064 54.74509:1060 56.05026:9961 57.04568:7535 58.9769:1109 73.43346:1188 74.02483:20170 74.06102:74334 74.07191:2495 74.09731:188712	77346	396981	0	194331	0	2295	0	194144	299128	175822	0	0	461943	95769	60363	0	5004924	5486818	9285112	6988016	14560612	14438100	10603216	8875927	6304454	10613660	13092504	7961686	16242092	8100059	13570110	9346188	10635623	7872606	7781719	8983384	11306902
591	9.724	74.0607	w/o MS2:N,N-Dimethylformamide	[M+H]+	1.288	74.0607	C3H7NO	Tertiary carboxylic acid amides	ZMXDDKWLCZADIW-UHFFFAOYSA-N	O=CN(C)C	74.0608:4638998 75.06415:174143 76.06751:1105603	56.05056:113314 57.03426:25453 70.06597:20130 74.061:165447 74.09727:172538	39917496	33236328	36299552	28272956	23459536	34625688	43542484	43269700	37905848	48680044	72258912	38392288	43670236	29680276	48531044	35129484	21666936	27610356	23342188	24186422	30086150	32710242	22466698	24382650	30633948	29497980	32429858	29153596	21969198	22952808	43738664	28513068	39883496	32933790	36618648	37241928	51517424
592	1.064	74.0608	N,N-Dimethylformamide	[M+H]+	1.288	74.0607	C3H7NO	Tertiary carboxylic acid amides	ZMXDDKWLCZADIW-UHFFFAOYSA-N	O=CN(C)C	74.0608:8112084 75.06415:756750 76.06751:0	56.05052:10934 57.04574:34881 70.06596:2693 72.04514:8339 74.06101:1926150 74.0779:23174 74.09728:445586	71485008	71162128	57693364	66886476	56308120	85263824	72597376	57719468	51727848	53817548	63841852	68527824	47249872	50261728	55399872	72384168	102068832	110726576	124309360	138881056	136081376	97234664	120588024	167263872	80828112	108889176	120686784	118150536	126403080	112738032	103899856	118873896	173303072	166819600	179555872	184324192	171118032
593	5.784	74.0608	METHYLGUANIDINE	[M+H]+	null	74.07	C2H7N3	Guanidines	CHJJGSNFBQVOTG-UHFFFAOYSA-N	CN=C(N)N	74.06075:11506698 75.0641:747069 76.06746:34512	56.03856:1680 56.05054:202955 57.03468:38884 57.04568:25312 57.07098:3173 70.06599:32266 74.061:331672 74.07256:9879 74.09727:560960 74.1136:5525	14652103	12451499	18601868	14869281	29999618	12247291	15912259	46096392	37299784	30692844	40609492	10974151	23115186	17342372	41784808	41417408	100081504	62444232	69242160	71414320	50765196	180671072	90405216	78178280	104490208	135875408	79054400	134697120	63433952	112218264	81541304	97684272	143232768	150593280	143223520	224087664	176014016
594	7.29	74.0608	METHYLGUANIDINE	[M+H]+	null	74.07	C2H7N3	Guanidines	CHJJGSNFBQVOTG-UHFFFAOYSA-N	CN=C(N)N	74.06078:5021392 75.06413:221229 76.06749:0	56.05056:81376 57.03429:15974 57.04565:13832 58.06587:3367 59.07407:3268 70.06602:18439 74.061:156038 74.07188:8250 74.09728:239824	87805984	94728312	91545336	80963712	98526264	111324992	88556944	120450040	106761896	121426472	123022848	97555624	86369648	94300464	127617376	96240112	57568372	60143788	71742656	65984400	63347348	74417480	79068544	69076216	9989815	72697120	71219040	83447144	60738664	63358276	75196640	71960512	67852424	66041536	70299536	76853312	91258080
595	5.315	74.0608	w/o MS2:N,N-Dimethylformamide	[M+H]+	1.288	74.0607	C3H7NO	Tertiary carboxylic acid amides	ZMXDDKWLCZADIW-UHFFFAOYSA-N	O=CN(C)C	74.06078:20816934 75.06413:1317323 76.06749:97057		20626816	31702576	30476432	59889992	21522014	18069552	12869769	29267480	27354538	25849128	25315940	31797548	32486828	20504536	26096998	34111872	17534298	26391994	5837930	16940790	8922641	25817562	32041604	9602666	6372116	11337898	22277348	24759326	25402414	26331974	28331876	11521526	3758096	5648505	6596333	3884788	4854538
596	5.595	74.0608	w/o MS2:METHYLGUANIDINE	[M+H]+	null	74.07	C2H7N3	Guanidines	CHJJGSNFBQVOTG-UHFFFAOYSA-N	CN=C(N)N	74.06081:21643836 75.06416:1172450 76.06752:59396	52.14756:1454 56.03937:2154 56.05056:199590 57.03466:41885 57.04568:23650 57.07059:2897 60.44781:1436 70.06599:43386 74.06102:340553 74.07244:14656 74.08096:6013 74.09731:435663	16930990	3130608	18601868	10143170	17515000	17094340	17612558	7940076	5223234	30692844	3723114	10974151	14502366	14234190	4816170	3765883	87390952	42931356	78433960	84870216	48626772	180702736	90495024	59982020	104621112	136006240	62538340	129381016	63534144	112346240	81592776	97782088	177420256	235053904	212111488	284709984	269029024
597	7.848	74.0718	METHYLGUANIDINE	[M+H]+	null	74.07	C2H7N3	Guanidines	CHJJGSNFBQVOTG-UHFFFAOYSA-N	CN=C(N)N	74.07184:3454027 75.07519:0 76.07855:0	54.15768:1229 56.05024:15516 57.03436:1520 57.04585:73962 70.06614:2327 74.06121:57515 74.07212:44596 74.09747:232363	398848	701791	956354	779868	321327	38605	880375	503988	616350	157910	873979	715041	405780	33096	638943	741486	7994652	19299366	20098594	16177204	19318552	16128549	15873668	14034107	10390060	14040871	14097820	15898455	16085408	12708999	16564642	18449116	228828	813546	896190	1849074	1285940
598	6.54	74.072	METHYLGUANIDINE	[M+H]+	null	74.07	C2H7N3	Guanidines	CHJJGSNFBQVOTG-UHFFFAOYSA-N	CN=C(N)N	74.07197:5646779 75.07532:366232 76.07868:25728	56.05053:3344 57.03343:4795 57.04568:677773 57.05672:7881 57.07103:2093 58.06632:3441 59.0741:2324 62.57987:1369 74.06113:77376 74.07193:400490 74.09733:642256 74.11366:7389	1840499	52078988	36506352	47259544	1499274	2445601	1443373	2566755	2514956	34831332	2640629	21304100	2752496	2860412	2054862	1306954	9042636	7876600	8555533	6118249	18825848	35748644	16389180	17099746	5436214	14151698	14382304	8099115	27163944	8680113	18763922	14047611	4954193	8218931	3417399	4713020	3277339
599	7.203	74.0721	METHYLGUANIDINE	[M+H]+	null	74.07	C2H7N3	Guanidines	CHJJGSNFBQVOTG-UHFFFAOYSA-N	CN=C(N)N	74.07198:4522406 75.07533:220141 76.07869:20287	56.0505:14870 57.03462:2772 57.0457:123433 57.05791:1195 59.07406:1294 67.37996:1516 70.08097:1280 74.06099:82131 74.07244:61426 74.09727:241209	7434212	8799850	8436857	8636842	6004858	6418248	7399574	8633378	7711298	6750554	10834696	6433570	10483970	6243228	6823398	7076702	62271232	86472144	118338144	91741416	102099728	83991416	64554600	73806312	55274272	74245344	84392328	59935972	62904188	57912192	70588200	66337688	13029348	7051900	9384893	13206938	9789842
600	4.426	74.0969	Butylamine	[M+H]+	0.4	74.0964	C4H11N	Monoalkylamines	HQABUPZFAYXKJW-UHFFFAOYSA-N	CCCCN	74.09698:6457049 75.10033:285095 76.10369:0	56.05059:13450 57.03423:2947 57.04575:86088 57.07101:1736 58.06588:1361 62.11211:1165 72.04516:1289 73.74474:1319 74.06101:132759 74.0719:40234 74.09731:389650	129820952	82911704	99335824	41501520	124183136	91976928	86690608	73190088	137721360	108655640	143202624	37305684	34535788	137752896	121412224	49682188	43788000	33364534	24268410	38069076	155865456	122211232	216745808	109077000	188600032	190936096	123609000	168798016	168313424	220833168	123899696	81801472	29370798	10709749	19104552	29757582	31137056
601	4.64	74.0969	Butylamine	[M+H]+	0.4	74.0964	C4H11N	Monoalkylamines	HQABUPZFAYXKJW-UHFFFAOYSA-N	CCCCN	74.09699:7713967 75.10034:176381 76.1037:0	56.05062:12350 57.03434:2739 57.04582:136347 57.07112:2599 66.07199:1365 74.06116:150669 74.07207:68896 74.09744:457110	129820952	82911704	48073636	126707208	124183136	87460624	86690608	45315816	82043336	108655640	143202624	126889936	168040736	33290322	121412224	49682188	119635656	73345752	45741656	132039048	155865456	122211232	216745808	109077000	188600032	190936096	123609000	168798016	168313424	220833168	81428048	79473712	152053600	148047424	185595280	95057056	140256480
602	9.806	74.0969	Butylamine	[M+H]+	0.4	74.0964	C4H11N	Monoalkylamines	HQABUPZFAYXKJW-UHFFFAOYSA-N	CCCCN	74.09691:4724541 75.10026:126047 76.10362:0	52.74627:1084 56.05066:12003 57.03434:5273 57.04584:52797 63.7317:1212 70.06611:2808 74.06114:72443 74.07203:27288 74.09743:256519	31990064	47880824	80715168	49962892	55589344	50964984	54489084	51857624	73373016	79119016	102445704	180319088	94999704	39530188	44543068	40633764	42914356	46716452	33303840	37317608	39654012	69782520	44507708	52808996	48286468	81918568	53130464	38380252	49860484	71926048	53922524	81700240	28171254	26446756	41423488	37284484	56488068
603	10.775	74.0969	w/o MS2:Butylamine	[M+H]+	0.4	74.0964	C4H11N	Monoalkylamines	HQABUPZFAYXKJW-UHFFFAOYSA-N	CCCCN	74.09692:7734626 75.10027:1096491 76.10363:0	50.74044:1493 56.05051:4239 57.04572:24888 62.1395:1449 74.06103:67976 74.07189:11378 74.09729:270721	165219568	38539060	96588544	46338604	69315424	61907776	148379200	60567016	64488984	66137608	156580400	79800544	37986816	161229152	104625352	90290840	47457736	81298544	28699700	34246096	77577872	72557216	62175720	68337264	29475496	108956688	44280392	53060936	71362568	64079468	61450548	54832064	85142480	91445512	64214572	76411552	96349648
604	8.277	74.0969	Butylamine	[M+H]+	0.4	74.0964	C4H11N	Monoalkylamines	HQABUPZFAYXKJW-UHFFFAOYSA-N	CCCCN	74.09693:5189440 75.10028:173919 76.10364:0	53.01319:1133 54.10592:1422 54.27274:1107 56.05062:6487 57.03434:1425 57.04582:104977 57.07071:1180 72.728:1189 74.06116:83111 74.07206:54246 74.09743:293126	78240056	79931864	80924000	93216312	113080912	99186344	137327264	103850776	110253368	109007824	110339440	79583672	80279032	90717200	205152768	94666216	72961240	51357528	70046248	43208040	76698488	115495976	50322456	108415760	138544880	42657068	120263784	112928904	120128976	76201016	125691496	114894824	73524744	62528784	41910332	114715064	72152760
605	5.901	74.097	Butylamine	[M+H]+	0.4	74.0964	C4H11N	Monoalkylamines	HQABUPZFAYXKJW-UHFFFAOYSA-N	CCCCN	74.09703:11768963 75.10038:573379 76.10374:0	56.05026:6007 57.04581:2348 57.07074:2527 58.06603:5622 74.06122:83259 74.07813:5178 74.09748:794545 74.11382:8219	141597456	70203328	9521288	15474282	245693280	178933520	152512160	165955472	116166496	111922528	66383416	69526840	89418160	72666120	136940992	60772020	150532224	176082416	201028336	110662200	209331536	132191696	225829104	129224776	163052064	146994592	96370600	176694000	135255472	243925584	233239424	169612752	97116000	227759968	145838048	68179192	216759184
606	3.014	74.097	Butylamine	[M+H]+	0.4	74.0964	C4H11N	Monoalkylamines	HQABUPZFAYXKJW-UHFFFAOYSA-N	CCCCN	74.09695:15830572 75.1003:684233 76.10366:0	55.72423:1346 56.05034:18172 57.0344:3113 57.04585:2053 57.07077:3144 63.23486:1295 70.06619:1734 74.02439:2638 74.06125:142093 74.09752:970165 74.11507:8325	127296344	235663568	98541880	412848256	220927424	213509088	420878080	288565568	358030592	138885888	402401792	400120992	305001184	154592192	242157728	231314736	91326640	137618944	93254000	51580992	152916016	103203392	268184336	70769816	82398672	152283168	91004456	108735840	306039264	85373136	40891096	255677424	101928744	132588896	81469200	113922032	114541080
607	21.67	74.097	Butylamine	[M+H]+	0.4	74.0964	C4H11N	Monoalkylamines	HQABUPZFAYXKJW-UHFFFAOYSA-N	CCCCN	74.09695:8891848 75.1003:405746 76.10366:0	56.0503:13651 57.03434:2983 57.04583:95763 57.07112:1862 57.35633:1368 64.60764:1365 70.06612:2353 74.06116:174899 74.07203:44092 74.08051:6344 74.09743:514468	228115408	156922720	174168896	141999680	125056256	184805664	115329904	138583280	225497344	158131008	192705456	90416704	315559936	113720272	213033568	220699872	43872532	76006544	58548908	128996280	66307064	80279072	49457668	36745316	80260400	74705488	110436136	66223516	40530084	46154796	101621952	100233408	46611456	96895880	57602008	62977388	70768616
608	21.392	74.097	Butylamine	[M+H]+	0.4	74.0964	C4H11N	Monoalkylamines	HQABUPZFAYXKJW-UHFFFAOYSA-N	CCCCN	74.09718:6829672 75.10053:292109 76.10389:0	51.80901:1018 54.72752:1021 56.05022:8755 57.03474:1251 57.04582:93002 57.07071:1362 58.06599:1588 58.08152:1087 59.35245:1327 61.94221:1112 63.7568:1157 74.06117:74448 74.07202:50633 74.09743:371730	228115408	109050256	91678320	89600840	212891024	168357856	114930280	170627280	308570944	179895360	141015680	219267232	182905872	98739928	213033584	320871488	91747512	61251756	61837288	65226772	89390184	80279072	73743392	196758864	67848744	67433312	76685584	111315456	48579144	194556048	83999208	30609142	88695128	62720116	117811432	78173032	287206688
609	7.903	74.097	Butylamine	[M+H]+	0.4	74.0964	C4H11N	Monoalkylamines	HQABUPZFAYXKJW-UHFFFAOYSA-N	CCCCN	74.09697:4748916 75.10032:126889 76.10368:0	56.05066:12536 57.04582:249057 70.0661:1542 73.74667:1441 74.06116:87389 74.07205:130177 74.09743:300547	86264880	82312360	87528552	74093480	109633024	150391808	148200992	63959676	106246000	86777904	77739296	67952480	93201192	73588400	51165392	99234632	27572954	41437040	56536740	47991492	61328100	79028112	40312640	66452940	61108012	66664140	42185444	48763468	69783224	44118144	39948460	44020204	41565200	46516280	40148604	39692876	57354320
610	7.252	74.097	Butylamine	[M+H]+	0.4	74.0964	C4H11N	Monoalkylamines	HQABUPZFAYXKJW-UHFFFAOYSA-N	CCCCN	74.09697:4941246 75.10032:236538 76.10368:0	56.05027:16682 57.04581:362375 57.05683:3059 58.06601:1333 68.8633:1184 70.06613:3024 70.11176:1249 71.52853:1288 74.06122:99419 74.0721:197993 74.09748:261812	126615048	65899372	187796576	213343600	301273280	214896352	137031008	141298432	262503424	193811808	119007936	105805120	129559680	214387280	134670176	222114080	60824988	59206960	143577984	66221896	88441544	155074912	87165792	77524224	100245920	60944280	52181852	72677032	75534440	136048672	84357328	85318736	66612360	78488464	87943224	60005312	73580128
611	9.187	74.097	Butylamine	[M+H]+	0.4	74.0964	C4H11N	Monoalkylamines	HQABUPZFAYXKJW-UHFFFAOYSA-N	CCCCN	74.09698:8259084 75.10033:316830 76.10369:0	56.05067:7352 57.03439:1424 57.04583:1282 57.07076:1203 72.30585:1183 74.06066:55531 74.0975:488291	127876216	96871040	84809184	141646208	167980416	239915840	215804768	143821536	129777240	226940240	228808064	122120064	201076480	110408336	158946624	138528352	54670888	19906244	53012656	63848124	88308064	80429136	131544824	148016000	49594368	84560784	94850760	90318408	59804792	80359664	71042672	64543112	37828140	102772696	32875572	75516384	68541736
612	3.2	74.097	Butylamine	[M+H]+	0.4	74.0964	C4H11N	Monoalkylamines	HQABUPZFAYXKJW-UHFFFAOYSA-N	CCCCN	74.09722:9846318 75.10057:442657 76.10393:0	56.05064:10901 57.03435:1286 57.04578:1983 57.07072:2533 70.06612:1441 74.02432:6165 74.06117:101922 74.07205:2052 74.09745:563173	566682816	235663568	381297632	412848256	220927424	213509088	419695584	373932736	352612960	265835552	141355136	400120992	305001184	234654320	314738944	247596096	85427712	173535776	300591136	297733472	152916016	94167128	332067360	164437648	153776128	330087712	207995760	84296432	366024416	85373136	158825184	255677424	101928744	132588896	115525320	165306608	92982584
613	5.493	74.097	Butylamine	[M+H]+	0.4	74.0964	C4H11N	Monoalkylamines	HQABUPZFAYXKJW-UHFFFAOYSA-N	CCCCN	74.09707:12247484 75.10042:603283 76.10378:0	56.05051:12106 57.03463:1707 57.04572:60543 57.071:2280 58.06629:1869 59.07364:1402 61.49517:1207 70.06597:2682 71.57026:1298 72.63912:1491 72.70257:1227 74.061:82116 74.07191:35282 74.09728:762811 74.11544:7851	1038595328	830041664	733374080	957864256	679150976	953169280	809194112	784365504	1089804928	919952960	1011533632	841679616	1126152832	1242836096	991527424	969335680	215697872	252216176	105902168	86698256	282975520	278078912	229932432	275625632	214673008	375467264	233048992	257380832	98600992	363814944	255681808	290731296	302926848	373776448	331469760	380332544	101934280
614	2.817	74.097	Butylamine	[M+H]+	0.4	74.0964	C4H11N	Monoalkylamines	HQABUPZFAYXKJW-UHFFFAOYSA-N	CCCCN	74.09699:15355064 75.10034:779611 76.1037:0	56.05038:13098 57.07076:3324 70.06618:1989 74.06123:128368 74.08118:9232 74.0975:970190 74.11566:7612	144749792	199844528	81553592	171625664	355763552	396338688	266665296	253566416	358030592	360248352	402401792	170139616	190764480	396686304	242157728	231314736	91326640	137618944	91161240	257168256	84907848	87479176	67342920	88337424	82398672	188956128	82498880	119521312	108725216	47762988	101703616	134485600	86650752	83143880	81469200	34546876	114541080
615	10.251	74.097	w/o MS2:Butylamine	[M+H]+	0.4	74.0964	C4H11N	Monoalkylamines	HQABUPZFAYXKJW-UHFFFAOYSA-N	CCCCN	74.09702:5234762 75.10037:498403 76.10373:0	56.05053:2109 57.04572:18634 57.07102:1899 66.97015:1040 69.60885:1281 74.02478:1644 74.06101:57273 74.07204:9405 74.09731:171747	155431936	68950568	83597728	47528004	82105168	100697872	82469904	53202716	72609696	101136784	132559200	82156664	121347992	55431268	73519592	218445296	31146830	28512924	59045044	76863720	33393824	55217024	48720408	55421656	68930736	43320100	56703896	53334264	62006372	21866688	70863272	55146620	33470024	54404652	53050460	50111648	57395912
616	2.056	74.097	Butylamine	[M+H]+	0.4	74.0964	C4H11N	Monoalkylamines	HQABUPZFAYXKJW-UHFFFAOYSA-N	CCCCN	74.09702:16088113 75.10037:788438 76.10373:0	56.0504:17101 57.0344:1561 57.04585:1436 57.07077:3152 61.45286:1155 70.06619:2306 74.06065:147143 74.09752:922361 74.11568:8344 74.44228:1304	124735632	116086976	166578240	112379112	115555432	126576672	189950848	166768928	141531968	213901296	195486064	216661888	157590400	153415392	163037904	174702416	91099936	66008064	72243248	72326648	76902896	165944688	72494920	146873600	157969728	152743408	62881272	78166832	63322312	75050608	96193720	59846792	112997032	55776812	60965656	142491728	126329592
617	12.658	74.097	Butylamine	[M+H]+	0.4	74.0964	C4H11N	Monoalkylamines	HQABUPZFAYXKJW-UHFFFAOYSA-N	CCCCN	74.09702:5393016 75.10037:233282 76.10373:0	56.05022:7306 57.03474:1677 57.04582:50382 72.86877:1371 74.06116:72436 74.07203:26311 74.09743:301988	97263624	66760716	114794720	65171152	51716396	89112208	131428248	192299728	102106208	119415800	135020880	92878024	44215080	148238672	103422760	33484098	19422096	33332876	52729188	46996768	36910112	71057592	29878920	147164336	44218568	73095864	50529292	50953208	58081048	75289648	51725280	55814928	64515884	69590464	56389508	56037220	33854656
618	5.128	74.097	Butylamine	[M+H]+	0.4	74.0964	C4H11N	Monoalkylamines	HQABUPZFAYXKJW-UHFFFAOYSA-N	CCCCN	74.09707:13132054 75.10042:609471 76.10378:0	50.30703:1163 56.05022:2693 56.1646:1133 57.04578:1246 57.57527:1212 59.30348:1103 65.64121:1207 74.06119:65766 74.09743:833848 74.11438:8353	99338440	320863648	329015776	81274240	359515840	365608992	367697376	431400576	306809728	381305024	317034528	307686240	317725696	107894952	353690432	356497472	56424688	89552224	66540660	56307380	27792504	236487392	106707264	73102392	48104872	64762776	17541772	148349392	50960100	54812148	50485592	58441944	58003764	79749184	74139032	70857848	238148448
619	5.35	74.097	Butylamine	[M+H]+	0.4	74.0964	C4H11N	Monoalkylamines	HQABUPZFAYXKJW-UHFFFAOYSA-N	CCCCN	74.09716:11881597 75.10051:664602 76.10387:0	56.05068:14520 57.03433:2143 57.04583:46370 57.0707:2903 70.0661:3201 74.06113:71478 74.07201:31797 74.09743:770458 74.11558:6905	1038595328	830041664	733374144	957864320	359515840	365608992	367697376	784365568	306809728	919953024	1011533632	841679552	317725696	1242836096	991527424	969335680	215697872	229848704	144559248	173595440	63380640	71527720	63662264	64174680	214673008	375467264	233048992	257380832	200013392	363814944	255681808	290731296	302926848	373776448	331469760	380332544	116538104
620	5.734	74.097	Butylamine	[M+H]+	0.4	74.0964	C4H11N	Monoalkylamines	HQABUPZFAYXKJW-UHFFFAOYSA-N	CCCCN	74.09701:10023973 75.10036:470279 76.10372:9317	56.05057:11248 57.03462:2015 57.04571:25201 57.07058:2972 70.06596:2448 72.7655:1486 74.06102:76605 74.07187:13551 74.08035:7304 74.09727:599370	141597456	47718592	36467836	33339120	32171576	953169216	809194112	48109712	116166496	41148120	93472024	67556816	89418160	97539336	136940992	81230096	72208256	19139624	201028336	110662200	296282496	278078912	229932432	209545072	163052064	95613064	143747856	239654816	90094480	243925584	233239424	94807464	163104064	227759968	108103176	143520256	216759184
621	1.227	74.097	Butylamine	[M+H]+	0.4	74.0964	C4H11N	Monoalkylamines	HQABUPZFAYXKJW-UHFFFAOYSA-N	CCCCN	74.09704:11325283 75.10039:506486 76.10375:0	56.05053:29655 57.03461:1729 57.0457:98832 57.07098:1832 58.06586:1776 74.02414:2059 74.06099:114328 74.07246:49958 74.07973:7453 74.09727:765921	63080572	150402544	169242736	56132328	80147120	109195184	234953056	110446424	171846240	196009888	184799376	71113304	147436464	64560516	127098544	166703696	87861664	237053952	125372640	145319504	276478656	199552128	389732544	135787632	224825712	318185984	124574664	106036168	108865856	304031520	475369216	415431840	137046864	88812144	70206144	80859920	193376560
622	21.186	74.097	Butylamine	[M+H]+	0.4	74.0964	C4H11N	Monoalkylamines	HQABUPZFAYXKJW-UHFFFAOYSA-N	CCCCN	74.09705:14106025 75.1004:633539 76.10376:0	56.05036:15923 57.04584:2721 57.07077:5580 74.06124:109631 74.07757:5137 74.09751:858837 74.11446:8151	186427904	219733472	306288832	190065088	398588416	553212928	553321920	328399040	497828480	270736864	160480160	394139008	281108672	126714568	421360096	320871488	31267982	141868928	42742540	57088516	121805744	233510160	151028848	196758848	139796592	223944592	177432928	169477856	185869104	35780520	184314800	185120128	47329956	138271376	191548880	78173032	42543664
623	14.74	74.097	w/o MS2:Butylamine	[M+H]+	0.4	74.0964	C4H11N	Monoalkylamines	HQABUPZFAYXKJW-UHFFFAOYSA-N	CCCCN	74.09705:5903580 75.1004:247830 76.10376:0	50.17286:1092 56.0505:7619 57.0457:23571 57.07058:1753 57.29324:1190 60.48882:1090 61.5661:1442 74.06099:61006 74.07256:14048 74.07853:2553 74.09727:378490 74.11422:3111	70443984	104143224	75449632	112127704	66442544	237431424	140499344	215951856	169613840	153805600	124276736	105774992	111529840	89015824	117077000	157361888	26672072	36688068	46672352	18851416	51458000	38535056	76518528	29735722	53584088	115870088	46683392	42884072	31694384	47425868	44460772	30002670	105040192	56317500	59968824	78465304	74285432
624	9.684	74.0971	Butylamine	[M+H]+	0.4	74.0964	C4H11N	Monoalkylamines	HQABUPZFAYXKJW-UHFFFAOYSA-N	CCCCN	74.09706:5684295 75.10041:243082 76.10377:0	56.05036:10786 57.03437:3047 57.04585:31448 74.06123:83893 74.07198:15346 74.07995:2230 74.09748:286107	38565496	32089136	33980464	46260444	55589344	14840680	19060122	51857624	42116748	37013132	46726112	34364336	33006708	35457168	37112672	40633764	32047886	23582800	29094824	27346862	36941724	32307368	28366184	29273734	41161168	81918568	28385826	29599534	31949328	32753374	32626328	22527024	31894424	26446756	41423488	23578622	56488068
625	0.997	74.0971	Butylamine	[M+H]+	0.4	74.0964	C4H11N	Monoalkylamines	HQABUPZFAYXKJW-UHFFFAOYSA-N	CCCCN	74.09708:15176235 75.10043:681947 76.10379:0	56.05066:10616 57.03465:1723 57.04572:82223 57.07102:3329 74.06105:90134 74.07191:43349 74.08099:9812 74.09731:1011219 74.11607:9397	191623632	171021392	169242736	152734352	218785008	258995424	261489072	167690368	171846240	196009888	184799376	190181024	147436464	132797200	90871248	192764928	142129952	337261152	596107136	466849792	299583712	200240144	228913696	555237888	248105040	197169216	439178336	452912640	494494720	304031520	177651920	595803328	260352896	297295104	278469824	298833312	319818272
626	2.275	74.0971	w/o MS2:Butylamine	[M+H]+	0.4	74.0964	C4H11N	Monoalkylamines	HQABUPZFAYXKJW-UHFFFAOYSA-N	CCCCN	74.09709:6208040 75.10044:276656 76.1038:0	56.05052:7824 57.04573:59536 59.07365:1408 74.061:75970 74.07189:33322 74.08037:3319 74.09731:388918	210443968	192465392	167169520	182953712	210148704	309361472	260707408	232702048	316996192	213920624	194585152	312414944	222308736	179519760	176805744	249034512	157102144	60274396	71055536	71418704	75026888	89036168	108413232	192996624	126625024	182566144	176544496	128291088	89060832	105823928	142691584	62767356	176693728	116577264	86726640	142737568	100925576
627	6.302	74.0971	Butylamine	[M+H]+	0.4	74.0964	C4H11N	Monoalkylamines	HQABUPZFAYXKJW-UHFFFAOYSA-N	CCCCN	74.09711:63372864 75.10046:3871981 76.10382:72716	53.00941:2985 57.04565:19732 58.06592:154928 59.07409:118078 63.4536:2659 74.061:72840 74.07187:11990 74.07912:36023 74.09727:3731302	52220496	57956236	66958928	604179072	172153728	258337120	250244208	656804800	722150848	87116000	69710136	645823360	618469888	37152152	56452564	36778988	872398016	744911488	948058624	945823936	978751808	1050943872	663633344	878856960	803342976	483341568	953433024	729371520	1068921152	1225772544	734525184	534784864	1016980864	960824576	1466881536	993435392	827577280
628	6.552	74.0971	Butylamine	[M+H]+	0.4	74.0964	C4H11N	Monoalkylamines	HQABUPZFAYXKJW-UHFFFAOYSA-N	CCCCN	74.09705:9709049 75.1004:469230 76.10376:0	56.0505:2665 57.04564:634925 57.0575:6498 58.06628:5422 59.07405:5866 74.06108:66391 74.07247:336252 74.09726:638674 74.11481:6326	477854304	529628608	540605632	587765056	398784096	338089632	331542592	656804800	722150848	720300096	637796928	645823424	618469888	579200640	562321728	549048512	104501944	100212400	126244096	125956384	978750208	139183168	288002080	120237616	97531760	294285632	132430784	274880384	120718960	119610976	287859136	257273424	133831288	134544320	148025824	125647856	306408672
629	19.334	74.0972	Butylamine	[M+H]+	0.4	74.0964	C4H11N	Monoalkylamines	HQABUPZFAYXKJW-UHFFFAOYSA-N	CCCCN	74.09718:5275504 75.10053:236143 76.10389:0	51.26196:1115 53.82273:1158 56.0505:8366 57.03421:2188 57.0457:24233 57.07099:2800 69.27026:1345 72.04514:1247 73.70148:1410 74.061:82659 74.07245:9879 74.08034:2832 74.09727:322866	101121432	85036744	104539616	58902480	65003916	115763280	182635536	94677816	74868768	105074736	95174280	119762936	85811784	100432000	108828104	82270136	38912712	65446920	26352436	23475240	37728032	46421388	35283872	33500074	30323416	37664132	36965772	142499648	36985856	35903144	91774848	65526592	63818724	27567894	36921260	51692432	29841364
630	9.03	74.0972	Butylamine	[M+H]+	0.4	74.0964	C4H11N	Monoalkylamines	HQABUPZFAYXKJW-UHFFFAOYSA-N	CCCCN	74.09721:6103506 75.10056:286812 76.10392:0	56.05063:7687 57.04578:3232 70.06612:1630 74.06115:60352 74.07205:1379 74.07809:2431 74.09745:369416	218596080	72920440	153073584	141646208	87215568	203586112	272528352	306424256	87951720	226940240	228808064	66484124	201076480	173011648	73686552	101697832	92166344	44678892	65151376	46273936	53443544	55781232	131544824	23497806	66849180	81151584	66941144	90318408	78218760	67284256	95270312	91345712	39486660	102772696	98325592	60669036	86959360
631	22.574	74.0972	Butylamine	[M+H]+	0.4	74.0964	C4H11N	Monoalkylamines	HQABUPZFAYXKJW-UHFFFAOYSA-N	CCCCN	74.09717:5976170 75.10052:301442 76.10388:0	56.05056:14307 57.03463:1744 57.04572:57913 57.071:1473 74.061:101870 74.07246:26151 74.08035:3051 74.09729:327253 74.11604:2422	137756176	96205032	78268064	169489552	261017008	212209008	316890336	189578384	190544688	235493712	143689568	180459072	115001224	160650240	216917088	183896288	42241480	123615096	95325488	79292200	109719664	50187872	55035164	100903456	100944456	68888880	76555576	123523200	106040832	67566312	84507240	109614936	50621428	104257136	147733040	64417988	69284656
632	7.384	74.0972	Butylamine	[M+H]+	0.4	74.0964	C4H11N	Monoalkylamines	HQABUPZFAYXKJW-UHFFFAOYSA-N	CCCCN	74.09698:4112150 75.10033:186964 76.10369:0	56.05059:14628 57.03464:2044 57.04574:50962 70.06598:2121 72.4762:1203 73.61578:1346 74.061:58987 74.07188:25649 74.0973:245267	157875344	144746336	45444556	53344996	301273280	214896352	137031008	147038080	262503424	180509488	108962952	101967824	85886032	214387280	119143784	222114080	106549056	64497036	143577984	87915520	88441544	155074912	109672696	87187552	100245920	48599448	57100636	40033420	75264664	136048672	54850472	85318736	66612360	78488464	89656112	73725872	57751940
633	4.872	74.0972	Butylamine	[M+H]+	0.4	74.0964	C4H11N	Monoalkylamines	HQABUPZFAYXKJW-UHFFFAOYSA-N	CCCCN	74.09722:12381966 75.10057:601062 76.10393:0	56.05057:9287 57.03469:2532 57.04578:126582 57.07066:3023 58.06594:1997 74.06109:155706 74.072:67702 74.08104:8062 74.09737:717346	55937540	57403780	329015776	40150524	71834880	87460624	73490104	70980816	82043336	381305024	70434200	126889936	63173608	62977424	74587576	61857176	45446176	79312344	162912352	132039048	117509592	236487392	67396096	82596424	112944712	76308088	166333856	148349392	92240768	20295324	83695376	57889328	81357240	148047424	185595280	74698336	67444888
634	4.076	74.0972	w/o MS2:Butylamine	[M+H]+	0.4	74.0964	C4H11N	Monoalkylamines	HQABUPZFAYXKJW-UHFFFAOYSA-N	CCCCN	74.09722:8964578 75.10057:410554 76.10393:0	53.95903:1163 55.12124:1150 56.05031:12230 57.04582:77282 57.07071:2604 58.84922:1376 72.04472:1425 74.06116:193961 74.07197:41577 74.09743:554451	61756944	176276560	68983640	58093996	79263792	92989088	86449096	81556152	82092112	137229632	288675072	188858496	284689152	211912432	72678480	201376384	30831838	31062950	32699880	34648840	37464368	22164464	20265762	96721112	65604532	13439158	33918736	11948024	40474952	25874986	14210450	111835240	39456080	35301740	40126616	29757582	31064792
635	1.54	74.0972	Butylamine	[M+H]+	0.4	74.0964	C4H11N	Monoalkylamines	HQABUPZFAYXKJW-UHFFFAOYSA-N	CCCCN	74.09717:11894219 75.10052:564268 76.10388:0	56.05039:14783 57.03436:2379 57.0458:2334 57.07073:2223 67.77258:1419 70.06614:2604 74.0612:141148 74.07932:5679 74.09747:757200	446417952	352203904	336053504	343424384	462974112	462467328	381504352	563338304	399572416	426897728	483766880	271961344	547042496	237220032	677663872	431602752	238972592	670121856	634731776	145319504	554991104	164937536	87064336	221981008	247556688	282210528	436330048	363268064	458739616	449359008	121252424	330959904	137046864	118210944	311120928	273677984	58920996
636	9.423	74.1077	Unknown	[M+H]+	null	null	null	null	null	null	74.11491:24870 75.11826:0 76.12162:0	56.05055:5084 57.0457:10065 74.06107:64244 74.07255:4709 74.09734:183361	16791708	2327915	7987834	4514248	15209170	11106162	16441288	4451461	5068319	4576969	18026682	3256845	3294601	13186088	3061574	14288386	6751190	3859478	6840296	3886932	4949802	3825050	3664731	2615953	4097023	4032610	7440689	4464284	2969352	2860476	7983571	6877166	7619902	4240311	7188540	5416898	4397675
637	6.582	74.1142	Unknown	[M+H]+	null	null	null	null	null	null	74.11458:137641 75.11793:11507 76.12129:0	52.44064:1119 56.05022:6510 56.64342:1204 57.03474:1510 57.04577:2060 58.06599:3125 59.07418:2931 62.64198:1227 67.2476:1732 67.53825:1542 70.0661:1234 74.06113:60841 74.07868:8087 74.09743:1010719	1811939	2773674	3331839	3530349	2027347	1386284	1212147	2195972	4104188	3712805	2315042	2396964	4013330	3533830	1782440	3129113	2234561	886795	1344585	919436	1485606	1182673	980791	1195070	856418	2593570	1122415	2710686	2513084	1056801	2295314	1998378	1371897	1233472	1368330	1171236	1881915
638	6.338	74.1142	Unknown	[M+H]+	null	null	null	null	null	null	74.11436:143073 75.11771:41038 76.12107:0	56.05022:7256 57.04577:3063 58.06599:2954 59.07376:2745 74.06115:68944 74.09743:1177619 74.11391:11721	110618	2773674	386925	3530349	927174	1678126	1777871	1786934	4104188	3704730	2315042	2068905	4013330	96752	1379912	3129113	6033422	6769314	6375426	7971618	9631458	9812512	8979171	8552432	7384275	4908065	7925747	6855148	7716886	11630573	8109876	5550520	9872459	9621970	14680029	10317350	7957076
639	5.474	74.1143	Unknown	[M+H]+	null	null	null	null	null	null	74.11427:240866 75.11762:34920 76.12098:21568	56.05028:3379 58.06603:26522 59.07382:14837 74.06127:62249 74.0975:2328388 74.11452:22725	6177484	6993411	5699607	6026939	5683617	8475118	6347219	4532544	8695384	7484102	7228242	5624799	9658673	7181690	8963326	8068916	1932804	762290	971938	1621044	2138372	2080896	1071831	1059158	1449943	1286073	1913747	1846468	411446	1503662	546375	809311	862119	664654	1267332	2130437	1206363
640	0.451	74.1145	Unknown	[M+H]+	null	null	null	null	null	null	74.11372:84686 75.11707:113545 76.12043:0	54.48098:1369 56.05051:12635 57.03462:1819 57.0457:37907 57.07099:1630 59.07405:1246 74.061:176448 74.0724:17718 74.09727:603628 74.11481:7173	1435206	1196230	980650	1191004	1344265	1259531	2841404	2280297	1694886	1723395	1142875	1486047	1390314	1270950	2622273	1975834	1160578	2394691	2764005	5421320	5019472	1866914	3424472	3536892	3752408	1613798	4246669	1112806	4876792	2119698	1397394	5499383	3500420	1470202	2136172	3553892	1530122
641	8.007	74.2224	Unknown	[M+H]+	null	null	null	null	null	null	74.22242:30580 75.22577:0 76.22913:0		0	0	0	0	0	0	0	0	0	0	0	0	0	0	0	0	0	0	0	0	0	0	0	0	121289	0	0	0	0	0	0	0	0	0	0	0	0
642	6.756	74.2388	Unknown	[M+H]+	null	null	null	null	null	null	74.23883:4690 75.24218:0 76.24554:0		0	0	0	0	0	0	0	0	0	0	0	0	0	0	0	0	0	0	0	0	0	0	0	0	0	0	0	0	0	0	0	0	0	0	0	0	0
643	4.645	74.2407	Unknown	[M+H]+	null	null	null	null	null	null	74.24072:59711 75.24407:0 76.24743:0		0	0	0	0	0	0	0	0	0	0	0	0	0	37308	0	0	0	0	0	34769	0	0	0	0	0	0	0	0	0	0	0	0	0	46847	0	0	0
644	13.936	74.2559	Unknown	[M+H]+	null	null	null	null	null	null	74.25591:5111 75.25926:0 76.26262:0		0	0	0	0	21821	0	0	0	0	0	22279	0	0	0	0	0	0	0	0	0	0	0	0	0	0	0	0	0	0	0	0	0	0	0	0	0	0
645	6.029	74.2741	Unknown	[M+H]+	null	null	null	null	null	null	74.27413:4560 75.27748:0 76.28084:0		0	0	0	0	0	0	0	0	0	0	0	0	0	0	0	0	0	0	0	0	0	0	0	0	0	0	0	0	17964	0	0	0	14380	0	0	0	0
646	18.301	74.3285	Unknown	[M+H]+	null	null	null	null	null	null	74.32852:3814 75.33187:0 76.33523:0		0	0	0	0	0	0	17931	0	0	0	0	0	0	0	0	19926	0	0	0	0	0	0	0	20989	0	0	0	17948	0	0	0	0	18106	0	0	0	0
647	4.566	74.3402	Unknown	[M+H]+	null	null	null	null	null	null	74.34024:21824 75.34359:0 76.34695:0		0	0	0	0	0	0	0	0	33120	0	0	0	0	0	0	0	0	0	0	0	0	0	0	0	0	0	0	0	0	0	0	0	0	0	0	80687	0
648	18.39	74.361	Unknown	[M+H]+	null	null	null	null	null	null	74.36097:3300 75.36432:0 76.36768:0		0	0	0	0	15511	0	0	0	0	0	0	0	0	0	0	0	0	0	0	0	0	0	0	0	0	0	0	0	0	0	0	0	0	0	0	0	0
649	16.47	74.3744	Unknown	[M+H]+	null	null	null	null	null	null	74.37444:4017 75.37779:0 76.38115:0		0	0	0	0	0	21760	0	0	34745	0	0	0	0	0	0	0	0	0	0	0	0	0	0	0	0	0	0	0	0	0	0	0	0	0	0	0	0
650	18.946	74.3751	Unknown	[M+H]+	null	null	null	null	null	null	74.37511:3853 75.37846:0 76.38182:0		0	0	0	0	0	0	0	0	0	0	0	0	0	0	0	0	0	0	0	0	0	0	0	0	0	0	0	0	0	0	0	0	0	0	0	0	0
651	10.536	74.378	Unknown	[M+H]+	null	null	null	null	null	null	74.37798:7864 75.38133:0 76.38469:0		0	0	0	0	0	0	0	0	0	0	0	0	0	0	0	0	0	0	0	0	0	0	0	0	0	0	0	0	0	0	0	0	0	0	0	0	0
652	17.643	74.3782	Unknown	[M+H]+	null	null	null	null	null	null	74.37816:4645 75.38151:0 76.38487:0		0	0	0	0	0	0	0	0	0	0	0	0	0	21069	0	0	17331	0	0	0	18077	0	0	0	0	0	0	0	0	0	0	0	0	0	0	0	0
653	9.183	74.4086	Unknown	[M+H]+	null	null	null	null	null	null	74.40864:9706 75.41199:0 76.41535:0		0	0	0	0	0	0	0	0	0	0	0	0	0	0	0	0	0	0	0	0	0	0	24412	0	0	0	0	0	0	0	0	0	0	0	0	0	0
654	3.596	74.4471	Unknown	[M+H]+	null	null	null	null	null	null	74.44711:4427 75.45046:0 76.45382:0		0	0	0	0	0	0	0	0	0	0	0	0	0	0	0	0	0	0	0	0	0	0	0	0	0	0	0	25583	0	0	0	0	0	0	0	0	0
655	8.356	74.468	Unknown	[M+H]+	null	null	null	null	null	null	74.46804:9196 75.47139:0 76.47475:0		0	0	0	0	0	0	0	0	0	0	0	0	0	0	0	0	0	0	0	0	0	0	0	0	0	0	0	0	0	0	0	0	0	0	0	0	0
656	18.562	74.4715	Unknown	[M+H]+	null	null	null	null	null	null	74.47147:3983 75.47482:0 76.47818:0		0	0	0	15120	0	0	0	0	0	0	0	0	0	0	0	0	0	0	0	0	0	0	0	0	0	21341	0	0	0	0	0	0	0	0	0	0	0
657	12.291	74.4849	Unknown	[M+H]+	null	null	null	null	null	null	74.48493:10179 75.48828:0 76.49164:0		0	0	0	0	0	0	20571	0	0	0	0	0	0	0	0	0	0	0	0	0	0	0	0	0	0	0	19688	0	0	0	0	0	0	0	0	0	0
658	10.294	74.7186	Unknown	[M+H]+	null	null	null	null	null	null	74.71858:18840 75.72193:0 76.72529:0		0	0	56815	0	0	0	0	0	0	0	0	0	0	0	0	0	0	0	0	0	0	0	0	0	0	0	0	0	0	0	0	0	0	0	0	0	0
659	9.503	74.9005	Unknown	[M+H]+	null	null	null	null	null	null	74.90054:21180 75.90389:0 76.90725:0		0	0	0	0	30553	0	0	0	0	0	0	120583	0	133221	0	0	0	0	0	0	0	0	0	0	0	0	0	0	0	56209	0	0	0	0	0	0	0
660	10.438	74.9153	Unknown	[M+H]+	null	null	null	null	null	null	74.91529:11718 75.91864:0 76.922:0		0	0	0	0	0	0	0	0	0	0	0	0	0	92868	0	0	0	0	0	0	0	0	0	0	0	0	0	41321	0	0	0	0	0	0	0	0	0
661	3.456	75.0268	Unknown	[M+H]+	null	null	null	null	null	null	75.02675:3074732 76.0301:277366 77.03346:500426		32839730	93379816	7936766	31460336	3094182	11815201	4143257	55212436	42601356	12017386	56217540	40848996	42073636	38826328	62500476	45800144	0	260626	94694	0	0	40958	178265	53651	35373	71645	0	464317	0	0	290881	437082	1301308	4374326	1100408	31377932	15846396
662	3.269	75.0268	Unknown	[M+H]+	null	null	null	null	null	null	75.02679:5162908 76.03014:331105 77.0335:438625		32852082	93379808	94142520	2489581	582139	985240	1481564	3655857	5068510	132708440	56217540	40848996	42073640	4542522	62500476	45800140	0	260626	0	0	0	40958	178265	0	0	71645	0	464317	0	0	599915	911061	302403	257762	128748	3194460	15846396
663	3.876	75.0269	Unknown	[M+H]+	null	null	null	null	null	null	75.02691:1520490 76.03026:78415 77.03362:209586		3428183	3516403	2106331	3890838	20730644	13568997	3474343	5557019	4079140	2129884	3271735	2802638	2940014	3531538	2539626	3313882	187192	148091	2158221	386171	190661	276055	722065	318482	129766	411166	236315	538728	99690	829739	1439376	1119295	17980572	3896824	9032498	3833457	11230990
664	6.501	75.0269	Unknown	[M+H]+	null	null	null	null	null	null	75.02695:3168139 76.0303:298179 77.03366:601195		0	0	0	0	0	0	0	0	0	0	0	0	0	0	0	0	200334	517557	710202	341468	861292	947672	733933	441162	203104	709455	476348	633142	382177	588783	1687638	902011	436072	92282	44662	211398	20244
665	4.149	75.0271	Unknown	[M+H]+	null	null	null	null	null	null	75.02705:1687203 76.0304:215630 77.03376:133276		1700882	1714952	1168182	1523202	1455268	1176309	1332087	2020947	1417892	1383164	1133823	992435	921606	1228781	1094135	1257166	2462351	1471943	3837726	4123420	2359447	864417	1861174	657934	241095	871617	1948404	498082	358635	829739	1710417	9345988	2278987	8179961	6716604	1543402	1135516
666	4.424	75.0271	Unknown	[M+H]+	null	null	null	null	null	null	75.02709:1183456 76.03044:188356 77.0338:91148		549850	1538607	435180	672136	705549	453542	448693	732144	461559	411405	291978	287301	194194	393465	594920	285369	2462351	3320134	588451	1554326	4828978	9905773	6223426	7026020	5918600	7091768	3192844	4177057	7208280	5533682	4234130	9345988	655264	306590	572394	293220	177364
667	7.603	75.0318	w/o MS2:Propionic acid	[M+H]+	2.62	75.04	C3H6O2	Carboxylic acids	XBDQKXXYIPTUBI-UHFFFAOYSA-N	O=C(O)CC	75.0318:363539 76.03515:0 77.03851:1210601		150176	550118	157598	106068	597998	1602742	1203778	1676442	2465700	1340681	3997388	1455474	1422525	1976114	3996437	1879104	0	0	0	0	0	0	0	0	0	0	0	0	35349	0	171780	0	202560	86513	0	256617	232252
668	1.794	75.0559	w/o MS2:N-Nitrosodimethylamine (NDMA)	[M+H]+	1.3	75.0553	C2H6N2O	Organic N-nitroso compounds	UMFJAHHVKNCGLG-UHFFFAOYSA-N	CN(C)N=O	75.05592:850755 76.05927:0 77.06263:1405		13387751	8585096	8894018	17258694	13677812	10907081	9615728	10595512	15641870	13094260	12257737	9758914	10882713	7611147	8613518	10305336	5583546	4983097	3371798	4009015	4406600	2152049	5687030	5048652	5727066	7870762	4438460	4525328	5639858	5046574	4232138	4855781	6503836	3810274	5727568	4754465	6749862
669	6.499	75.056	w/o MS2:N-Nitrosodimethylamine (NDMA)	[M+H]+	1.3	75.0553	C2H6N2O	Organic N-nitroso compounds	UMFJAHHVKNCGLG-UHFFFAOYSA-N	CN(C)N=O	75.05605:2110654 76.0594:28700 77.06276:0		2347440	4029169	4784507	5964582	1354965	2902516	2656724	3976731	4074908	4559432	3109691	7952732	14839612	7816968	3480520	3987926	5243500	4680706	6291854	4986208	2469816	4723340	3047337	1949258	2965772	3681960	5150683	4044049	4551481	3998463	5654168	3189516	3338256	5947724	5673156	6174768	6362066
670	4.78	75.1004	Unknown	[M+H]+	null	null	null	null	null	null	75.10035:440147 76.1037:0 77.10706:0		4074653	2669049	2501077	4916885	5885325	3951038	3055053	4125268	5233286	3641261	2333483	2876486	2836380	2457828	2910136	2121064	4531410	4404042	4113292	4433691	3543272	4895146	2653282	5316424	5521112	6410420	4394040	3833341	2730057	5031082	3006639	4776398	3199396	5178156	5432599	3540162	7212131
671	1.111	75.1004	Unknown	[M+H]+	null	null	null	null	null	null	75.10037:664330 76.10372:0 77.10708:0		7516420	5827538	4290453	6313112	9843677	7663966	10867976	7576954	7502556	13182866	6189522	5094714	4891074	5557294	5736062	8466854	7075623	12014224	23974136	25383604	11885233	14840383	7122559	27345852	15852296	17269636	20811008	10051913	21786614	12360139	12589812	11640667	4023144	6272002	8809720	11167464	8268391
672	3.868	75.1004	Unknown	[M+H]+	null	null	null	null	null	null	75.10045:495049 76.1038:0 77.10716:0		5189754	5973570	8649668	8301829	6782794	9526508	9325502	12108481	12661835	9186327	9526931	5054258	8349866	9338798	10087811	9446190	2543074	4446474	2938126	3088762	4958738	3482146	3366846	2833656	2943007	5325850	3290601	1382918	1281586	4177631	3317064	3611082	2571967	2297326	3144308	2822537	5692016
673	1.927	75.1004	Unknown	[M+H]+	null	null	null	null	null	null	75.10045:447793 76.1038:0 77.10716:0		6715056	4941462	9821491	6575238	7796073	8430258	12554969	2293606	10832607	15584832	12872847	14971314	7925987	4698439	4311365	5331938	3874130	5729803	8287579	4863596	16237217	9125458	5627584	6369735	10877843	7245052	8385114	2273587	6787795	3833139	6437237	7511898	6045278	8485656	5369790	12059027	5647717
674	21.48	75.1005	Unknown	[M+H]+	null	null	null	null	null	null	75.10049:684070 76.10384:0 77.1072:0		9723664	5489102	2735968	6602815	9927298	4176254	35132776	5455356	7049366	4223714	8230202	10961190	6703674	6787706	8868374	7692690	3026460	3113068	2134879	4573186	4093580	3439287	2871040	2216996	2260384	2449691	2937296	2424338	3986001	1394093	2027144	3200011	2755773	2471246	1831763	4266860	3833552
675	5.06	75.1005	Unknown	[M+H]+	null	null	null	null	null	null	75.1005:557260 76.10385:0 77.10721:0		3598549	13722713	14243439	7708868	16390391	18994248	21429062	15587703	13870888	4818326	15178102	15806398	3898740	15241273	18255716	14623554	4531410	4404042	4113292	4433691	3543272	4895146	2081170	5316424	5521112	864179	4394040	603239	2730057	1442581	814127	1302870	3116091	5178156	5432599	2762844	7203492
676	9.258	75.1005	Unknown	[M+H]+	null	null	null	null	null	null	75.10051:372777 76.10386:0 77.10722:0		6095213	4319682	3057608	5126106	8617652	7634736	5033752	5164136	6295457	6929552	5962716	4985860	2159623	3932428	8661310	5411301	1658913	2338500	1451386	2354078	3279008	3382220	2101520	1803654	2043977	3617382	3059773	3515874	2269365	2152086	2232952	2573489	1576870	4804422	2671427	1159779	1510728
677	0.493	75.1005	Unknown	[M+H]+	null	null	null	null	null	null	75.10052:714086 76.10387:0 77.10723:0		10321106	8090126	8000146	9680288	20302176	17185754	17834462	11391124	14305356	13420547	13975888	4300782	13964305	12142642	4865768	14579039	5736488	37562432	7524286	26839264	46825460	16807284	7492954	30868812	7141894	22506968	7553650	6093002	29717536	20756446	5915339	5714768	4888749	4694464	5087984	13056212	4463950
678	1.32	75.1005	Unknown	[M+H]+	null	null	null	null	null	null	75.10052:684914 76.10387:0 77.10723:0		14827894	13706504	11306204	7302636	14797716	28641586	14385262	15578026	18396540	6461022	12275715	4576943	7132961	7829621	15040427	4753280	7075623	11960242	4323905	15299409	11885233	14840383	7354352	5641401	15852297	17269636	4375992	10051913	3911682	6178934	12589812	10701326	4765736	5312168	4166320	4817962	8268391
679	1.782	75.1005	Unknown	[M+H]+	null	null	null	null	null	null	75.10052:577208 76.10387:0 77.10723:0		5562549	4941462	9821491	6575238	15686304	11781223	10927958	10714515	10832607	17391350	8935741	2160400	7925987	4698439	7217177	5331938	6639354	10112438	8287579	10343180	15932415	5334596	4946472	8514668	10877843	17391968	8385114	8289004	6787795	3794457	6437237	7511898	3620120	8485656	6235571	12059027	5647717
680	6.303	75.1028	w/o MS2:1,3-Diaminopropane dihydrochloride	[M+H]+	null	75.11	C3H10N2	Monoalkylamines	XFNJVJPLKCPIBV-UHFFFAOYSA-N	C(CN)CN	75.10276:7197699 76.10611:162521 77.10947:0		3174510	2130093	2604052	25314584	6192640	11804508	10901378	28415772	28730658	3757979	1948388	26643036	26207684	2685964	1081300	1192030	30081562	23718218	32072396	44379160	44718120	49447764	32813580	41620084	26318126	23732844	44943824	34966336	43247796	48592964	34781696	24846366	46051776	45218080	70409384	41810476	40288492
681	0.23	75.1028	w/o MS2:1,3-Diaminopropane dihydrochloride	[M+H]+	null	75.11	C3H10N2	Monoalkylamines	XFNJVJPLKCPIBV-UHFFFAOYSA-N	C(CN)CN	75.10278:952765 76.10613:0 77.10949:0		7267496	3842057	3850520	4391920	18002332	15378394	4913744	5460132	5371226	10836784	4369906	4997969	12360338	4845524	17753222	13426372	7536761	23682826	37552884	23116906	31539162	8563024	35811860	27761178	8886674	8121057	31687628	8340594	25602266	16875644	18556404	7861432	6281183	6017629	7059252	12554283	6257367
682	5.479	75.103	w/o MS2:1,3-Diaminopropane dihydrochloride	[M+H]+	null	75.11	C3H10N2	Monoalkylamines	XFNJVJPLKCPIBV-UHFFFAOYSA-N	C(CN)CN	75.10299:4762528 76.10634:157038 77.1097:0		47183908	42516588	34743728	33835376	31585350	45652996	36252732	38161848	50357504	56995076	41510512	37631608	70982888	42038788	46241912	39282244	8122460	10027714	7748958	3233748	6897793	8959118	11874764	9966506	10739992	5430060	8906756	7847031	6903992	11415128	4220250	2840334	2996978	3839676	12301623	15802153	5389274
683	5.933	75.1035	w/o MS2:1,3-Diaminopropane dihydrochloride	[M+H]+	null	75.11	C3H10N2	Monoalkylamines	XFNJVJPLKCPIBV-UHFFFAOYSA-N	C(CN)CN	75.10349:3265436 76.10684:66321 77.1102:0		5933546	1417444	960558	606978	10886866	8412068	6776240	6825032	5230847	3507823	6282222	4844929	1738609	1974540	5534803	5441725	6850816	6081006	9292301	9062709	10106704	11724855	8824097	4529930	9334284	7799446	4918959	7959040	6745174	3070246	4897777	8146503	7015396	9567274	11126549	8088320	4705170
684	18.701	75.1035	w/o MS2:1,3-Diaminopropane dihydrochloride	[M+H]+	null	75.11	C3H10N2	Monoalkylamines	XFNJVJPLKCPIBV-UHFFFAOYSA-N	C(CN)CN	75.10355:456001 76.1069:0 77.11026:0		2850714	1547738	5082226	2481664	3399336	4108999	5732962	4261653	6022785	3532910	4777886	4328418	2227890	3592446	4182832	5103700	906986	1170562	1759038	871071	1951628	2739340	1756884	1788585	1303524	2873596	1014798	1863326	1660630	1042656	2267241	2136868	1380252	1511960	2120888	1539149	2049528
685	3.217	75.1036	w/o MS2:1,3-Diaminopropane dihydrochloride	[M+H]+	null	75.11	C3H10N2	Monoalkylamines	XFNJVJPLKCPIBV-UHFFFAOYSA-N	C(CN)CN	75.1036:607244 76.10695:0 77.11031:0		14154365	7687401	13470871	11821578	19882702	8086914	8742165	16722728	15569836	10158811	7434420	10016168	6677659	7629158	15273690	14599983	3246442	4781561	1963295	3690576	3634195	2406535	5129174	4354265	6175288	5680360	3438460	4637318	5470800	2828794	4474460	3980814	9056367	4763816	3992288	8879722	4224836
686	6.146	75.1292	Unknown	[M+H]+	null	null	null	null	null	null	75.12921:14844 76.13256:0 77.13592:0		0	0	0	0	0	11517	0	0	0	0	0	0	0	0	0	0	0	0	0	4238	0	0	51558	0	2494	1436	0	0	10027	0	0	0	0	0	4619	2934	0
687	9.76	75.1766	Unknown	[M+H]+	null	null	null	null	null	null	75.17664:45222 76.17999:0 77.18335:0		0	0	114736	0	0	0	0	0	0	0	0	0	0	0	0	0	0	0	0	0	0	0	0	0	0	0	0	0	0	0	0	0	0	0	0	0	0
688	18.73	75.2278	Unknown	[M+H]+	null	null	null	null	null	null	75.22777:3878 76.23112:0 77.23448:0		0	0	0	0	0	19385	0	22632	0	0	0	0	0	0	0	0	0	0	0	0	0	0	0	0	0	0	0	0	0	0	0	0	0	0	0	0	0
689	21.456	75.2287	Unknown	[M+H]+	null	null	null	null	null	null	75.22871:3200 76.23206:0 77.23542:0		0	0	0	0	0	0	20204	0	0	0	0	0	0	21362	0	0	0	0	0	0	0	0	0	0	0	0	0	0	0	0	0	0	0	0	0	0	0
690	20.981	75.2633	Unknown	[M+H]+	null	null	null	null	null	null	75.26326:2548 76.26661:0 77.26997:0		0	0	0	0	0	0	0	0	0	0	0	0	0	0	0	0	0	0	0	0	0	0	0	0	0	0	0	0	0	0	0	0	0	0	0	0	0
691	13.896	75.3274	Unknown	[M+H]+	null	null	null	null	null	null	75.32745:4387 76.3308:0 77.33416:0		0	0	0	0	17262	0	0	0	0	0	0	0	0	0	0	0	0	0	0	0	0	0	0	0	0	0	0	0	0	0	0	0	0	0	0	0	0
692	19.128	75.3864	Unknown	[M+H]+	null	null	null	null	null	null	75.3864:3966 76.38975:0 77.39311:0		0	0	0	0	0	0	0	0	0	0	0	0	0	0	0	0	0	0	0	0	0	0	0	0	0	0	0	0	0	16786	0	0	18269	0	16778	0	0
693	19.365	75.4094	Unknown	[M+H]+	null	null	null	null	null	null	75.40935:3957 76.4127:0 77.41606:0		0	0	0	0	0	0	0	0	0	0	0	24824	0	0	0	0	0	0	0	0	0	0	0	0	0	0	0	0	17084	0	0	0	0	0	0	0	0
694	17.491	75.4125	Unknown	[M+H]+	null	null	null	null	null	null	75.41249:3991 76.41584:0 77.4192:0		0	0	0	0	0	0	0	0	0	0	0	29804	0	0	0	0	0	0	0	0	0	0	0	0	0	0	0	17024	0	0	0	0	0	0	0	0	0
695	21.754	75.431	Unknown	[M+H]+	null	null	null	null	null	null	75.43102:4482 76.43437:0 77.43773:0		0	0	0	0	0	0	0	0	0	0	0	0	0	26417	0	0	0	0	0	0	0	0	23835	0	28703	0	0	0	0	0	0	0	0	0	0	0	0
696	3.557	75.4608	Unknown	[M+H]+	null	null	null	null	null	null	75.46078:6374 76.46413:0 77.46749:0		0	0	0	0	0	0	0	0	0	0	0	0	0	0	0	0	0	0	0	0	0	0	0	0	0	0	0	0	0	0	0	0	0	0	0	0	0
697	18.086	75.4693	Unknown	[M+H]+	null	null	null	null	null	null	75.46933:4609 76.47268:0 77.47604:0		0	0	0	0	19202	21561	0	0	0	32387	0	0	0	0	0	0	0	0	0	0	0	0	0	16976	0	0	0	0	0	0	0	0	0	0	0	0	0
698	16.441	75.4801	Unknown	[M+H]+	null	null	null	null	null	null	75.48013:3936 76.48348:0 77.48684:0		0	0	0	0	0	0	0	0	0	0	0	0	0	0	0	0	13756	0	0	0	0	0	0	0	0	0	0	21684	0	0	0	0	21886	0	0	0	0
699	9.835	75.4829	Unknown	[M+H]+	null	null	null	null	null	null	75.48286:40984 76.48621:0 77.48957:0		0	0	0	0	0	0	0	0	0	0	0	0	0	0	0	0	0	0	0	0	0	64491	0	0	0	0	0	0	0	0	35697	0	0	0	0	0	0
700	6.097	75.4936	Unknown	[M+H]+	null	null	null	null	null	null	75.49358:13525 76.49693:49502 77.50029:0		0	0	0	0	0	0	0	0	0	0	0	0	0	0	0	0	0	0	0	0	0	0	0	0	0	0	0	0	0	0	0	0	0	0	0	0	0
701	10.329	75.5076	Unknown	[M+H]+	null	null	null	null	null	null	75.50756:14725 76.51091:0 77.51427:0		0	0	0	0	0	0	0	0	0	0	0	0	0	0	0	6109	0	0	0	0	0	0	0	29366	0	0	0	0	51372	0	0	0	0	0	0	0	0
702	17.362	75.5285	Unknown	[M+H]+	null	null	null	null	null	null	75.52854:4257 76.53189:0 77.53525:0		0	0	0	0	0	0	0	7121	0	0	0	0	0	0	0	0	0	0	0	0	0	0	0	0	0	0	0	0	0	0	0	0	0	0	0	0	0
703	16.09	75.5509	Unknown	[M+H]+	null	null	null	null	null	null	75.55094:4277 76.55429:0 77.55765:0		0	0	0	0	0	0	0	0	0	0	0	0	0	0	0	0	0	0	0	0	0	0	0	0	0	0	18733	0	0	0	0	0	0	0	0	0	0
704	8.69	75.5544	Unknown	[M+H]+	null	null	null	null	null	null	75.55444:9899 76.55779:0 77.56115:0		0	0	0	0	0	0	33982	0	0	0	0	0	0	0	0	0	0	0	0	0	0	0	0	0	34389	0	0	0	32423	0	0	0	0	0	0	0	0
705	8.264	75.5573	Unknown	[M+H]+	null	null	null	null	null	null	75.55728:7794 76.56063:0 77.56399:0		0	0	0	0	0	0	0	0	0	0	0	0	0	0	0	0	0	0	0	0	0	0	0	0	0	0	0	0	0	0	0	0	0	0	0	0	0
706	4.396	75.6636	Unknown	[M+H]+	null	null	null	null	null	null	75.66356:17178 76.66691:0 77.67027:0		0	0	0	0	0	0	0	0	0	0	0	0	0	0	0	0	0	0	0	0	0	0	0	0	0	0	0	0	0	0	0	0	0	0	164495	0	0
707	14.513	75.683	Unknown	[M+H]+	null	null	null	null	null	null	75.68304:7561 76.68639:0 77.68975:0		0	0	0	0	0	0	0	0	20784	0	47187	0	0	0	0	0	0	0	0	0	25656	0	0	0	0	0	0	0	0	0	0	0	0	0	0	0	0
708	5.296	75.7052	Unknown	[M+H]+	null	null	null	null	null	null	75.70523:11302 76.70858:0 77.71194:0		0	0	0	0	25369	0	0	0	0	0	0	0	0	0	0	0	0	0	22955	52709	74791	0	0	0	0	0	0	0	0	0	0	0	0	0	22680	0	0
709	6.649	75.7109	Unknown	[M+H]+	null	null	null	null	null	null	75.7109:29374 76.71425:0 77.71761:0		0	0	0	0	0	0	0	0	0	0	0	0	0	0	0	0	0	0	0	0	0	0	0	0	0	0	0	0	0	0	0	0	15059	0	0	0	0
710	16.664	75.7296	Unknown	[M+H]+	null	null	null	null	null	null	75.72958:4359 76.73293:0 77.73629:0		0	0	0	0	0	0	0	0	0	0	0	0	0	0	0	0	0	0	0	0	0	0	0	0	0	0	0	0	0	0	0	0	0	0	0	0	0
711	14.054	75.7569	Unknown	[M+H]+	null	null	null	null	null	null	75.75688:4726 76.76023:0 77.76359:0		0	0	0	0	0	0	0	0	0	0	0	0	0	0	0	19831	0	0	0	0	0	0	0	0	0	0	0	0	0	0	0	0	0	0	0	0	0
712	18.439	75.7704	Unknown	[M+H]+	null	null	null	null	null	null	75.77039:3934 76.77374:0 77.7771:0		0	0	0	0	0	0	0	0	0	0	0	0	0	0	0	0	0	0	0	0	0	0	0	0	0	0	0	0	0	0	0	17376	0	0	0	0	0
713	8.669	75.792	Unknown	[M+H]+	null	null	null	null	null	null	75.79203:19118 76.79538:0 77.79874:0		0	0	0	0	0	0	0	28895	0	0	0	0	0	0	0	0	0	0	0	0	0	0	0	0	0	0	0	0	0	30212	0	0	0	0	0	0	0
714	11.791	75.8101	Unknown	[M+H]+	null	null	null	null	null	null	75.81006:10247 76.81341:0 77.81677:0		0	0	17400	0	0	0	0	0	0	0	0	0	0	0	0	0	0	0	0	19234	0	0	0	0	0	0	0	0	0	0	0	0	0	0	0	0	0
715	9.956	75.8124	Unknown	[M+H]+	null	null	null	null	null	null	75.81243:13645 76.81578:0 77.81914:0		0	0	0	0	0	0	71167	0	0	0	0	0	0	0	0	0	0	0	0	0	0	0	0	0	0	0	0	0	0	0	0	0	0	0	0	0	0
716	6.953	75.8136	Unknown	[M+H]+	null	null	null	null	null	null	75.81357:4459 76.81692:0 77.82028:0		0	0	0	0	0	0	0	0	0	0	0	0	0	0	0	0	0	0	0	0	0	0	0	0	0	0	0	0	0	0	0	0	0	0	0	0	0
717	6.591	75.8763	Unknown	[M+H]+	null	null	null	null	null	null	75.8763:4667 76.87965:0 77.88301:0		0	0	0	0	0	0	0	0	0	0	0	0	0	0	0	0	0	0	0	13408	0	15267	14079	0	0	0	0	0	0	17548	0	0	0	0	0	0	0
718	18.638	75.8923	Unknown	[M+H]+	null	null	null	null	null	null	75.89229:4937 76.89564:0 77.899:0		0	0	0	0	0	0	0	0	0	0	0	0	0	23315	0	0	0	0	0	0	0	0	0	0	0	0	0	0	0	0	0	0	0	18665	0	0	0
719	14.777	75.8994	Unknown	[M+H]+	null	null	null	null	null	null	75.89944:7694 76.90279:0 77.90615:0		0	0	0	0	0	0	0	0	0	41834	0	0	0	0	0	0	0	0	0	0	20613	0	0	0	0	0	0	0	0	0	0	0	0	0	0	22510	0
720	12.356	75.9124	Unknown	[M+H]+	null	null	null	null	null	null	75.91235:4197 76.9157:0 77.91906:0		0	0	0	0	0	0	0	0	22430	0	0	20073	0	0	0	0	0	0	0	0	0	0	0	0	0	0	0	0	0	0	0	0	0	0	0	0	0
721	5.314	75.928	Unknown	[M+H]+	null	null	null	null	null	null	75.92802:19489 76.93137:0 77.93473:0		0	0	0	0	0	0	0	21040	0	0	0	0	0	0	0	0	0	0	0	20154	0	29853	0	0	0	0	0	0	0	0	0	0	0	0	0	0	0
722	16.092	75.9287	Unknown	[M+H]+	null	null	null	null	null	null	75.92868:4080 76.93203:0 77.93539:0		0	0	27183	0	0	0	0	0	0	0	0	23126	0	0	0	0	0	0	0	0	0	0	0	0	0	0	0	0	0	0	0	0	0	0	0	0	0
723	7.087	75.9288	Unknown	[M+H]+	null	null	null	null	null	null	75.92878:11589 76.93213:0 77.93549:0		0	0	0	0	0	0	0	0	0	0	0	0	0	0	0	0	0	0	0	0	0	0	0	0	0	0	0	0	0	0	0	0	0	0	0	0	0
724	12.137	75.9478	Unknown	[M+H]+	null	null	null	null	null	null	75.94782:3788 76.95117:0 77.95453:0		0	0	0	0	0	0	0	0	0	0	0	0	0	0	0	0	0	0	0	2711	0	0	0	0	0	0	0	0	0	0	0	0	0	0	0	0	0
725	14.358	75.9524	Unknown	[M+H]+	null	null	null	null	null	null	75.9524:5797 76.95575:0 77.95911:0		0	0	0	0	0	0	0	0	0	0	0	0	0	0	0	0	0	0	0	0	0	0	0	0	0	0	0	18912	0	0	0	0	0	0	0	0	0
726	17.973	75.9989	w/o MS2:Gly	[M+H]+	null	76	C2H5NO2	Alpha amino acids	DHMQDGOQFOQNFH-UHFFFAOYSA-N	NCC(O)=O	75.99887:3882 77.00222:0 78.00558:0		0	14622	0	0	0	0	0	0	0	0	0	0	0	0	0	0	0	0	0	0	0	0	0	0	0	0	0	0	0	0	0	0	0	0	0	0	0
727	10.249	76.0222	Unknown	[M+H]+	null	null	null	null	null	null	76.0222:1324575 77.02555:21413 78.02891:82429		0	0	0	0	0	0	0	0	0	0	91845	0	0	0	0	0	0	0	0	140448	0	0	0	0	0	0	38275	0	0	0	0	0	0	0	0	0	0
728	5.171	76.0397	w/o MS2:Glycine	[M+H]+	8.332	76.0399	C2H5NO2	Alpha amino acids	DHMQDGOQFOQNFH-UHFFFAOYSA-N	O=C(O)CN	76.03973:580907 77.04308:107665 78.04644:0		4799294	10576761	11233985	1263071	3430918	4257262	2531799	2593915	4777438	2607946	4016346	5708924	5539089	2747229	4082860	3626667	608527	384485	1095830	2651512	2823076	3311849	1388455	1363066	1449517	3515572	335813	1991740	616468	3261337	725792	2905688	3878933	12793730	12078669	16951778	9993129
729	9.75	76.0398	Glycine	[M+H]+	null	76.0394	C2H5NO2	Alpha amino acids	DHMQDGOQFOQNFH-UHFFFAOYSA-N	C(C(=O)O)N	76.04:18074400 77.04335:843346 78.04671:110526	58.06594:75480 59.07413:60573 60.6041:1128 65.34103:1105 70.73477:1201 76.03996:19443 76.07652:41741	20878256	31801474	30871938	32078302	13720691	22238388	26438472	19836072	30519344	32665538	27607362	25677020	33383648	35644792	29766840	26383936	30385052	22556150	32187048	52421408	28116456	37048872	22163866	23043408	18679424	19982308	41569056	21117988	43667320	27340328	29476528	50773188	524322240	497761376	572173184	566504384	339492416
730	5.419	76.0399	w/o MS2:Glycine	[M+H]+	8.332	76.0399	C2H5NO2	Alpha amino acids	DHMQDGOQFOQNFH-UHFFFAOYSA-N	O=C(O)CN	76.03993:1119256 77.04328:118512 78.04664:0		690073	10576761	11463966	4498774	2681506	3445186	1386266	5501970	14492487	11339441	8850317	7954086	15602700	5893656	9361653	8293688	2935146	3699790	1584443	2651512	2823076	3311849	2676075	1737383	606265	3515572	1459006	1106714	1394709	3261337	2502478	876061	6431911	12793730	2930322	3197330	2045056
731	7.551	76.0399	w/o MS2:Glycine	[M+Na]+	8.332	76.0399	C2H5NO2	Alpha amino acids	DHMQDGOQFOQNFH-UHFFFAOYSA-N	O=C(O)CN	76.03993:473537 77.04328:711137 78.04664:0		775526	467028	433115	397689	308224	543356	230431	579159	2496655	734307	1677428	619441	1018336	2529586	2501206	1685437	1042215	1058631	667526	520697	851561	1552322	350268	1185104	609364	492837	653273	1050194	1166828	809018	814812	590896	2110369	3829928	4473980	2569695	1939968
732	1.808	76.0399	w/o MS2:Glycine	[M+H]+	8.332	76.0399	C2H5NO2	Alpha amino acids	DHMQDGOQFOQNFH-UHFFFAOYSA-N	O=C(O)CN	76.03994:362147 77.04329:89888 78.04665:100037		3856787	1937170	3057098	2136872	2437532	3688144	2574774	2873692	1985655	4068148	2026706	3940514	2718174	2220112	1574210	5276812	2340457	2375715	2199786	2498127	4735972	2971155	2391457	2486380	4161720	2940023	2002559	2672418	1906486	2350369	2408777	4284980	6752348	9514654	5621697	3743775	9867112
733	21.275	76.04	w/o MS2:Glycine	[M+H]+	null	76.04	C2H5NO2	Alpha amino acids	DHMQDGOQFOQNFH-UHFFFAOYSA-N	O=C(O)CN	76.03997:805655 77.04332:59545 78.04668:0		1870849	1912484	4184480	1988232	3336523	2963158	1908313	3705025	3199296	3463745	3938786	3177309	4236326	1879558	3460697	2706215	3534298	5105986	5853813	4248399	5803345	4339162	1884499	3259154	5711933	4841048	7408210	4695532	6317612	3535871	6015610	4967140	7108738	14627909	12502172	11490326	10302284
734	1.977	76.04	w/o MS2:Glycine	[M+H]+	null	76.04	C2H5NO2	Alpha amino acids	DHMQDGOQFOQNFH-UHFFFAOYSA-N	O=C(O)CN	76.03998:520967 77.04333:116788 78.04669:0		3856787	1870342	2385008	1913837	2437532	3688144	2574774	1738292	3522816	4050998	2026706	689809	1607822	3349276	1789216	5549742	1939116	2375715	1107917	2546886	4735972	2892760	1483489	3206942	4161720	2940023	2670976	2560726	3272864	2726754	1544396	4284980	6752348	9514654	6925773	7957781	9867112
735	1.296	76.04	w/o MS2:Glycine	[M+H]+	null	76.04	C2H5NO2	Alpha amino acids	DHMQDGOQFOQNFH-UHFFFAOYSA-N	O=C(O)CN	76.03999:512317 77.04334:129015 78.0467:0		1995036	1287787	1128068	2995694	2212977	1088221	2183624	1270620	3053502	1312386	2538802	2640076	2338096	2757999	3116942	2846152	3342318	3243283	2618930	5324738	2856165	3431494	3623829	3772606	3804900	4120998	3483151	3352877	3668045	3056077	3110936	4338424	13402124	14083713	8998046	13312608	5403587
736	10.809	76.04	w/o MS2:Acetohydroxamic acid	[M+H]+	2.94	76.04	C2H5NO2	Acetohydroxamic acids	RRUDCFGSUDOHDG-UHFFFAOYSA-N	ON=C(O)C	76.04001:540265 77.04336:144313 78.04672:13321		3857130	3574424	3900285	2698461	1144492	1507155	3259317	2205708	3715850	2778222	3211338	2252961	3068600	5753981	5619694	3955634	1610118	1621664	3042788	2658670	1334441	2123176	931276	2308849	1768394	2172136	1048023	1897070	2408419	1346706	1452643	2272786	6581238	12431962	8454598	13550019	4006266
737	21.47	76.04	w/o MS2:Acetohydroxamic acid	[M+H]+	2.94	76.04	C2H5NO2	Acetohydroxamic acids	RRUDCFGSUDOHDG-UHFFFAOYSA-N	ON=C(O)C	76.04001:626538 77.04336:66846 78.04672:0		1296466	1912484	1254152	1988232	1186613	1851767	2207156	3705025	1658561	2637814	1603732	2959094	983148	1495610	1892176	1343028	3734459	3630296	3643576	2257710	3154940	4825042	2376188	2525504	2220306	2531723	2010313	3108670	2505862	1757342	3726082	2463285	11377483	7645648	7854589	10063679	10302284
738	4.849	76.04	w/o MS2:Acetohydroxamic acid	[M+H]+	2.94	76.04	C2H5NO2	Acetohydroxamic acids	RRUDCFGSUDOHDG-UHFFFAOYSA-N	ON=C(O)C	76.04002:645562 77.04337:250045 78.04673:0		383527	516295	404468	539907	1126239	1494768	854918	1614362	1270745	1835936	1648970	2271171	2131380	1711705	1602541	1830862	2244192	2403116	1961987	1261708	2080144	2721398	2678838	1974623	2368675	2432354	1517525	2523377	1466183	2259641	1793948	2435679	6819279	7397306	8023349	8447417	4976600
739	3.112	76.04	w/o MS2:Acetohydroxamic acid	[M+H]+	2.94	76.04	C2H5NO2	Acetohydroxamic acids	RRUDCFGSUDOHDG-UHFFFAOYSA-N	ON=C(O)C	76.04004:352525 77.04339:196119 78.04675:0		5498324	3877081	4079946	2171831	3393760	5284526	4880386	2693293	6716904	6395769	5648088	1402685	5938468	2125190	4295331	5726835	2714729	2372302	2952592	3145244	2329219	1671293	2450248	2421834	2199998	3172002	1946165	3972839	5821745	5274808	3975598	3989188	3254929	8316026	4218275	11892836	7308640
740	6.019	76.04	w/o MS2:Acetohydroxamic acid	[M+H]+	2.94	76.04	C2H5NO2	Acetohydroxamic acids	RRUDCFGSUDOHDG-UHFFFAOYSA-N	ON=C(O)C	76.04005:944368 77.0434:124667 78.04676:0		896973	330806	374760	0	1144483	1493212	960410	1479154	4948708	1608674	4219318	3559514	3801130	2474764	3214878	2489024	1381574	1204458	814477	1283470	1041994	1794862	1414574	1762552	1377693	1034855	783611	1406194	1094062	889840	859224	916809	3704269	4283702	4828297	3339357	3028458
741	13.298	76.0762	w/o MS2:Trimethylamine N-oxide	[M+H]+	null	76.0762	C3H9NO	Trialkyl amine oxides	UYPYRKYUKCHHIB-UHFFFAOYSA-N	C[N+1](C)(C)[O-1]	76.07619:875492 77.07954:86398 78.0829:0		1050062	383055	738689	597234	698815	560471	295270	1716657	150739	3043032	931161	2894300	1779517	1801147	329215	1268658	306277	163421	142728	374712	91988	81546	220886	434333	259371	297657	307519	183589	343435	790252	548663	162725	3921406	2027599	1226178	3327854	3477624
742	14.673	76.0762	w/o MS2:Trimethylamine N-oxide	[M+H]+	null	76.0762	C3H9NO	Trialkyl amine oxides	UYPYRKYUKCHHIB-UHFFFAOYSA-N	C[N+1](C)(C)[O-1]	76.0762:1150545 77.07955:122349 78.08291:0		488634	415445	783851	265122	247689	471783	499468	388594	620756	838189	481064	314499	767208	1005690	317611	624314	207615	204357	320293	376895	377200	194465	221171	168984	88033	378316	111140	73511	249799	362680	171366	113042	1151851	2790551	1199096	1540896	1640243
743	11.461	76.0762	w/o MS2:Trimethylamine N-oxide	[M+H-H2O]+	null	76.0762	C3H9NO	Trialkyl amine oxides	UYPYRKYUKCHHIB-UHFFFAOYSA-N	C[N+1](C)(C)[O-1]	76.07621:1112597 77.07956:52633 78.08292:0		1152597	1116550	822118	2353902	1624764	881318	1280415	2858193	1812731	2713388	2382319	2350073	3915159	1407567	1703069	2910520	423580	432814	332534	377691	451501	232045	439625	322001	186826	314159	201077	319422	734450	353946	313571	227131	5490486	8601189	2894751	9741419	14575976
744	15.382	76.0762	w/o MS2:Trimethylamine N-oxide	[M+H-H2O]+	null	76.0762	C3H9NO	Trialkyl amine oxides	UYPYRKYUKCHHIB-UHFFFAOYSA-N	C[N+1](C)(C)[O-1]	76.07624:482543 77.07959:35188 78.08295:0		339787	436240	665292	434345	360557	779741	623062	1287172	1146139	1556554	322191	1135912	1063178	1264103	486797	1237844	61792	101364	95470	440933	189574	226459	146324	248624	144153	291693	231362	130117	194404	130057	236476	107406	918825	1117272	1846271	1544261	1040357
745	8.976	76.0763	w/o MS2:Trimethylamine N-oxide	[M+H]+	5.613	76.0763	C3H9NO	Trialkyl amine oxides	UYPYRKYUKCHHIB-UHFFFAOYSA-N	O=N(C)(C)C	76.07628:586900 77.07963:0 78.08299:0		2609210	2082015	2005969	432327	2752622	3119638	2474418	3108448	1003094	2788912	2906472	1758243	2422386	452879	655568	2390136	252311	252835	337084	446503	576232	243253	316171	471499	290553	554528	711028	276129	277315	412824	562268	355063	2202974	1624733	1693534	1557178	1524636
746	7.959	76.0763	w/o MS2:Trimethylamine N-oxide	[M+H]+	5.613	76.0763	C3H9NO	Trialkyl amine oxides	UYPYRKYUKCHHIB-UHFFFAOYSA-N	O=N(C)(C)C	76.0763:415477 77.07965:0 78.08301:0		2990898	5459266	5226752	4548172	2601482	2307892	3358196	6175942	4347770	4525708	2507198	2875544	6153998	2977610	3877739	3296259	0	0	0	0	0	71365	0	0	0	0	0	0	0	0	0	0	0	90885	70036	0	0
747	12.26	76.0763	w/o MS2:Trimethylamine N-oxide	[M+H]+	5.613	76.0763	C3H9NO	Trialkyl amine oxides	UYPYRKYUKCHHIB-UHFFFAOYSA-N	O=N(C)(C)C	76.07631:390089 77.07966:0 78.08302:0		1786481	1296305	1421481	491354	1515706	611866	1284189	1224708	1212168	2311847	2429992	727803	6843353	812002	491926	978348	183255	364337	239112	213869	187521	400836	257432	387492	262171	174418	190668	321298	535560	217591	194486	117095	2330979	3961122	1718717	1396606	8046744
748	7.704	76.0763	w/o MS2:Trimethylamine N-oxide	[M+H]+	5.613	76.0763	C3H9NO	Trialkyl amine oxides	UYPYRKYUKCHHIB-UHFFFAOYSA-N	O=N(C)(C)C	76.07632:832107 77.07967:0 78.08303:0		0	5459266	5226752	4548172	0	83963	0	5722	0	71189	0	0	0	0	0	0	0	0	0	0	0	0	0	0	0	63686	0	0	63971	0	0	0	125604	0	0	0	0
749	8.394	76.0763	Trimethylamine N-oxide; CE30; UYPYRKYUKCHHIB-UHFFFAOYSA-N	[M+H]+	6.666	76.0757	C3H9NO	Trialkyl amine oxides	UYPYRKYUKCHHIB-UHFFFAOYSA-N	CN(=O)(C)C	76.07629:11001764 77.07964:443522 78.083:0	56.05053:27886 58.05497:7364 58.06591:730544 58.07888:6711 76.07644:177243	2689527	2233622	2103062	2126338	3326967	1648491	2878719	2514827	3598851	2160315	4418992	1394440	1846778	2217544	2797133	4073566	2492932	3152854	4814350	3493795	6911591	5324644	5895860	3990063	3322470	5096455	5612502	4531048	5287028	5200630	6195524	6331656	9802156	11168196	11844450	12485027	13014547
750	9.529	76.0764	Trimethylamine N-oxide	[M+H]+	5.613	76.0763	C3H9NO	Trialkyl amine oxides	UYPYRKYUKCHHIB-UHFFFAOYSA-N	O=N(C)(C)C	76.07652:11888051 77.07987:377689 78.08323:0	58.05326:13789 58.06623:1454924 59.0607:11291 59.07401:1126975 60.04514:1775 76.0575:5056 76.07633:660511 76.09399:7011	593420032	639967744	594960256	900472320	1007353792	483334368	650869504	1527717120	1009211008	1968906112	1216967296	1080671104	1990502144	1035882880	767326720	1213765120	143349424	159324000	278281888	189689808	269356896	239929616	276068640	155045904	168616432	194030752	231429952	221526880	492413024	401729760	293169056	110598296	3407868928	3895328512	2655888128	3920236800	5544403968
751	15.741	76.0764	w/o MS2:Trimethylamine N-oxide	[M+H]+	5.613	76.0763	C3H9NO	Trialkyl amine oxides	UYPYRKYUKCHHIB-UHFFFAOYSA-N	O=N(C)(C)C	76.07636:466536 77.07971:31048 78.08307:0		504351	213533	831382	420172	468351	431072	966097	765606	979492	572975	402574	568901	819204	614952	758838	1515140	129830	169865	85302	105392	231886	321952	39230	257905	144594	408348	120130	188099	268038	231111	171563	89289	738865	3395349	1004524	500905	846055
752	10.533	76.0764	w/o MS2:Trimethylamine N-oxide	[M+H]+	5.613	76.0763	C3H9NO	Trialkyl amine oxides	UYPYRKYUKCHHIB-UHFFFAOYSA-N	O=N(C)(C)C	76.07645:4275283 77.0798:362805 78.08316:0		774364	899045	1003237	2803971	4674997	2484551	1390091	3599034	5503650	4475296	11309100	1480387	5345961	3745482	1932084	2788488	491886	283182	443528	443745	1046171	457294	1400510	494985	214250	828621	481191	76148	1645589	229479	221282	45791	22355086	23157902	4196966	33073882	78561632
753	9.427	76.2065	Unknown	[M+H]+	null	null	null	null	null	null	76.20655:75771 77.2099:0 78.21326:0		0	0	228919	124916	181662	0	0	87073	66838	321319	0	191104	103081	99656	196684	103579	0	0	0	0	0	0	0	0	0	0	0	0	0	0	0	0	0	0	0	0	0
754	9.908	76.2423	Unknown	[M+H]+	null	null	null	null	null	null	76.24232:11995 77.24567:0 78.24903:0		0	0	0	0	0	0	0	0	0	0	0	0	0	0	0	0	0	0	0	0	0	0	0	0	0	0	0	0	0	0	0	0	0	0	0	0	0
755	5.081	76.3341	Unknown	[M+H]+	null	null	null	null	null	null	76.33405:12328 77.3374:0 78.34076:0		0	0	0	0	0	0	0	0	0	0	0	0	0	0	0	0	0	0	0	0	0	0	0	0	57345	44325	0	0	0	0	0	0	0	0	0	0	0
756	6.651	76.37	Unknown	[M+H]+	null	null	null	null	null	null	76.37:4075 77.37335:0 78.37671:0		0	0	0	0	0	0	0	0	0	0	0	0	0	0	0	0	0	0	0	0	0	0	0	0	0	0	0	0	0	0	0	0	0	0	0	0	0
757	13.691	76.3798	Unknown	[M+H]+	null	null	null	null	null	null	76.37978:3963 77.38313:0 78.38649:0		0	0	0	0	0	0	0	0	0	0	0	0	0	0	0	0	6458	0	0	0	0	0	0	0	0	0	0	0	0	0	0	0	0	0	0	0	0
758	18.044	76.3918	Unknown	[M+H]+	null	null	null	null	null	null	76.39183:3731 77.39518:0 78.39854:0		0	0	0	0	0	0	0	0	0	0	0	0	0	0	0	0	0	0	0	0	0	0	0	0	0	0	0	0	0	0	0	0	0	23872	0	0	0
759	12.968	76.466	Unknown	[M+H]+	null	null	null	null	null	null	76.46603:3744 77.46938:0 78.47274:0		0	0	0	0	0	0	0	0	0	0	0	0	0	0	0	0	0	0	0	0	0	0	0	0	0	0	0	0	0	0	0	14217	0	0	0	0	0
760	13.5	76.4698	Unknown	[M+H]+	null	null	null	null	null	null	76.46983:4027 77.47318:0 78.47654:0		0	0	0	21289	0	0	0	0	0	0	0	0	0	0	0	0	0	0	0	0	0	0	0	0	0	0	0	0	0	0	0	0	0	0	0	0	0
761	19.433	76.49	Unknown	[M+H]+	null	null	null	null	null	null	76.48997:4414 77.49332:0 78.49668:0		0	0	0	0	0	0	0	0	32030	0	0	0	0	0	0	0	0	0	0	0	0	0	0	0	0	0	0	0	0	0	0	0	0	0	0	0	0
762	5.404	76.5056	Unknown	[M+H]+	null	null	null	null	null	null	76.50563:4327 77.50898:0 78.51234:0		0	0	0	0	0	0	0	0	0	0	0	0	0	0	0	0	0	0	32152	0	0	0	0	0	0	0	0	0	0	0	0	0	0	0	0	0	0
763	0.716	76.516	Unknown	[M+H]+	null	null	null	null	null	null	76.51598:6277 77.51933:0 78.52269:0		0	0	0	0	0	0	0	0	0	0	0	0	0	0	0	0	0	0	0	0	0	0	0	0	0	0	0	0	0	0	0	0	0	0	0	0	0
764	6.67	76.5332	Unknown	[M+H]+	null	null	null	null	null	null	76.53323:4613 77.53658:0 78.53994:0		0	0	0	0	0	0	0	0	0	0	0	0	0	0	0	0	0	0	0	0	0	0	0	0	0	0	0	0	0	0	0	0	0	0	0	0	0
765	16.668	76.5588	Unknown	[M+H]+	null	null	null	null	null	null	76.55875:4228 77.5621:0 78.56546:0		0	0	0	0	0	0	0	0	0	23059	22965	0	0	0	0	0	0	0	0	0	0	0	0	0	0	0	0	0	0	0	0	0	0	0	0	0	0
766	13.681	76.5802	Unknown	[M+H]+	null	null	null	null	null	null	76.58022:4708 77.58357:0 78.58693:0		0	0	0	20016	0	0	0	0	0	0	0	0	0	0	0	16241	0	0	0	0	22138	0	0	0	0	0	0	0	0	0	0	23609	0	0	0	23437	0
767	7.46	76.5904	Unknown	[M+H]+	null	null	null	null	null	null	76.59036:10495 77.59371:0 78.59707:0		0	0	0	0	0	0	0	0	0	0	0	0	0	0	0	0	0	0	0	0	0	0	0	0	0	0	0	0	0	0	0	0	0	0	0	0	0
768	12.726	76.6009	Unknown	[M+H]+	null	null	null	null	null	null	76.60087:4340 77.60422:0 78.60758:0		0	0	0	0	0	0	0	0	0	0	0	0	0	0	0	0	0	0	0	0	0	0	0	0	0	0	0	0	0	0	0	0	0	0	0	0	0
769	4.197	76.6375	Unknown	[M+H]+	null	null	null	null	null	null	76.63754:69801 77.64089:0 78.64425:0		0	0	0	0	0	0	0	25646	0	0	0	33143	64046	0	0	0	0	0	0	0	0	0	16137	0	0	0	0	0	0	0	0	0	0	0	0	0	0
770	22.129	76.656	Unknown	[M+H]+	null	null	null	null	null	null	76.65598:3999 77.65933:0 78.66269:0		0	0	0	0	0	0	0	0	0	0	0	0	0	0	0	0	0	0	0	0	0	0	0	0	0	0	0	0	0	0	0	0	0	0	0	0	0
771	14.746	76.6582	Unknown	[M+H]+	null	null	null	null	null	null	76.65816:7153 77.66151:0 78.66487:0		0	0	0	0	0	0	0	0	0	0	13366	0	0	0	0	0	0	0	0	0	0	0	0	0	0	0	0	0	0	0	0	0	0	0	0	0	0
772	18.027	76.6651	Unknown	[M+H]+	null	null	null	null	null	null	76.66512:4131 77.66847:0 78.67183:0		0	0	0	0	0	0	0	23082	0	0	0	0	25444	0	0	0	0	0	0	0	0	0	0	20856	0	0	0	0	22273	0	0	0	0	0	0	0	0
773	0.923	76.6852	Unknown	[M+H]+	null	null	null	null	null	null	76.68524:20649 77.68859:0 78.69195:0		0	0	0	0	0	0	0	0	0	0	0	0	0	0	0	0	0	0	0	0	0	0	0	0	0	0	0	0	0	0	0	0	0	0	0	0	0
774	15.692	76.7294	Unknown	[M+H]+	null	null	null	null	null	null	76.72943:4279 77.73278:0 78.73614:0		0	30579	0	0	0	0	0	0	0	0	0	0	0	0	0	0	0	19974	0	0	0	0	0	0	0	0	0	0	0	0	0	0	22424	0	0	0	0
775	4.028	76.7636	Unknown	[M+H]+	null	null	null	null	null	null	76.76362:11131 77.76697:0 78.77033:0		0	0	0	0	0	0	0	0	0	0	0	15988	0	0	0	0	0	0	0	0	0	0	0	0	0	0	0	0	0	0	0	0	0	0	0	0	0
776	19.832	76.7764	Unknown	[M+H]+	null	null	null	null	null	null	76.77642:3377 77.77977:0 78.78313:0		0	0	0	0	0	0	0	0	0	0	0	0	0	0	0	0	0	0	0	0	0	0	0	0	0	0	0	0	0	0	0	0	0	0	0	0	0
777	12.272	76.7803	Unknown	[M+H]+	null	null	null	null	null	null	76.78031:8656 77.78366:0 78.78702:0		0	0	0	0	19774	0	0	0	0	0	0	0	0	0	0	0	0	0	0	0	0	0	0	0	21952	0	0	0	0	0	0	0	0	0	0	0	0
778	20.967	76.7998	Unknown	[M+H]+	null	null	null	null	null	null	76.79984:3549 77.80319:0 78.80655:0		0	0	0	0	0	0	0	0	0	0	0	0	0	0	0	0	0	0	0	0	0	0	0	0	0	0	10054	0	0	0	0	0	0	0	0	0	0
779	22.684	76.8026	Unknown	[M+H]+	null	null	null	null	null	null	76.80259:3680 77.80594:0 78.8093:0		0	0	25006	0	0	0	0	0	0	0	0	22305	0	0	0	0	0	0	0	0	0	0	0	0	0	0	0	0	0	0	0	0	0	0	0	11160	0
780	22.651	76.8128	Unknown	[M+H]+	null	null	null	null	null	null	76.81276:4180 77.81611:0 78.81947:0		0	0	0	0	0	0	0	0	0	0	0	0	0	19269	0	0	0	0	0	0	0	0	0	0	0	0	0	0	0	0	0	0	0	0	0	26465	0
781	0.79	76.8247	Unknown	[M+H]+	null	null	null	null	null	null	76.82465:6018 77.828:0 78.83136:0		0	0	0	0	0	0	0	0	0	0	0	0	0	0	0	0	0	0	0	0	0	0	0	0	0	0	0	0	0	0	0	0	0	0	0	0	0
782	13.008	76.8261	Unknown	[M+H]+	null	null	null	null	null	null	76.82613:3868 77.82948:0 78.83284:0		0	0	0	0	0	0	0	0	0	0	0	0	0	0	0	18633	0	0	23661	0	0	0	0	0	0	0	0	0	0	0	17792	0	0	0	0	0	0
783	8.638	76.8964	Unknown	[M+H]+	null	null	null	null	null	null	76.89641:22525 77.89976:0 78.90312:0		0	0	0	0	0	0	0	0	0	0	0	0	0	0	0	0	0	0	0	0	0	0	0	0	0	0	0	0	0	0	0	0	0	0	0	0	0
784	21.969	76.9034	Unknown	[M+H]+	null	null	null	null	null	null	76.90338:4889 77.90673:0 78.91009:0		0	0	0	0	0	0	0	0	0	0	0	0	0	0	0	0	23165	0	0	0	0	0	30074	0	0	0	0	0	0	0	0	0	0	0	0	0	0
785	7.315	76.9115	Unknown	[M+H]+	null	null	null	null	null	null	76.91147:5425 77.91482:0 78.91818:0		0	0	0	0	0	0	0	0	0	0	0	0	0	0	0	0	0	0	0	0	0	0	0	0	0	0	0	0	0	0	0	31688	0	0	0	0	0
786	9.867	76.9278	Unknown	[M+H]+	null	null	null	null	null	null	76.92784:11291 77.93119:0 78.93455:0		0	0	0	0	0	0	0	0	0	0	0	0	0	0	0	0	0	0	0	0	0	0	0	0	0	0	0	0	0	0	0	0	0	0	0	0	28390
787	11.314	76.9309	Unknown	[M+H]+	null	null	null	null	null	null	76.93089:3942 77.93424:0 78.9376:0		0	20221	0	0	0	0	0	0	0	0	0	0	0	0	0	0	0	0	0	0	0	0	0	0	0	0	0	0	0	0	0	0	21434	0	0	0	0
788	20.069	76.9431	Unknown	[M+H]+	null	null	null	null	null	null	76.94314:3799 77.94649:0 78.94985:0		0	0	0	0	0	0	0	0	13152	0	0	0	0	0	11053	0	0	0	0	0	0	0	0	0	0	0	0	0	0	0	0	0	0	0	0	0	0
789	10.557	76.9661	Unknown	[M+H]+	null	null	null	null	null	null	76.96609:16770 77.96944:0 78.9728:0		0	0	0	0	0	23718	0	0	0	0	0	0	87826	0	0	0	50480	0	0	0	0	0	46098	0	0	36645	0	0	0	19343	0	0	115318	0	0	0	0
790	5.836	76.9737	Unknown	[M+H]+	null	null	null	null	null	null	76.97375:6181 77.9771:0 78.98046:0		0	0	0	0	0	28996	0	0	0	0	47249	0	0	0	0	0	0	0	12958	0	0	0	0	0	0	0	0	0	0	0	0	0	0	0	0	0	0
791	12.213	76.9808	Unknown	[M+H]+	null	null	null	null	null	null	76.9808:8556 77.98415:0 78.98751:0		0	0	0	0	0	0	0	0	0	0	0	0	0	0	0	0	0	0	0	0	0	0	0	0	0	0	0	0	0	0	0	0	0	0	0	0	0
792	14.702	76.9883	Unknown	[M+H]+	null	null	null	null	null	null	76.98828:7392 77.99163:0 78.99499:0		0	0	0	27083	0	0	0	0	0	0	0	0	0	0	0	0	0	0	0	0	0	21759	0	0	0	0	0	0	0	0	0	0	0	0	0	0	0
793	7.626	77.0386	Unknown	[M+H]+	null	null	null	null	null	null	77.03862:1098840 78.04197:69855 79.04533:635184		4958832	3482240	2564337	2540920	7444462	7895498	9249644	5537146	4430418	3227607	9750943	4364246	4917311	8593144	8394888	7340516	2438900	2939450	1709480	1971973	2990511	3248219	2180444	2367104	2353189	2246034	3024083	3237900	2637857	2382804	2225870	2561282	2625083	2708421	2810822	4411392	4184780
794	2.949	77.0386	Unknown	[M+H]+	null	null	null	null	null	null	77.03862:568655 78.04197:0 79.04533:295217		2410628	25225906	22437344	1890913	1550608	1417433	1411516	1819581	1851274	18475020	2096420	2452350	2427938	1873037	2635399	2439739	1176337	1231963	1746242	666981	1310636	1603644	2012593	2227867	451811	919171	2236104	567553	1627478	1444372	874401	779503	1461415	1961277	945995	2090999	3962299
795	4.161	77.0388	Unknown	[M+H]+	null	null	null	null	null	null	77.03883:637221 78.04218:33267 79.04554:1360568		1085725	1142427	1053482	1179908	936113	1164715	2105278	864423	1782268	1253316	1748805	1246926	743018	861552	1567308	1438529	467938	1596140	1181418	1966168	994893	883343	1821847	1007444	417550	720175	950441	1542252	1223498	1006406	431892	1211203	2303477	1948716	1803453	1650597	1225219
796	3.219	77.039	Unknown	[M+H]+	null	null	null	null	null	null	77.039:642109 78.04235:0 79.04571:172895		14836515	13630845	2647190	18298446	8263248	12797223	13477758	18815192	15214412	18475020	15653745	14596597	14887300	14298447	14609926	14826380	1111025	1203803	1237688	924597	1661176	2459913	2115630	1833925	3399765	858321	665143	1486115	1121686	2271546	2294254	4160408	1851537	1714160	1287921	3510647	2138802
797	6.651	77.0427	Unknown	[M+H]+	null	null	null	null	null	null	77.04266:4049235 78.04601:160002 79.04937:405163	54.23738:1192 54.96893:1250 57.96489:1318 61.01152:22691 62.0194:273920 67.21297:1242 67.74756:1177 77.02271:7349 77.04259:446292	2478905	1209434	2251264	1510049	889604	915444	1756087	1401577	1816567	2286190	1476100	2042392	622357	1219043	1516442	1334474	607200	4248870	4109706	1064812	4870564	3616414	4863821	1794444	1657290	3162929	3401081	3357511	3301742	1849912	4057126	1907335	2296589	3306636	2278452	931751	4235772
798	5.653	77.0427	Unknown	[M+H]+	null	null	null	null	null	null	77.04272:405103 78.04607:0 79.04943:234570		772314	4731151	4878671	3397867	5359060	1227443	710178	2495590	5276882	4503854	3720331	4888366	7008730	4825654	4773107	4590777	958940	1184310	1624993	1735029	4411526	2257416	874876	1628304	1284157	1186615	2112678	2233764	1228637	1195397	1487455	1358970	2477845	1327067	2568803	1523015	2745756
799	14.721	77.1394	Unknown	[M+H]+	null	null	null	null	null	null	77.13936:8430 78.14271:0 79.14607:0		0	0	0	0	0	0	0	0	0	0	0	0	0	0	0	0	0	0	0	0	0	0	0	0	0	0	0	0	0	0	0	0	0	0	24174	0	0
800	22.695	77.155	Unknown	[M+H]+	null	null	null	null	null	null	77.15501:4165 78.15836:0 79.16172:0		0	0	0	23439	0	0	0	0	0	0	0	0	0	0	0	0	0	0	0	0	0	0	0	0	0	0	0	0	0	0	0	0	0	0	0	0	0
801	16.807	77.202	Unknown	[M+H]+	null	null	null	null	null	null	77.20205:4316 78.2054:0 79.20876:0		0	0	0	0	0	0	0	0	0	0	0	0	0	0	0	0	0	0	0	0	0	0	0	0	0	0	0	0	0	0	0	0	0	0	0	0	0
802	16.103	77.2212	Unknown	[M+H]+	null	null	null	null	null	null	77.2212:3762 78.22455:0 79.22791:0		0	0	0	0	0	0	0	0	0	0	0	0	0	18524	0	0	0	0	0	0	0	0	0	0	0	0	0	0	0	0	0	0	0	0	0	0	0
803	13.696	77.2256	Unknown	[M+H]+	null	null	null	null	null	null	77.22556:4322 78.22891:0 79.23227:0		15123	0	0	0	0	0	0	0	0	0	0	0	0	0	0	0	0	0	0	0	0	0	0	0	0	0	0	0	0	0	0	0	0	23249	0	0	0
804	16.653	77.2417	Unknown	[M+2H]2+	null	null	null	null	null	null	77.24168:4225 78.24503:0 79.24839:0		0	0	0	0	0	0	0	0	0	0	0	0	0	0	0	0	0	0	0	0	0	0	0	0	0	0	0	0	0	0	0	0	0	0	0	17887	0
805	6.405	77.256	Unknown	[M+H]+	null	null	null	null	null	null	77.25603:16702 78.25938:0 79.26274:0		0	0	0	127352	0	0	0	17542	0	0	0	0	0	0	0	0	0	0	20121	0	18945	0	0	0	0	14194	0	0	0	0	0	0	0	0	0	0	0
806	12.237	77.2803	Unknown	[M+H]+	null	null	null	null	null	null	77.28028:4859 78.28363:0 79.28699:0		0	0	0	0	0	0	0	0	0	0	0	0	0	0	0	0	0	0	0	0	0	0	0	0	0	0	0	18586	0	21644	0	0	0	0	0	0	0
807	19.66	77.3061	Unknown	[M+H]+	null	null	null	null	null	null	77.30614:3617 78.30949:0 79.31285:0		0	0	0	0	0	0	0	0	0	0	0	0	0	0	0	0	0	0	0	0	0	0	0	0	0	0	0	0	0	0	0	0	15957	0	0	0	0
808	10.809	77.3088	Unknown	[M+H]+	null	null	null	null	null	null	77.30875:7836 78.3121:0 79.31546:0		0	0	0	57228	0	0	22672	0	0	0	0	0	0	0	0	0	0	0	0	0	0	0	0	0	0	0	0	0	0	0	0	0	0	0	0	0	0
809	5.669	77.3377	Unknown	[M+H]+	null	null	null	null	null	null	77.33774:16186 78.34109:0 79.34445:0		0	0	0	0	0	0	0	0	0	2514	0	0	0	0	0	0	0	0	0	0	0	0	0	0	0	0	0	0	0	0	0	0	0	0	0	0	0
810	0.497	77.3414	Unknown	[M+H]+	null	null	null	null	null	null	77.34142:4644 78.34477:0 79.34813:0		0	0	0	0	0	0	0	0	0	0	0	0	0	0	0	0	0	0	0	0	0	0	0	0	0	0	0	0	0	0	0	0	0	0	0	0	0
811	7.634	77.346	Unknown	[M+H]+	null	null	null	null	null	null	77.34599:43901 78.34934:0 79.3527:0		0	0	0	0	0	0	0	0	0	0	0	0	0	0	0	0	0	0	0	28328	35916	0	0	0	0	0	0	0	0	0	0	0	0	0	0	0	0
812	12.295	77.3496	Unknown	[M+H]+	null	null	null	null	null	null	77.34958:8196 78.35293:0 79.35629:0		0	0	0	0	0	0	0	0	0	0	0	0	0	0	0	0	0	0	0	0	0	0	26267	0	0	0	0	0	0	0	0	0	0	19100	0	0	0
813	12.964	77.3499	Unknown	[M+H]+	null	null	null	null	null	null	77.34989:3786 78.35324:0 79.3566:0		0	0	0	0	0	0	0	0	0	0	0	0	0	0	0	0	0	0	0	0	0	0	0	0	0	0	0	0	0	0	0	0	0	0	0	0	0
814	16.366	77.381	Unknown	[M+H]+	null	null	null	null	null	null	77.38103:3767 78.38438:0 79.38774:0		0	0	0	0	0	0	0	0	0	0	0	18146	0	0	0	0	0	0	0	0	0	0	0	0	0	0	0	0	0	0	0	0	0	0	0	0	0
815	9.073	77.4082	Unknown	[M+H]+	null	null	null	null	null	null	77.40823:4857 78.41158:0 79.41494:0		0	0	0	0	0	0	0	0	0	0	0	0	0	0	0	0	0	0	0	0	0	0	0	0	0	0	0	0	0	0	0	0	0	0	0	0	0
816	20.13	77.4729	Unknown	[M+H]+	null	null	null	null	null	null	77.47286:2666 78.47621:0 79.47957:0		0	0	0	0	0	0	0	0	0	0	0	0	0	0	0	0	0	0	0	0	0	0	0	0	14053	0	0	0	0	0	0	0	0	0	0	0	0
817	12.18	77.5286	Unknown	[M+H]+	null	null	null	null	null	null	77.52857:4219 78.53192:0 79.53528:0		0	0	0	0	0	0	0	0	0	0	0	0	0	0	0	0	0	0	0	0	0	0	0	0	0	0	0	0	0	0	0	0	0	22768	0	0	0
818	22.596	77.5473	Unknown	[M+H]+	null	null	null	null	null	null	77.54726:4556 78.55061:0 79.55397:0		21148	0	0	0	0	0	0	0	0	0	0	0	0	0	0	0	0	0	25557	0	0	0	0	0	0	0	0	0	0	27792	0	28185	0	0	0	0	0
819	0.781	77.568	Unknown	[M+H]+	null	null	null	null	null	null	77.56801:9872 78.57136:0 79.57472:0		0	0	0	0	0	0	0	0	0	0	0	0	0	0	0	0	0	0	0	0	0	0	0	0	0	0	0	0	0	0	0	0	0	0	0	0	0
820	11.478	77.5683	Unknown	[M+H]+	null	null	null	null	null	null	77.56831:4426 78.57166:0 79.57502:0		0	0	0	0	0	0	0	0	0	0	22933	0	0	0	0	18684	0	0	19905	0	20901	0	0	0	0	0	0	0	0	0	0	0	0	0	0	0	0
821	15.486	77.5725	Unknown	[M+H]+	null	null	null	null	null	null	77.57251:4803 78.57586:0 79.57922:0		0	0	0	0	0	0	0	0	0	0	0	0	0	0	0	0	0	0	0	0	0	0	26942	20084	0	0	0	0	0	22150	0	0	0	0	0	0	0
822	9.004	77.5753	Unknown	[M+H]+	null	null	null	null	null	null	77.57527:13720 78.57862:0 79.58198:0		24215	0	0	0	0	0	24431	0	0	0	0	0	0	0	0	0	0	0	0	0	0	0	0	0	0	0	0	0	0	0	0	0	0	0	0	0	0
823	15.815	77.6231	Unknown	[M+H]+	null	null	null	null	null	null	77.62311:3575 78.62646:0 79.62982:0		0	0	0	0	0	0	0	0	23039	0	0	0	0	0	0	0	0	0	0	0	0	0	0	0	0	0	0	0	0	0	0	0	0	0	0	0	21675
824	22.622	77.6761	Unknown	[M+H]+	null	null	null	null	null	null	77.67607:4038 78.67942:0 79.68278:0		0	0	0	0	0	0	0	0	0	0	0	0	0	0	23428	0	0	0	0	0	0	0	0	0	0	0	0	0	0	0	0	0	0	0	0	0	0
825	11.938	77.6839	Unknown	[M+H]+	null	null	null	null	null	null	77.68391:8203 78.68726:0 79.69062:0		0	0	0	18851	0	0	0	0	0	0	0	0	0	0	0	0	0	0	0	0	0	0	0	21632	0	0	0	0	0	22569	0	22232	0	0	0	0	0
826	22.305	77.7208	Unknown	[M+H]+	null	null	null	null	null	null	77.72079:4233 78.72414:0 79.7275:0		0	0	0	0	0	0	0	0	0	0	0	0	20483	0	0	0	0	0	23476	0	0	0	0	0	0	0	0	0	0	0	0	0	0	0	0	24673	0
827	5.464	77.7221	Unknown	[M+H]+	null	null	null	null	null	null	77.72208:4793 78.72543:0 79.72879:0		0	0	0	0	0	0	0	0	0	0	0	0	0	0	0	0	0	0	0	0	0	0	0	0	0	0	0	0	0	0	0	0	0	0	0	0	0
828	16.928	77.7268	Unknown	[M+H]+	null	null	null	null	null	null	77.72679:4359 78.73014:0 79.7335:0		0	0	0	0	0	0	0	16221	0	0	0	0	0	0	0	0	0	0	0	0	0	0	0	0	15728	0	0	0	0	0	0	0	16960	0	0	0	0
829	1.448	77.7378	Unknown	[M+H]+	null	null	null	null	null	null	77.73775:8235 78.7411:0 79.74446:0		0	0	0	0	0	0	0	0	0	0	0	0	0	0	0	0	0	0	0	0	0	0	0	0	0	0	0	0	0	0	0	0	0	0	0	0	0
830	20.638	77.7394	Unknown	[M+H]+	null	null	null	null	null	null	77.7394:2258 78.74275:0 79.74611:0		0	0	0	0	0	10467	0	0	0	0	0	0	0	0	0	0	0	0	0	0	0	0	9545	0	0	0	0	0	0	0	0	0	0	0	0	0	0
831	8.765	77.766	Unknown	[M+H]+	null	null	null	null	null	null	77.76604:9487 78.76939:0 79.77275:0		0	0	0	0	0	0	0	0	0	0	0	0	0	0	0	0	0	27952	0	0	0	0	0	0	0	0	0	0	0	0	0	43578	0	0	0	0	0
832	17.613	77.7683	Unknown	[M+H]+	null	null	null	null	null	null	77.76833:4244 78.77168:0 79.77504:0		0	0	0	0	0	0	0	0	22703	0	0	0	0	0	0	0	0	0	0	0	0	0	0	0	0	0	0	0	0	0	0	0	0	0	0	0	0
833	11.878	77.7708	Unknown	[M+H]+	null	null	null	null	null	null	77.77084:3580 78.77419:0 79.77755:0		0	0	0	0	0	0	0	0	0	0	0	0	0	0	0	0	0	0	0	0	0	0	0	0	0	0	0	0	0	0	0	0	0	0	0	0	20739
834	12.189	77.7743	Unknown	[M+H]+	null	null	null	null	null	null	77.77432:4217 78.77767:0 79.78103:0		0	0	0	0	0	0	0	0	0	23391	0	0	0	0	0	0	0	0	0	0	0	0	0	0	0	0	0	0	0	0	0	0	0	0	0	0	0
835	15.879	77.7865	Unknown	[M+H]+	null	null	null	null	null	null	77.78652:3989 78.78987:0 79.79323:14387		0	0	0	0	0	0	0	0	0	0	0	0	0	0	0	0	0	0	0	0	0	0	0	0	0	0	0	0	0	0	0	0	0	0	0	0	0
836	2.022	77.7907	Unknown	[M+H]+	null	null	null	null	null	null	77.79069:10960 78.79404:0 79.7974:0		0	0	0	0	0	0	0	0	0	0	0	0	0	0	0	0	0	0	0	0	0	0	0	0	0	0	0	0	0	42893	0	0	0	0	0	0	0
837	16.63	77.7917	Unknown	[M+H]+	null	null	null	null	null	null	77.79168:4413 78.79503:0 79.79839:0		0	0	0	0	0	0	46765	0	0	0	0	0	0	0	0	0	0	22598	0	0	0	0	0	0	0	0	0	0	0	0	0	0	0	0	0	0	0
838	10.242	77.8006	Unknown	[M+H]+	null	null	null	null	null	null	77.80055:10453 78.8039:0 79.80726:0		0	0	0	0	0	0	0	0	0	0	0	0	0	0	54654	82074	0	33126	0	0	0	0	0	0	0	0	0	0	0	0	0	0	0	0	0	0	0
839	21.754	77.8125	Unknown	[M+H]+	null	null	null	null	null	null	77.81247:4623 78.81582:0 79.81918:0		0	0	0	0	0	0	0	0	0	0	0	0	0	0	0	0	0	0	0	0	0	0	0	0	0	27885	0	0	0	0	0	0	0	0	0	0	0
840	22.185	77.8382	Unknown	[M+H]+	null	null	null	null	null	null	77.83821:3414 78.84156:0 79.84492:0		0	0	0	0	0	0	0	0	0	0	0	0	0	0	0	0	0	0	0	0	0	0	0	0	0	0	0	27807	0	0	0	0	0	0	18199	0	0
841	14.777	77.8454	Unknown	[M+H]+	null	null	null	null	null	null	77.84543:7079 78.84878:0 79.85214:0		42281	0	0	0	0	0	0	0	0	0	0	0	0	0	0	0	0	0	0	0	0	0	0	0	0	0	0	0	0	0	0	0	0	0	0	0	0
842	20.472	77.8481	Unknown	[M+H]+	null	null	null	null	null	null	77.84808:2069 78.85143:0 79.85479:0		0	0	0	0	0	0	0	0	0	0	0	0	0	0	0	0	0	0	0	0	14737	0	0	0	0	5753	0	0	0	0	0	0	0	0	0	0	0
843	21.38	77.877	Unknown	[M+H]+	null	null	null	null	null	null	77.87696:4860 78.88031:0 79.88367:0		0	0	0	0	0	0	0	0	0	16885	0	0	0	0	0	0	0	0	0	0	0	0	0	0	0	0	0	0	0	0	0	0	0	0	0	0	0
844	2.195	77.8885	Unknown	[M+H]+	null	null	null	null	null	null	77.88855:4778 78.8919:0 79.89526:0		0	0	0	0	0	0	0	0	0	0	0	0	0	0	0	0	0	0	0	0	0	0	0	0	0	0	0	0	0	33699	0	0	0	0	0	0	0
845	11.972	77.8947	Unknown	[M+H]+	null	null	null	null	null	null	77.89472:6330 78.89807:0 79.90143:0		20815	0	0	0	0	0	0	0	0	0	0	0	0	0	0	0	0	17942	0	0	0	0	0	0	0	0	0	0	0	16831	0	0	21697	0	0	0	0
846	7.671	77.927	Unknown	[M+H]+	null	null	null	null	null	null	77.92696:81120 78.93031:0 79.93367:0		0	0	0	119619	0	0	0	0	281765	554680	103041	510508	231387	53686	164703	288528	0	0	0	0	0	0	0	0	0	0	0	0	0	0	0	0	0	0	0	0	0
847	8.609	77.927	Unknown	[M+H]+	null	null	null	null	null	null	77.92702:72230 78.93037:0 79.93373:0		113670	109309	63882	106733	30494	21765	0	0	184086	114834	198569	135982	349247	26083	260427	191802	27151	65106	123762	66266	90966	113179	0	28650	42729	98283	67540	72316	41054	58540	35095	113938	147153	97764	86551	238819	96490
848	19.609	77.9285	Unknown	[M+H]+	null	null	null	null	null	null	77.92847:3244 78.93182:0 79.93518:0		0	0	0	0	0	0	0	18465	0	0	0	0	0	0	0	0	0	0	0	0	0	0	0	0	0	0	0	0	0	0	0	0	0	0	0	0	0
849	10.8	78.032	w/o MS2:2-Aminoethanethiol	[M+H]+	1.953	78.0338	C2H7NS	Alkylthiols	UFULAYFCSOUIOV-UHFFFAOYSA-N	SCCN	78.03201:21169 79.03536:84283 80.03872:664525		0	37187	46275	87813	0	0	27970	77016	27019	0	50442	0	47297	0	0	0	0	0	0	0	0	0	5241	0	0	0	0	22856	0	0	7427	0	0	0	0	0	0
850	1.541	78.0339	w/o MS2:2-Aminoethanethiol	[M+H]+	1.953	78.0338	C2H7NS	Alkylthiols	UFULAYFCSOUIOV-UHFFFAOYSA-N	SCCN	78.03394:3277715 79.03729:13336563 80.04065:11125923		1169629	1510044	1580103	1226286	1587338	1399014	1230778	2472671	3118487	2432872	1965334	2832842	2779809	1342949	2554767	1848769	20553734	27750788	38226208	28030292	27363962	26228934	20475476	23032946	17040524	25275862	22171778	25321748	21543000	22345952	26263166	26722002	17998350	17633152	15354346	18986546	12912267
851	10.263	78.0343	w/o MS2:2-Aminoethanethiol	[M+H]+	2.049	78.0344	C2H7NS	Alkylthiols	UFULAYFCSOUIOV-UHFFFAOYSA-N	SCCN	78.03428:113075 79.03763:503520 80.04099:1007783		0	0	118421	66638	87771	0	176476	58978	0	0	0	0	0	0	0	0	0	0	0	0	0	0	0	0	33816	0	0	0	0	0	0	0	0	0	76517	0	0
852	8.063	78.0343	w/o MS2:2-Aminoethanethiol	[M+H]+	2.049	78.0344	C2H7NS	Alkylthiols	UFULAYFCSOUIOV-UHFFFAOYSA-N	SCCN	78.03428:57067 79.03763:100823 80.04099:790808		0	294720	155075	236734	89311	0	85966	295715	0	403221	142269	84601	301140	229072	106736	144688	0	0	0	0	51255	0	0	0	0	0	0	0	32815	0	0	0	115396	0	0	0	0
853	12.097	78.0555	Unknown	[M+H]+	null	null	null	null	null	null	78.05555:380120 79.0589:0 80.06226:580020		0	0	0	0	0	27485	0	22386	0	26333	0	0	0	0	0	0	20637	17788	93150	101684	71174	22800	22147	19579	0	0	0	56005	22870	974	48326	129392	3166694	3187847	3196951	2684715	2217746
854	9.916	78.1607	Unknown	[M+H]+	null	null	null	null	null	null	78.16071:16529 79.16406:0 80.16742:0		0	0	0	0	0	0	0	0	0	68678	0	0	0	0	62495	0	0	0	0	0	0	0	0	0	0	0	0	0	0	0	0	0	0	0	0	0	0
855	11.682	78.2311	Unknown	[M+H]+	null	null	null	null	null	null	78.23109:3884 79.23444:0 80.2378:0		0	0	18765	0	0	0	0	0	0	0	0	0	0	0	0	0	0	0	0	0	0	0	0	0	0	0	0	0	0	0	0	0	0	0	0	0	0
856	2.969	78.2524	Unknown	[M+H]+	null	null	null	null	null	null	78.25244:5139 79.25579:0 80.25915:0		0	0	0	0	0	0	0	0	0	0	0	0	0	0	0	0	0	0	0	0	0	0	0	0	0	0	0	0	0	0	0	0	0	0	0	0	0
857	17.689	78.2571	Unknown	[M+H]+	null	null	null	null	null	null	78.25713:3797 79.26048:0 80.26384:0		0	0	0	17692	0	0	0	0	0	0	0	0	0	0	0	0	0	0	0	0	0	0	0	0	0	0	0	17693	0	0	0	0	0	0	0	0	0
858	6.775	78.2601	Unknown	[M+H]+	null	null	null	null	null	null	78.26006:6053 79.26341:0 80.26677:0		0	0	0	0	0	0	0	0	0	0	0	0	0	0	0	0	0	0	22294	0	0	0	0	0	0	0	35077	0	0	0	0	0	0	0	0	0	0
859	19.955	78.2634	Unknown	[M+H]+	null	null	null	null	null	null	78.26339:3428 79.26674:0 80.2701:0		0	0	0	0	0	0	0	0	0	5958	0	0	0	0	0	0	0	0	0	0	0	0	0	0	0	0	0	0	0	0	0	0	0	0	0	0	0
860	13.61	78.282	Unknown	[M+H]+	null	null	null	null	null	null	78.28197:4997 79.28532:0 80.28868:0		0	0	0	0	0	0	0	0	0	0	0	0	21019	0	0	0	0	0	0	0	0	0	0	0	0	0	0	0	0	0	0	0	0	0	0	0	0
861	18.478	78.3041	Unknown	[M+H]+	null	null	null	null	null	null	78.30405:5004 79.3074:0 80.31076:0		0	0	17427	0	0	0	20896	0	0	0	33974	0	0	0	0	0	0	0	0	0	0	0	0	0	0	0	0	0	0	0	0	0	0	0	0	0	0
862	16.803	78.3133	Unknown	[M+H]+	null	null	null	null	null	null	78.31329:5051 79.31664:0 80.32:0		0	0	0	0	0	0	0	0	0	0	0	0	0	0	0	0	0	0	0	0	0	0	0	0	19848	0	0	0	0	0	0	0	0	0	0	18335	20671
863	11.455	78.4106	Unknown	[M+H]+	null	null	null	null	null	null	78.41057:6072 79.41392:0 80.41728:0		0	0	0	0	0	0	0	0	0	0	0	0	21710	0	0	0	0	0	0	0	0	0	0	0	0	0	0	0	0	0	0	0	0	0	0	0	0
864	11.855	78.4146	Unknown	[M+H]+	null	null	null	null	null	null	78.41463:9105 79.41798:0 80.42134:0		0	0	0	0	0	0	0	0	0	0	0	0	0	0	0	0	0	0	0	0	0	0	0	0	0	0	0	0	0	0	0	0	0	0	0	0	0
865	21.278	78.4465	Unknown	[M+H]+	null	null	null	null	null	null	78.44646:3160 79.44981:0 80.45317:0		0	0	0	0	0	0	0	0	0	0	0	0	0	0	0	0	0	0	0	0	0	0	0	0	0	0	0	0	0	0	0	26880	0	0	0	0	0
866	15.482	78.4784	Unknown	[M+H]+	null	null	null	null	null	null	78.47836:5435 79.48171:0 80.48507:0		0	0	0	0	20111	0	0	0	0	0	0	0	0	0	0	0	0	0	0	0	0	0	0	0	0	0	0	0	18570	0	0	0	0	0	0	0	0
867	7.965	78.484	Unknown	[M+H]+	null	null	null	null	null	null	78.48402:47623 79.48737:0 80.49073:0		0	0	0	0	0	0	0	0	0	0	0	0	0	0	0	0	0	0	0	0	0	0	0	0	0	0	0	0	0	0	0	0	0	0	0	0	0
868	6.453	78.4861	Unknown	[M+H]+	null	null	null	null	null	null	78.48605:9103 79.4894:0 80.49276:0		0	0	0	0	0	0	0	0	0	26711	0	0	0	0	0	0	0	0	0	0	0	0	0	0	0	0	0	0	0	0	0	0	0	0	0	0	0
869	7.024	78.5039	Unknown	[M+H]+	null	null	null	null	null	null	78.50387:5527 79.50722:0 80.51058:0		0	0	0	0	0	0	0	0	0	0	0	0	0	34109	0	0	0	0	0	0	20980	0	0	0	0	0	0	0	0	0	0	0	0	0	0	0	0
870	5.202	78.5199	Unknown	[M+H]+	null	null	null	null	null	null	78.51994:21129 79.52329:0 80.52665:0		0	0	0	0	0	0	0	0	0	0	0	0	0	0	0	0	0	0	0	0	0	0	0	19132	0	0	0	0	0	0	0	0	0	0	0	0	0
871	6.68	78.535	Unknown	[M+H]+	null	null	null	null	null	null	78.53497:4288 79.53832:0 80.54168:0		0	0	0	0	0	0	0	0	0	0	0	32091	0	0	0	0	0	0	0	0	0	0	0	0	0	16664	16262	0	0	0	0	0	0	20528	0	0	0
872	14.054	78.5722	Unknown	[M+H]+	null	null	null	null	null	null	78.57218:5965 79.57553:0 80.57889:0		0	0	0	0	0	0	0	0	0	0	0	0	0	0	0	0	0	0	0	0	0	0	0	0	0	0	0	0	0	0	0	0	0	0	0	0	0
873	12.755	78.6129	Unknown	[M+H]+	null	null	null	null	null	null	78.61292:4254 79.61627:0 80.61963:0		0	0	0	0	0	0	0	0	0	0	0	0	0	0	0	0	0	0	0	0	0	22720	0	0	0	0	0	0	0	0	0	0	0	0	0	0	0
874	12.396	78.6179	Unknown	[M+H]+	null	null	null	null	null	null	78.6179:4694 79.62125:0 80.62461:0		0	0	0	0	0	0	0	0	0	0	0	0	0	0	0	0	0	0	0	0	0	0	0	0	0	0	0	0	0	0	0	0	0	0	0	0	0
875	4.199	78.6194	Unknown	[M+H]+	null	null	null	null	null	null	78.61937:40310 79.62272:0 80.62608:0		0	0	0	0	0	0	0	0	0	0	0	0	0	0	0	0	0	0	0	0	0	22888	0	0	0	0	0	0	0	0	0	0	0	0	0	0	0
876	15.568	78.6725	Unknown	[M+H]+	null	null	null	null	null	null	78.67252:4935 79.67587:0 80.67923:0		0	0	0	0	0	0	0	0	0	0	22200	0	0	0	0	0	0	0	0	0	0	0	0	0	0	0	0	0	0	0	0	0	0	0	0	0	0
877	21.516	78.6789	Unknown	[M+H]+	null	null	null	null	null	null	78.67894:3966 79.68229:0 80.68565:0		0	0	0	0	0	0	0	0	0	0	0	23131	0	0	0	0	0	0	0	0	0	0	0	0	0	0	0	0	0	0	0	0	0	0	0	0	0
878	13.258	78.7018	Unknown	[M+H]+	null	null	null	null	null	null	78.70176:7459 79.70511:0 80.70847:0		0	0	0	0	0	0	0	0	0	0	0	0	0	0	0	0	0	0	0	0	0	0	0	0	0	0	0	0	0	0	0	0	0	0	0	0	0
879	12.913	78.7322	Unknown	[M+H]+	null	null	null	null	null	null	78.73218:4283 79.73553:0 80.73889:0		22987	0	0	0	0	0	0	0	0	0	0	0	0	0	0	0	0	0	0	0	0	0	25345	0	0	0	0	0	0	0	0	0	0	0	0	0	0
880	6.115	78.7565	Unknown	[M+H]+	null	null	null	null	null	null	78.75648:11250 79.75983:0 80.76319:0		0	0	0	0	16722	0	0	0	0	0	0	0	0	0	0	0	0	0	0	0	0	0	0	0	0	0	0	0	0	0	0	0	0	0	0	0	0
881	21.006	78.787	Unknown	[M+H]+	null	null	null	null	null	null	78.78696:3123 79.79031:0 80.79367:0		0	0	0	0	0	0	0	0	0	0	0	0	0	0	0	0	0	0	0	18813	0	0	0	0	0	0	0	0	0	0	0	0	0	0	0	0	0
882	19.933	78.7998	Unknown	[M+H]+	null	null	null	null	null	null	78.79979:2964 79.80314:0 80.8065:0		0	0	0	0	0	0	0	0	0	0	0	0	0	0	0	0	0	0	0	0	0	0	0	0	0	0	0	0	0	0	0	0	0	0	0	0	0
883	9.98	78.8624	Unknown	[M+H]+	null	null	null	null	null	null	78.8624:25391 79.86575:0 80.86911:0		0	0	0	0	0	0	0	0	0	0	0	0	0	0	0	0	0	0	0	0	0	0	0	0	0	0	0	0	0	0	0	0	0	0	0	0	0
884	11.081	78.9562	Unknown	[M+H]+	null	null	null	null	null	null	78.9562:163005 79.95955:0 80.96291:0		233587	913668	1749673	2132797	405289	452432	360076	651953	2022456	726652	1432800	1914412	2108854	815736	1453203	333620	315567	247634	712064	343826	438679	236072	650045	688606	411899	510170	613140	688631	764345	572999	739210	1280802	555635	435666	556522	596107	1220941
885	20.146	78.9562	Unknown	[M+Na]+	null	null	null	null	null	null	78.95624:168426 79.95959:0 80.96295:530880		66517	61503	48514	52679	24794	79822	26877	19570	167690	11444	132512	58127	155784	187252	29981	74476	0	82194	0	13916	108543	67437	26237	41281	11406	31071	129819	66080	33367	136670	11393	50268	39483	65630	41486	265967	18837
886	10.043	78.9562	Unknown	[M+H]+	null	null	null	null	null	null	78.95625:447641 79.9596:0 80.96296:114716		0	0	0	0	0	0	75118	0	0	0	0	0	0	0	0	0	635966	874557	946513	354938	1253635	1154412	1425186	1198756	1463770	1574932	1757776	1473731	1644311	1422122	1349459	1799006	2744986	2899966	2457428	2470582	2258153
887	8.994	78.9562	Unknown	[M+H]+	null	null	null	null	null	null	78.95625:274583 79.9596:0 80.96296:0		4235914	2669372	3341941	3170323	2441260	3013668	3301845	2060986	2297939	1574075	2204884	2093596	2333837	2153233	1792624	2115766	737870	286884	296324	129484	32612	255591	406258	431638	279410	457392	637447	527478	292205	426828	348806	263144	571027	273031	392695	285502	235857
888	9.287	78.9563	Unknown	[M+H]+	null	null	null	null	null	null	78.95631:187022 79.95966:0 80.96302:20823		3079578	1136211	608966	1002539	2721287	1805180	2283682	1203240	2037145	271347	2141928	1651666	1517428	2238388	2299536	1554740	746100	363474	79276	175189	334067	72988	335977	351140	645826	256015	333410	392773	250450	311323	96372	405669	326611	576066	502062	167629	444553
889	9.81	78.9563	Unknown	[M+H]+	null	null	null	null	null	null	78.95634:694216 79.95969:0 80.96305:100394		0	0	0	0	0	0	0	0	0	0	0	0	0	117033	0	0	4455788	2898299	1840801	1992155	3075251	3391680	3484575	3535722	4285498	2945426	2742171	2910732	4375600	3795590	3069664	3635699	3117654	2162026	1445268	2582717	1658686
890	8.474	78.9564	Unknown	[M+H]+	null	null	null	null	null	null	78.95639:122017 79.95974:0 80.9631:0		1979993	515135	544855	672917	1903021	586599	1231486	511597	503701	142607	119385	451646	315599	897201	592499	470656	291344	58080	65838	101500	0	133570	120972	105909	308070	65094	188272	153648	155129	146839	102549	74481	88811	98740	69207	115600	200255
891	6.037	78.9926	Unknown	[M+H]+	null	null	null	null	null	null	78.99259:9995 79.99594:0 80.9993:0		0	0	0	0	0	0	0	0	0	0	0	0	0	0	0	0	0	0	0	0	0	0	0	0	0	0	0	0	0	0	0	0	0	0	0	0	0
892	1.44	79.0217	w/o MS2:Dimethyl sulfoxide	[M+H]+	1.71	79.0218	C2H6OS	Sulfoxides	IAZDPXIOMUYVGZ-UHFFFAOYSA-N	O=S(C)C	79.02175:4915666 80.0251:0 81.02846:128383		8830476	4514532	9599232	9965441	8066904	5722761	11108874	9034186	13619201	6267089	6140830	7123192	6232278	6630657	10303043	7944329	21427724	20326958	23546092	21125980	22662856	22746956	14230210	21697698	20081436	24974942	24278148	19883734	18591986	19330508	16174459	17146820	33162686	35443680	54060200	51194136	32104770
893	6.659	79.0297	w/o MS2:Dimethyl sulfoxide	[M+H]+	1.71	79.0218	C2H6OS	Sulfoxides	IAZDPXIOMUYVGZ-UHFFFAOYSA-N	O=S(C)C	79.02972:434614 80.03307:0 81.03643:2645641		3110007	2893349	3095514	2584085	2092178	3271108	4752322	6402710	3254182	9502688	1381118	2863641	4944135	4626074	1905705	6894259	2548725	4245514	6397887	4619080	4475938	2601978	2181762	4339890	5290116	7116232	3946885	3412970	2419619	6169885	2553400	3298936	3673711	5715572	6599854	4814530	4499548
894	5.415	79.0298	w/o MS2:Dimethyl sulfoxide	[M+H]+	1.71	79.0218	C2H6OS	Sulfoxides	IAZDPXIOMUYVGZ-UHFFFAOYSA-N	O=S(C)C	79.02981:294841 80.03316:0 81.03652:1882398		4166995	5190334	3213062	4197036	3234147	3420346	3749413	6930139	2629692	5020498	4514968	3719236	3623154	4823882	3751614	2248086	5312831	3872840	5347185	4827922	6887374	4501588	2322568	3633478	4556325	3624568	5211880	4202134	4614478	3854666	7072890	5994845	7643560	6613008	4526308	3740774	3615812
895	6.368	79.0416	Unknown	[M+H]+	null	null	null	null	null	null	79.04155:401330 80.0449:1076211 81.04826:1663669		0	171715	185922	113642	190358	49252	173551	70095	127157	107671	115061	127459	337369	0	95329	0	108348	248755	90661	159984	46035	56974	42877	70885	147891	47440	95270	99214	178294	54083	53943	77899	303512	168979	146118	268809	314742
896	1.541	79.0418	Unknown	[M+H]+	null	null	null	null	null	null	79.04163:10278346 80.04498:10751974 81.04834:1873679	61.01153:45513 62.01939:12613 62.99075:3084 63.99878:55624 76.19483:1348 79.02229:178830 79.04296:2048	5589554	5285790	6946400	5005985	5547940	5055118	4741024	8749030	10934369	9381984	8937081	9926343	11056328	6049084	9785200	8838117	67436328	90150480	122874256	92746304	93360472	88596696	69489416	71071008	55585228	77485472	72466024	82908024	73848832	73323544	78442120	85996280	56541340	51150284	51016168	60103632	44118216
897	4.161	79.0549	Unknown	[M+H]+	null	null	null	null	null	null	79.0549:1034826 80.05825:1380067 81.06161:1652942		62482	76895	61793	20602	105495	65668	144670	74318	522994	366689	215287	179223	256876	478503	165519	279591	22554	28624	0	0	21140	32186	35281	0	46953	23161	38098	22895	0	0	21868	42603	16278	71564	16130	31825	98624
898	22.158	79.1505	Unknown	[M+H]+	null	null	null	null	null	null	79.15051:4265 80.15386:0 81.15722:0		0	0	0	0	0	0	0	0	0	0	0	0	0	0	0	0	0	0	0	0	0	0	0	0	0	0	0	0	0	0	24395	0	0	0	0	0	0
899	5.343	79.1507	Unknown	[M+H]+	null	null	null	null	null	null	79.15066:11342 80.15401:0 81.15737:0		0	0	0	0	0	0	0	0	0	0	0	0	0	0	0	0	0	0	0	0	0	0	0	0	0	0	0	0	0	0	30152	0	0	0	0	0	0
900	18.527	79.1679	Unknown	[M+H]+	null	null	null	null	null	null	79.16794:4607 80.17129:0 81.17465:0		0	0	0	0	0	20260	0	0	0	0	0	0	0	0	0	0	0	0	0	0	0	0	0	0	0	0	0	0	0	0	0	21745	0	0	0	0	0
901	12.936	79.1789	Unknown	[M+H]+	null	null	null	null	null	null	79.17889:4312 80.18224:0 81.1856:0		0	0	0	0	19939	0	24188	0	0	0	0	0	0	0	0	0	0	0	0	0	0	0	0	0	0	0	0	0	0	0	0	0	0	0	0	0	0
902	21.724	79.1846	Unknown	[M+H]+	null	null	null	null	null	null	79.18456:3994 80.18791:0 81.19127:0		0	0	0	0	0	0	0	0	0	0	0	0	0	0	0	0	0	0	0	0	0	0	0	0	0	0	0	0	0	0	0	0	0	0	0	0	0
903	13.642	79.2274	Unknown	[M+H]+	null	null	null	null	null	null	79.22736:4460 80.23071:0 81.23407:0		0	0	0	0	0	0	0	0	0	0	0	0	0	0	0	0	0	0	0	0	0	0	0	0	0	0	0	0	0	0	0	0	0	0	0	0	0
904	9.792	79.2455	Unknown	[M+H]+	null	null	null	null	null	null	79.24554:18831 80.24889:0 81.25225:0		0	0	0	0	0	0	0	0	0	0	0	0	0	104769	70120	0	0	0	0	0	0	0	45251	0	0	0	0	0	0	0	0	0	0	0	0	0	0
905	11.491	79.2836	Unknown	[M+H]+	null	null	null	null	null	null	79.28361:3470 80.28696:0 81.29032:0		0	0	0	0	0	0	0	0	0	0	0	0	0	0	0	0	0	0	0	0	0	0	0	0	0	0	0	0	0	0	0	0	0	0	0	0	0
906	14.787	79.3042	Unknown	[M+H]+	null	null	null	null	null	null	79.30424:7930 80.30759:0 81.31095:0		0	46116	0	0	0	0	0	0	0	0	0	0	35125	3188	0	0	0	0	0	0	0	0	0	0	0	0	0	0	0	0	0	0	0	0	0	0	0
907	3.972	79.3204	Unknown	[M+H]+	null	null	null	null	null	null	79.32038:6826 80.32373:0 81.32709:0		0	0	0	0	0	0	0	0	0	0	0	0	0	0	0	0	0	0	0	0	0	0	0	0	0	0	0	0	0	0	0	0	0	0	0	0	0
908	9.779	79.3251	Unknown	[M+H]+	null	null	null	null	null	null	79.32513:13265 80.32848:0 81.33184:0		0	0	0	0	0	0	0	0	0	0	0	0	0	0	0	0	0	0	0	0	0	0	0	0	0	0	0	0	0	0	0	0	0	0	0	0	0
909	20.54	79.3325	Unknown	[M+H]+	null	null	null	null	null	null	79.33252:2638 80.33587:0 81.33923:0		0	0	0	0	0	0	0	0	0	0	0	0	0	0	0	0	0	0	0	0	13788	0	0	0	0	0	0	0	12546	0	0	0	0	0	0	0	0
910	11.148	79.3972	Unknown	[M+H]+	null	null	null	null	null	null	79.39721:3865 80.40056:0 81.40392:0		0	0	0	0	0	0	0	20374	0	0	0	0	0	0	0	0	0	0	0	0	0	0	0	0	0	0	0	0	0	0	0	0	0	0	0	0	0
911	17.653	79.4134	Unknown	[M+H]+	null	null	null	null	null	null	79.41337:4232 80.41672:0 81.42008:0		0	0	0	0	0	0	0	0	0	0	0	0	0	0	0	0	18465	0	0	0	0	0	0	0	0	0	0	0	0	0	0	0	0	0	0	0	0
912	6.746	79.4327	Unknown	[M+H]+	null	null	null	null	null	null	79.43273:5025 80.43608:0 81.43944:0		0	0	0	0	0	0	0	0	0	0	0	0	0	0	0	0	0	0	0	0	0	0	0	0	0	0	0	0	0	0	0	0	0	0	0	0	0
913	14.846	79.4498	Unknown	[M+H]+	null	null	null	null	null	null	79.44984:6898 80.45319:0 81.45655:0		0	0	0	0	0	0	0	0	25164	0	0	0	0	0	0	0	0	0	0	0	0	0	0	0	0	0	0	0	0	0	0	0	0	0	0	0	0
914	5.802	79.4523	Unknown	[M+H]+	null	null	null	null	null	null	79.45229:26994 80.45564:0 81.459:0		0	0	0	0	0	0	0	0	0	0	0	0	0	0	0	0	0	0	4721	0	0	0	0	0	0	0	0	0	0	0	0	0	0	0	0	0	0
915	10.858	79.4609	Unknown	[M+H]+	null	null	null	null	null	null	79.46095:6212 80.4643:0 81.46766:0		0	0	0	0	0	0	0	0	0	0	0	0	0	0	0	0	0	0	0	0	0	0	0	0	0	0	0	0	0	0	0	0	0	0	30478	0	0
916	16.719	79.4629	Unknown	[M+H]+	null	null	null	null	null	null	79.46293:4609 80.46628:0 81.46964:0		0	0	0	18220	0	0	0	0	0	0	0	0	0	0	0	0	0	0	0	0	0	0	0	0	0	0	0	0	0	0	0	0	0	0	0	0	0
917	20.847	79.4877	Unknown	[M+H]+	null	null	null	null	null	null	79.48768:2606 80.49103:0 81.49439:0		0	0	0	0	0	0	0	0	0	0	0	0	18412	0	0	0	13634	0	0	0	0	0	0	0	0	0	0	0	0	0	0	0	0	0	0	10457	0
918	1.001	79.504	Unknown	[M+H]+	null	null	null	null	null	null	79.50404:9086 80.50739:0 81.51075:0		0	0	0	0	0	0	0	0	0	0	0	0	0	0	0	0	0	0	0	0	0	0	0	0	0	0	0	0	0	0	0	0	0	0	0	0	0
919	10.338	79.5145	Unknown	[M+H]+	null	null	null	null	null	null	79.51447:14718 80.51782:0 81.52118:0		0	0	0	0	0	0	0	0	0	0	0	0	0	0	0	0	0	0	0	0	0	0	0	0	0	0	0	0	0	0	0	0	0	0	0	0	0
920	6.808	79.5326	Unknown	[M+H]+	null	null	null	null	null	null	79.53259:5176 80.53594:0 81.5393:0		0	0	0	0	0	0	0	0	0	0	0	0	0	0	0	0	0	0	0	0	0	0	0	0	0	0	0	0	0	0	0	0	0	0	0	0	0
921	20.207	79.5424	Unknown	[M+H]+	null	null	null	null	null	null	79.54242:2283 80.54577:0 81.54913:0		11863	0	0	0	0	0	0	11424	0	0	0	0	0	0	11565	0	0	0	0	0	0	0	0	0	0	0	0	0	0	0	0	0	12664	0	12320	0	0
922	20.602	79.5569	Unknown	[M+H]+	null	null	null	null	null	null	79.55694:2224 80.56029:0 81.56365:0		0	13184	0	0	0	0	0	11424	0	0	0	0	0	0	0	0	0	11939	0	0	0	0	0	0	0	0	0	0	0	9433	0	0	0	0	0	0	0
923	18.398	79.5571	Unknown	[M+H]+	null	null	null	null	null	null	79.55708:3605 80.56043:0 81.56379:0		0	0	0	0	0	0	0	0	0	0	0	0	0	0	0	0	0	0	0	0	0	0	0	0	0	0	0	0	0	0	0	0	17321	0	0	0	0
924	22.489	79.5834	Unknown	[M+H]+	null	null	null	null	null	null	79.58341:4608 80.58676:0 81.59012:0		0	0	0	0	0	0	0	0	0	24595	22206	0	0	0	21422	0	0	0	0	0	0	0	0	0	0	0	0	0	0	0	0	0	28601	0	0	0	0
925	11.459	79.6154	Unknown	[M+H]+	null	null	null	null	null	null	79.61536:3856 80.61871:0 81.62207:0		0	0	22361	0	0	0	0	0	0	0	21601	0	0	0	20211	21906	0	0	0	0	0	20911	0	0	0	0	0	0	0	0	0	0	0	0	23253	0	0
926	0.402	79.64	Unknown	[M+H]+	null	null	null	null	null	null	79.64002:3481 80.64337:0 81.64673:0		0	0	0	0	0	0	0	0	0	0	0	0	0	0	0	0	0	0	0	0	0	0	0	0	38627	0	0	0	0	0	0	0	0	0	0	0	0
927	10.402	79.6638	Unknown	[M+H]+	null	null	null	null	null	null	79.66378:28617 80.66713:0 81.67049:0		0	0	110011	0	0	0	0	0	0	0	0	0	62226	0	0	0	0	0	0	0	0	0	0	0	0	0	0	0	0	0	0	0	0	0	0	0	0
928	13.252	79.6733	Unknown	[M+H]+	null	null	null	null	null	null	79.67333:3873 80.67668:0 81.68004:0		0	0	0	0	0	0	0	0	0	0	0	0	0	0	0	0	0	0	0	0	0	0	0	0	0	0	0	0	0	0	0	0	0	0	0	0	0
929	5.925	79.6743	Unknown	[M+H]+	null	null	null	null	null	null	79.6743:17031 80.67765:0 81.68101:0		0	0	0	0	0	0	0	0	0	0	0	0	0	0	18239	0	0	0	0	0	0	0	0	0	0	0	0	0	0	0	0	0	0	0	0	0	0
930	7.592	79.9902	Unknown	[M+H]+	null	null	null	null	null	null	79.99018:2692583 80.99353:44948 81.99689:223755		0	1671088	16246817	19030084	0	0	0	1130383	22256530	23586404	438353	39742680	60740784	217234	158550	371425	0	0	0	0	0	0	0	0	0	0	0	0	0	0	0	0	0	0	80729	0	0
931	9.529	79.9902	Unknown	[M+H]+	null	null	null	null	null	null	79.9902:402281 80.99355:0 81.99691:30031		105184	0	0	0	1570850	20672	85706	0	0	0	14138	0	124492	8219	29880	1715	565438	254329	400288	733501	479512	261083	405333	218422	257727	77457	292294	407155	580005	178028	377689	512510	1166819	538412	825989	1128744	266160
932	7.898	79.9903	Unknown	[M+H]+	null	null	null	null	null	null	79.99026:1926184 80.99361:0 81.99697:194342		27101734	24180968	34555660	15632915	2761730	143037	348218	31261314	31457152	11692977	43499208	39742680	12021674	38439836	42119308	39095632	0	0	0	0	0	0	0	0	0	0	0	0	0	0	0	0	0	0	0	0	0
933	8.372	79.9904	Unknown	[M+H]+	null	null	null	null	null	null	79.99035:1389796 80.9937:48446 81.99706:129978		19963298	19793874	20835870	19729850	25030488	13633799	13710116	18419896	1190923	17144752	30008912	28315304	1925671	26400084	29996576	1095498	0	7841	9442	1981	6184	0	7550	1318	5653	6719	1873	15837	1164	18727	33759	55778	60822	12393	15116	133888	135263
934	8.647	79.9904	Unknown	[M+H]+	null	null	null	null	null	null	79.99011:2631196 80.99346:36074 81.99682:222568	52.94982:1177 59.66271:1215 65.24198:1235 66.51101:1175 80.0501:93834	19963298	19793874	20716548	19659344	17636960	14938477	15878426	18419896	31725350	17144752	30008912	28315304	36864640	26400084	29996576	25396422	24325904	33071856	41510308	31883366	44270724	35851840	35621520	29423500	26286830	31280132	32089628	29763592	30361922	27224668	31117596	34815556	36918040	40163056	41885380	45685140	36988820
935	7.277	80.0498	w/o MS2:Pyridine	[M+H]+	6.634	80.0499	C5H5N	Pyridines and derivatives	JUJWROOIHBZHMG-UHFFFAOYSA-N	N=1C=CC=CC1	80.04984:955587 81.05319:2280333 82.05655:399169		11497184	5636185	10797587	9542963	10115193	16256805	8747260	16133871	20711226	16332201	8731474	13207866	15337574	11992042	14277653	12613928	7936828	10768977	10313092	3917616	7775992	9702135	5028839	14381212	6279621	6276245	9323662	7454763	8602495	6341034	17784076	8927996	8680269	7184123	9763436	8507979	9069688
936	1.54	80.0499	Pyridine	[M+H]+	6.634	80.0499	C5H5N	Pyridines and derivatives	JUJWROOIHBZHMG-UHFFFAOYSA-N	N=1C=CC=CC1	80.04981:9624721 81.05316:1267091 82.05652:0	53.03944:9668 57.39742:1326 73.43163:1616 78.53694:1551 80.03242:11945 80.05009:1286611 80.07114:11450 80.4742:1360	56798340	49692688	56752520	50734436	48944136	42551528	48009708	58912672	49145184	58731708	67902280	58091376	59615544	56064588	63513616	74144472	102253648	139772576	157733104	132174680	134692848	125626504	120359360	112805768	88141352	121271552	125996096	127677512	111841448	122900120	113685720	140405104	91891136	87353208	92032576	112080632	83287232
937	10.157	80.0499	w/o MS2:Pyridine	[M+H]+	6.634	80.0499	C5H5N	Pyridines and derivatives	JUJWROOIHBZHMG-UHFFFAOYSA-N	N=1C=CC=CC1	80.04986:1253975 81.05321:1215226 82.05657:288529		19808404	10398128	17880690	25503928	4592008	15042511	9048778	26221332	25556424	13934903	10437814	19393844	13640695	19036730	6952572	14856696	11037199	16458831	15685963	16710868	14932188	14307962	12404974	10534097	21041858	12532372	10181726	11455200	14588064	17763358	14205350	15161607	11180285	9477516	10284532	9691742	15567233
938	7.598	80.0499	w/o MS2:Pyridine	[M+H]+	6.634	80.0499	C5H5N	Pyridines and derivatives	JUJWROOIHBZHMG-UHFFFAOYSA-N	N=1C=CC=CC1	80.04992:1180118 81.05327:2095192 82.05663:363542		16794384	13711295	14854365	18098784	7174384	14862881	12825004	19373840	12576710	13982329	17744612	13813783	14111452	25403810	22773112	14280776	8931996	5146527	10181137	9645128	5001100	8042542	7707009	6518306	8442760	10336413	7710368	12875129	7367604	7194796	13438048	10564348	12755191	11318441	9041553	8807218	4438450
939	6.816	80.0499	w/o MS2:Pyridine	[M+H]+	6.634	80.0499	C5H5N	Pyridines and derivatives	JUJWROOIHBZHMG-UHFFFAOYSA-N	N=1C=CC=CC1	80.04992:850315 81.05327:2575308 82.05663:911664		9550147	8959996	8079017	5296152	9914587	14999874	12477373	11354981	8049850	10118522	6867364	10037648	12332822	19652126	17124428	20161368	12087174	13359512	9226331	8192870	6324402	8119628	12361740	6699932	7975760	12924684	12769003	9442123	10548310	17931690	9941325	7431774	7181392	10203655	4661608	8102989	8537719
940	21.317	80.0499	w/o MS2:Pyridine	[M+H]+	6.634	80.0499	C5H5N	Pyridines and derivatives	JUJWROOIHBZHMG-UHFFFAOYSA-N	N=1C=CC=CC1	80.04993:2009004 81.05328:1663949 82.05664:339158		32725608	47205344	38860628	15125356	15291231	31490966	7890650	49809408	53624612	37219384	47542768	30143504	19720330	13974432	46370332	47265336	18142090	43760976	18987224	41586404	10309331	22023988	19415654	27669630	39938980	21642480	14386499	45251132	38087368	34567480	17778486	35825928	27438990	9818730	11822801	12228255	41523532
941	3.15	80.0499	w/o MS2:Pyridine	[M+H]+	6.634	80.0499	C5H5N	Pyridines and derivatives	JUJWROOIHBZHMG-UHFFFAOYSA-N	N=1C=CC=CC1	80.04994:1792756 81.05329:1790408 82.05665:361841		41246780	49826236	29789020	77285552	60290448	47125636	43526276	52710612	47129888	38072108	94223656	19592330	100358560	42618088	16611887	44529412	16220558	19113186	10458482	18184234	20788006	12505511	28534270	8632152	24566418	10843421	69725824	25691368	16648348	28700616	30448834	42389180	36307100	11507753	15182290	44324740	34466628
942	9.626	80.0499	w/o MS2:Pyridine	[M+H]+	6.634	80.0499	C5H5N	Pyridines and derivatives	JUJWROOIHBZHMG-UHFFFAOYSA-N	N=1C=CC=CC1	80.04994:819982 81.05329:1286868 82.05665:164204		5114052	5598174	8809084	7368570	6521876	5807480	4214771	5060483	1836010	5411252	6816621	6160111	11523362	1333771	10016269	2049150	6404133	5752231	4181620	5116752	5203965	4398882	6733171	5074600	7030558	6859502	7478914	8156950	6220266	5345448	8905300	5624210	3487912	2704796	5622038	3813892	10371256
943	10.709	80.05	w/o MS2:Pyridine	[M+H]+	6.634	80.0499	C5H5N	Pyridines and derivatives	JUJWROOIHBZHMG-UHFFFAOYSA-N	N=1C=CC=CC1	80.04996:735632 81.05331:1310858 82.05667:317389		5192424	19174466	4269316	14934940	16996806	8384258	10073617	11469058	13238167	14113544	15773708	18509830	4603742	9098057	9116507	11470070	6930839	10706361	6836563	5826776	4759400	7502438	11968307	7524686	12756624	5591011	5964002	9246468	7472128	9790167	13582599	6136567	4795444	5076049	9393944	6133046	9984214
944	5.091	80.05	w/o MS2:Pyridine	[M+H]+	6.634	80.0499	C5H5N	Pyridines and derivatives	JUJWROOIHBZHMG-UHFFFAOYSA-N	N=1C=CC=CC1	80.04997:1541958 81.05332:1934618 82.05668:449072		14409353	59510684	49284536	40367836	25881916	54275836	8182758	22003492	42787320	42682208	25097896	12289111	7808227	17123724	15291282	33555552	23746298	49157736	23906966	7134032	26683816	27531994	42820784	27407132	9934428	33042116	43906052	41457888	39905888	41671828	47295872	22728158	12176828	10360595	41026180	45116556	48828712
945	2.981	80.05	w/o MS2:Pyridine	[M+H]+	6.634	80.0499	C5H5N	Pyridines and derivatives	JUJWROOIHBZHMG-UHFFFAOYSA-N	N=1C=CC=CC1	80.05:1823080 81.05335:1965990 82.05671:405318		7995989	49826236	21804126	77285552	60290448	39286444	17781930	40970024	44233944	51542024	94223656	104386608	100358560	42618092	17047738	28098314	16220558	19113186	9361306	13289448	20788006	15439003	16659180	13058710	23994016	19235694	69725824	20528890	17526740	12967355	16737484	15054429	15035331	11507753	15182290	8113928	28317024
946	4.09	80.05	w/o MS2:Pyridine	[M+H]+	6.634	80.0499	C5H5N	Pyridines and derivatives	JUJWROOIHBZHMG-UHFFFAOYSA-N	N=1C=CC=CC1	80.05002:1794182 81.05337:1783921 82.05673:458190		11988052	26681856	12737009	14025289	6425118	22316250	6386464	11197028	11017957	16322678	19895508	30917992	25212168	9422512	14435568	17177696	16406211	10291277	11348150	5759578	5891952	15653585	7958117	7925318	21153616	11580097	17925422	9133269	13905506	9277719	6444772	7795294	9456330	13967519	17070016	9467718	9897088
947	4.816	80.05	w/o MS2:Pyridine	[M+H]+	6.634	80.0499	C5H5N	Pyridines and derivatives	JUJWROOIHBZHMG-UHFFFAOYSA-N	N=1C=CC=CC1	80.05002:2213514 81.05337:1909734 82.05673:330290		15881764	59510684	13903634	13105124	14806034	23139590	13549344	19243762	18270896	19617052	31833428	9103042	14707242	11414804	8931380	10645604	16887458	12781768	22768700	28876770	26000874	22456924	23869590	27407132	55554448	31022558	43906056	44847148	15810154	14715449	19956838	17332958	29138188	18276404	41026180	19382908	26502730
948	0.423	80.05	w/o MS2:Pyridine	[M+H]+	6.634	80.0499	C5H5N	Pyridines and derivatives	JUJWROOIHBZHMG-UHFFFAOYSA-N	N=1C=CC=CC1	80.05003:1709519 81.05338:1676502 82.05674:261184		33834904	33677632	33805376	29597978	30083744	22713286	32977628	33967292	30689246	36513396	37981120	32809572	42215884	30903978	13682129	32768760	20573206	28684614	26215930	9006743	17951328	12588019	30953900	10651016	36861488	23257544	27517540	13396735	21598106	40685156	9562375	29526620	24661420	21369006	32713508	19482610	21897864
949	2.188	80.05	w/o MS2:Pyridine	[M+H]+	6.634	80.0499	C5H5N	Pyridines and derivatives	JUJWROOIHBZHMG-UHFFFAOYSA-N	N=1C=CC=CC1	80.05005:1626017 81.0534:1490038 82.05676:468222		27788442	26173282	24261612	25730476	20558650	27986460	29198900	22165004	23793284	26539304	43700848	27263286	22599082	32734220	27856954	43672864	22433160	20302394	22314532	30502066	25087648	8560742	25058198	25644524	19102342	28308492	29812462	18494576	21506172	19174622	20499526	16910014	9959391	23351264	11777748	22249664	20303364
950	21.2	80.0501	w/o MS2:Pyridine	[M+H]+	6.634	80.0499	C5H5N	Pyridines and derivatives	JUJWROOIHBZHMG-UHFFFAOYSA-N	N=1C=CC=CC1	80.05006:1959876 81.05341:1701558 82.05677:263691		29420320	47207352	38860628	38878520	27902660	31490966	32601810	49807656	53624612	37219384	47542768	62798444	47511728	45443224	46370332	47265336	30589234	43760980	31217470	41586404	31739012	23772180	28603568	27669630	39938984	29554196	24878180	45251128	38087368	27596190	21764162	35825924	27438990	29371488	27754640	19972568	41523532
951	8.393	80.0501	w/o MS2:Pyridine	[M+H]+	6.634	80.0499	C5H5N	Pyridines and derivatives	JUJWROOIHBZHMG-UHFFFAOYSA-N	N=1C=CC=CC1	80.05009:1667945 81.05344:1265366 82.0568:320743		18093044	18211330	22787648	20013490	20918586	19055172	18647892	25387782	22688218	28370738	29575044	24648216	31344304	22343640	35162832	30748640	5526296	5162077	9983542	7694322	23154122	6024984	13649300	4875857	11923776	8997505	9648932	7477152	20461304	10458202	18598102	14484674	17849678	12342916	13437018	17722070	12596368
952	9.781	80.0501	w/o MS2:Pyridine	[M+H]+	6.634	80.0499	C5H5N	Pyridines and derivatives	JUJWROOIHBZHMG-UHFFFAOYSA-N	N=1C=CC=CC1	80.05011:798768 81.05346:1498078 82.05682:71336		5114052	11006536	2852092	3452908	6521876	5807480	4214771	5060483	4881586	10230233	4323356	6160111	11523362	14333341	10016269	13849290	10445320	6962938	5739814	7229822	11959849	10517170	8676382	9471881	8812064	10346651	9306325	10838877	10889489	8763702	12169436	8846734	8769197	7746198	7298771	3813892	4339797
953	7.899	80.0502	w/o MS2:Pyridine	[M+H]+	6.634	80.0499	C5H5N	Pyridines and derivatives	JUJWROOIHBZHMG-UHFFFAOYSA-N	N=1C=CC=CC1	80.05015:1344838 81.0535:2008537 82.05686:725592		18195676	11956936	15659974	22308174	20810742	21587296	21675734	14095972	10731177	23222016	11084909	15120256	15269351	14764531	13327960	13339707	11275464	9743054	4186150	12742296	21723392	7323742	10461364	5567918	6114941	9232193	5472983	4869306	7640735	14620120	12034943	13409411	10200255	9357250	9126846	12946262	13513189
954	2.003	80.0502	w/o MS2:Pyridine	[M+H]+	6.634	80.0499	C5H5N	Pyridines and derivatives	JUJWROOIHBZHMG-UHFFFAOYSA-N	N=1C=CC=CC1	80.05016:1589631 81.05351:2102188 82.05687:473296		26505584	25638832	12817286	27088554	29075510	10474285	14094612	23781154	27142030	26539304	9152074	19225262	30357590	23509214	20984044	22159844	27469622	20302394	15956119	10579182	16508426	16256661	25058198	17686660	19102342	11882465	7306908	18271936	21506172	19625072	11397535	17965234	15459711	18352462	13709918	22249664	21097664
955	1.014	80.0502	Pyridine	[M+H]+	6.634	80.0499	C5H5N	Pyridines and derivatives	JUJWROOIHBZHMG-UHFFFAOYSA-N	N=1C=CC=CC1	80.05021:2592134 81.05356:2033185 82.05692:385155	53.03944:3310 62.04762:1365 68.96295:1471 76.63316:1308 80.03123:11941 80.05009:1043626 80.07114:9362	42621296	37744912	44189932	46940904	36510908	40075500	34701268	30458146	42409860	35177932	44561468	48849916	40706036	37749584	34641876	38180588	42416968	37437148	36275864	36999952	44438764	33154486	53932228	49005568	40330956	41961624	48474168	33901904	35002524	32291618	46494452	42434220	37909748	42089968	38269224	36388272	37174116
956	4.539	80.0502	w/o MS2:Pyridine	[M+H]+	6.634	80.0499	C5H5N	Pyridines and derivatives	JUJWROOIHBZHMG-UHFFFAOYSA-N	N=1C=CC=CC1	80.05018:1924262 81.05353:1661268 82.05689:264722		15035005	14498088	22110844	35245288	12667862	21218822	10423549	14295227	31866978	14868874	18338426	30808746	25764868	9708400	26549024	24683124	31991022	28414996	5846299	7600099	27320676	29265824	48094820	26455330	34191532	41003792	27585476	42586356	34056716	31631072	51869776	13144125	21730908	6330294	14773063	14847424	3287904
957	9.329	80.0502	w/o MS2:Pyridine	[M+H]+	6.634	80.0499	C5H5N	Pyridines and derivatives	JUJWROOIHBZHMG-UHFFFAOYSA-N	N=1C=CC=CC1	80.05019:783329 81.05354:1514950 82.0569:1108863		19086374	12001384	8809084	11193172	16877216	14775507	22048376	13858094	15600535	14602927	6087234	5394415	14939280	21042598	11206860	16895578	6770833	6364305	6407629	10866794	9533732	8747107	10447994	17298514	11820645	5902341	5608774	5982881	8687288	11578116	22644704	8751371	4971560	14466388	4133227	9232178	3656934
958	2.752	80.0503	w/o MS2:Pyridine	[M+H]+	6.634	80.0499	C5H5N	Pyridines and derivatives	JUJWROOIHBZHMG-UHFFFAOYSA-N	N=1C=CC=CC1	80.05029:1574471 81.05364:1757619 82.057:565068		53771200	50940712	19920742	32589676	35832960	39286444	26478886	40970024	44233944	51542024	15822729	108246600	14798260	38101580	99726360	27526692	21827818	12565781	13094483	21335100	23124904	16415272	20026168	22597284	23994016	36514432	32140852	23530124	20298036	25035310	26299350	30600534	28812006	14942379	10709387	14442223	21478356
959	7.143	80.1299	Unknown	[M+H]+	null	null	null	null	null	null	80.12994:4960 81.13329:0 82.13665:0		0	0	0	0	0	0	0	0	0	0	0	0	0	0	0	0	0	0	0	0	0	0	0	0	0	14981	0	0	0	0	0	0	0	0	0	0	0
960	5.824	80.1361	Unknown	[M+H]+	null	null	null	null	null	null	80.13609:12298 81.13944:0 82.1428:0		0	0	0	0	0	0	0	0	0	0	0	0	0	30401	0	0	0	0	0	0	0	0	0	0	0	0	42969	0	0	0	0	0	0	0	0	0	0
961	6.915	80.1379	Unknown	[M+H]+	null	null	null	null	null	null	80.13794:6753 81.14129:0 82.14465:0		0	0	0	0	0	0	0	0	0	0	0	0	0	0	0	0	0	0	0	0	0	0	0	0	0	0	0	0	0	0	0	0	0	0	0	0	0
962	14.885	80.1429	Unknown	[M+H]+	null	null	null	null	null	null	80.14291:6292 81.14626:0 82.14962:0		0	0	0	0	0	0	0	0	0	0	0	0	0	0	0	0	0	0	0	0	0	0	0	0	0	0	0	0	0	0	21372	0	0	0	0	0	0
963	13.609	80.1774	Unknown	[M+H]+	null	null	null	null	null	null	80.17744:6209 81.18079:0 82.18415:0		0	0	0	0	0	0	0	0	0	0	0	0	0	0	0	25464	0	0	0	0	0	0	0	0	0	0	0	0	0	0	0	0	0	0	0	0	0
964	21.681	80.1997	Unknown	[M+H]+	null	null	null	null	null	null	80.19965:3541 81.203:0 82.20636:0		0	0	0	0	0	0	0	0	0	0	0	0	0	0	0	0	0	0	0	0	0	0	0	0	0	0	0	0	0	0	0	0	0	0	0	0	0
965	19.016	80.2167	Unknown	[M+H]+	null	null	null	null	null	null	80.21671:3904 81.22006:0 82.22342:0		0	0	0	0	0	0	0	0	0	0	0	0	0	0	0	0	0	0	0	0	0	0	0	0	0	0	0	0	0	0	0	0	0	0	0	16990	0
966	18.033	80.2224	Unknown	[M+H]+	null	null	null	null	null	null	80.22237:4678 81.22572:0 82.22908:0		0	0	0	0	18152	0	0	0	0	0	0	0	0	0	0	0	0	0	0	0	0	0	0	0	0	0	0	0	0	0	0	0	0	0	0	0	0
967	22.009	80.2268	Unknown	[M+H]+	null	null	null	null	null	null	80.22678:4340 81.23013:0 82.23349:0		0	0	0	0	0	0	0	0	0	0	0	0	0	0	0	0	0	0	0	0	0	0	0	0	0	0	0	0	0	0	0	0	0	0	0	0	0
968	17.567	80.2286	Unknown	[M+H]+	null	null	null	null	null	null	80.22864:4093 81.23199:0 82.23535:0		0	0	0	0	0	0	0	0	0	0	0	0	0	0	0	0	0	0	0	0	0	0	0	0	0	0	0	0	0	0	0	0	0	0	0	0	0
969	4.101	80.2671	Unknown	[M+H]+	null	null	null	null	null	null	80.26707:19959 81.27042:0 82.27378:0		0	0	0	0	0	0	24911	0	0	0	0	0	0	0	0	0	0	0	18622	0	23288	0	0	0	0	0	0	0	0	0	0	0	0	0	0	0	0
970	14.434	80.2789	Unknown	[M+H]+	null	null	null	null	null	null	80.27889:7347 81.28224:0 82.2856:0		0	0	0	23164	0	0	0	0	0	0	0	47275	0	0	0	0	0	0	0	0	0	0	0	0	0	0	0	0	0	0	0	0	0	0	0	0	0
971	20.577	80.3037	Unknown	[M+H]+	null	null	null	null	null	null	80.30373:2157 81.30708:0 82.31044:0		0	0	0	0	12228	0	0	0	0	0	0	0	0	0	0	0	0	0	0	0	0	0	0	0	0	0	0	0	0	0	0	0	0	0	0	0	0
972	10.947	80.3315	Unknown	[M+H]+	null	null	null	null	null	null	80.33153:4528 81.33488:0 82.33824:0		0	0	0	0	0	0	0	0	0	0	0	0	0	0	0	0	0	0	0	0	0	0	0	0	0	0	0	0	0	0	0	0	0	20627	0	0	0
973	9.796	80.3439	Unknown	[M+2H]2+	null	null	null	null	null	null	80.34392:19558 81.34727:0 82.35063:0		0	0	0	40155	0	0	0	0	0	0	0	0	0	0	0	0	0	0	0	0	0	0	0	0	0	0	0	0	0	0	0	0	0	0	0	0	0
974	22.825	80.354	Unknown	[M+H]+	null	null	null	null	null	null	80.354:3226 81.35735:0 82.36071:0		0	0	0	0	0	0	0	0	0	0	0	0	0	0	0	0	0	0	0	0	0	0	0	0	0	0	0	0	0	0	0	0	0	0	0	0	0
975	1.25	80.3595	Unknown	[M+H]+	null	null	null	null	null	null	80.35947:4966 81.36282:0 82.36618:0		0	0	0	0	0	0	0	0	0	0	0	0	0	0	0	0	0	0	0	0	0	0	0	0	0	0	0	0	0	0	0	0	0	0	0	0	0
976	2.109	80.3995	Unknown	[M+H]+	null	null	null	null	null	null	80.39946:5633 81.40281:0 82.40617:0		0	0	0	0	0	41490	0	44055	0	0	0	0	0	0	0	0	0	0	13283	0	0	0	0	0	0	0	0	0	0	0	0	0	0	0	0	0	0
977	20.38	80.4276	Unknown	[M+H]+	null	null	null	null	null	null	80.42756:2326 81.43091:0 82.43427:0		0	10352	0	0	0	0	0	0	0	0	0	0	0	0	0	0	0	0	0	0	0	0	0	0	0	0	0	0	0	0	13054	0	11556	0	0	0	0
978	16.195	80.445	Unknown	[M+H]+	null	null	null	null	null	null	80.44501:4989 81.44836:0 82.45172:0		0	0	0	0	0	0	0	0	0	0	0	0	0	0	0	0	0	0	0	0	0	0	0	0	0	0	0	0	0	0	0	0	0	0	19224	0	0
979	3.092	80.4523	Unknown	[M+H]+	null	null	null	null	null	null	80.45234:5314 81.45569:0 82.45905:0		0	0	33847	0	0	0	0	0	0	0	0	0	0	0	0	0	0	0	0	0	0	0	0	0	0	0	0	0	0	0	0	0	0	0	0	0	0
980	5.204	80.4689	Unknown	[M+H]+	null	null	null	null	null	null	80.46887:14638 81.47222:0 82.47558:0		0	0	0	0	0	0	0	0	0	0	0	0	0	0	0	0	0	0	0	0	29855	0	0	0	0	0	0	0	0	0	0	0	0	0	0	0	0
981	3.785	80.4771	Unknown	[M+H]+	null	null	null	null	null	null	80.47705:3996 81.4804:0 82.48376:0		0	0	0	0	0	0	0	0	0	0	0	0	0	0	0	0	0	0	0	0	0	0	0	0	0	0	0	0	0	0	0	0	0	0	0	0	20133
982	14.547	80.5097	Unknown	[M+H]+	null	null	null	null	null	null	80.50966:6085 81.51301:0 82.51637:0		0	0	0	0	0	0	0	0	0	0	0	0	0	33682	0	0	0	0	0	0	0	0	0	0	0	21568	0	0	0	0	0	0	0	0	0	33327	0
983	18.485	80.5381	Unknown	[M+H]+	null	null	null	null	null	null	80.53812:3939 81.54147:0 82.54483:0		0	0	0	0	0	0	0	0	0	0	0	0	0	0	0	0	0	0	0	0	0	0	0	0	0	0	0	0	0	0	0	0	0	0	0	0	0
984	17.448	80.5584	Unknown	[M+H]+	null	null	null	null	null	null	80.55838:4047 81.56173:0 82.56509:0		0	0	0	0	0	0	16895	0	0	0	0	0	0	0	0	0	0	0	0	0	0	0	0	0	0	19316	0	0	0	0	0	0	19100	0	0	0	0
985	11.559	80.5777	Unknown	[M+H]+	null	null	null	null	null	null	80.57774:11148 81.58109:0 82.58445:0		0	0	0	0	0	21460	0	0	0	0	0	0	0	0	23495	0	0	0	0	0	0	0	0	0	0	0	0	0	0	0	0	0	0	0	0	0	0
986	1.048	80.5871	Unknown	[M+H]+	null	null	null	null	null	null	80.58713:11800 81.59048:0 82.59384:0		0	0	0	0	0	0	0	22249	0	0	0	0	0	0	0	0	0	0	0	0	0	0	0	0	0	63559	0	0	0	0	111182	0	0	0	53745	0	0
987	19.38	80.6504	Unknown	[M+H]+	null	null	null	null	null	null	80.65038:3935 81.65373:0 82.65709:0		0	0	0	0	0	0	0	0	0	0	0	0	0	0	0	0	0	0	0	0	0	0	0	0	0	0	0	0	0	0	0	0	0	0	0	0	0
988	18.479	80.6672	Unknown	[M+H]+	null	null	null	null	null	null	80.66721:4476 81.67056:0 82.67392:0		0	0	0	0	0	0	0	0	0	0	0	0	0	0	0	21401	0	0	0	0	0	0	0	0	0	0	0	0	0	0	0	0	0	0	18924	0	0
989	17.256	80.6847	Unknown	[M+H]+	null	null	null	null	null	null	80.68473:3687 81.68808:0 82.69144:0		0	0	0	0	0	0	0	0	0	0	0	0	0	0	0	0	0	0	0	0	0	0	14955	0	0	0	0	0	0	0	0	0	0	0	0	0	0
990	7.192	80.696	Unknown	[M+H]+	null	null	null	null	null	null	80.69604:21255 81.69939:0 82.70275:0		0	0	0	0	0	0	0	0	0	0	0	0	0	0	0	0	0	0	0	0	0	0	0	0	0	0	0	46933	0	0	0	0	0	0	0	0	0
991	14.483	80.7081	Unknown	[M+H]+	null	null	null	null	null	null	80.70808:8171 81.71143:0 82.71479:0		0	32173	0	0	0	0	0	32641	0	0	0	0	0	0	0	0	0	0	0	0	0	0	0	0	0	0	0	0	0	0	18990	0	0	0	0	28461	0
992	4.698	80.7276	Unknown	[M+H]+	null	null	null	null	null	null	80.72765:24696 81.731:0 82.73436:0		46507	0	0	0	0	0	0	0	0	0	0	28134	0	21926	0	0	0	0	0	0	0	0	0	0	0	0	0	0	0	167953	0	0	0	0	0	0	0
993	15.082	80.7447	Unknown	[M+H]+	null	null	null	null	null	null	80.74468:11415 81.74803:0 82.75139:0		0	0	0	0	0	0	0	41025	0	0	0	0	73978	0	0	0	0	0	0	0	0	0	0	0	0	0	0	0	0	0	0	0	0	0	0	21696	0
994	20.537	80.7472	Unknown	[M+H]+	null	null	null	null	null	null	80.74725:2066 81.7506:0 82.75396:0		0	0	0	0	0	0	0	0	0	0	0	0	0	0	0	0	0	0	0	0	11023	0	0	0	0	0	0	0	0	0	0	0	0	0	0	0	0
995	18.479	80.7726	Unknown	[M+H]+	null	null	null	null	null	null	80.77257:4036 81.77592:0 82.77928:0		0	0	0	0	0	0	0	0	0	0	0	0	0	0	0	0	18158	0	0	0	0	0	0	0	0	0	0	0	0	0	0	0	0	0	0	0	0
996	8.932	80.7799	Unknown	[M+H]+	null	null	null	null	null	null	80.77988:9667 81.78323:0 82.78659:0		0	0	0	0	0	0	0	0	0	0	0	0	0	0	0	0	0	0	0	0	0	0	0	0	0	0	0	0	0	0	0	0	0	0	0	0	0
997	17.304	80.7903	Unknown	[M+H]+	null	null	null	null	null	null	80.79031:4546 81.79366:0 82.79702:0		0	0	0	0	0	0	0	0	0	0	0	0	0	0	0	0	0	0	0	0	0	0	0	0	15398	0	0	0	0	0	0	0	0	0	0	0	0
998	7.583	80.795	Unknown	[M+H]+	null	null	null	null	null	null	80.79503:16077 81.79838:0 82.80174:0		0	0	0	0	0	0	0	0	0	0	0	0	0	0	0	0	0	0	0	0	0	0	0	0	0	0	0	0	0	0	0	0	0	0	0	0	0
999	7.22	80.8199	Unknown	[M+H]+	null	null	null	null	null	null	80.81987:11997 81.82322:0 82.82658:0		0	0	0	0	0	0	0	0	0	0	0	40070	0	0	0	0	0	0	0	0	0	0	0	0	0	0	0	0	0	0	0	0	0	0	0	0	0
1000	16.619	80.9483	Unknown	[M+H]+	null	null	null	null	null	null	80.94829:552950 81.95164:0 82.955:670818		668587	63735	125449	3727099	65000	0	940050	26813	2416906	320623	217252	14525	108707	30661	3088312	45447	231222	200610	232747	92357	197147	102617	210569	305477	24544	407766	48247	221388	340313	309273	310408	219876	26975	51907	0	29417	22970
1001	11.202	80.9483	Unknown	[M+H]+	null	null	null	null	null	null	80.9483:1981080 81.95165:0 82.95501:2712136		649372	13242677	1447125	3303056	917649	358566	917993	2573150	952658	1041579	1131992	1294157	517455	617505	1220526	480085	25151	72242	373106	406217	74802	143821	106479	379718	370106	6724	251356	472122	297109	282389	256090	98431	223059	265033	319593	470785	490911
1002	10.463	80.9483	Unknown	[M+H]+	null	null	null	null	null	null	80.9483:1842222 81.95165:0 82.95501:2305320		9509018	16243861	2277354	1106481	6788802	4742114	12243595	6252080	6412825	10883860	1806376	5732964	10469296	5671681	2656574	3009268	172808	21266	299111	462164	148348	1131	165181	368260	127498	314944	225957	227334	203668	233211	294293	391004	486665	363039	392909	0	924434
1003	10.247	80.9483	Unknown	[M+H]+	null	null	null	null	null	null	80.94831:1107250 81.95166:0 82.95502:396097		9509018	16243860	5474322	4640474	6788802	6106044	12243595	6252080	8024490	10883860	3932916	4200132	2924307	5671681	2251995	5173250	172808	70121	152553	141014	147896	165520	165181	289752	127498	141733	291740	73555	88709	327720	97805	27191	252430	307172	267658	137365	248527
1004	10.97	80.9483	Unknown	[M+H]+	null	null	null	null	null	null	80.94833:3054393 81.95168:0 82.95504:3883022		6458020	915996	25599796	3757615	1406888	1730705	602857	1200652	6815772	2403766	1131992	1434614	1542408	1281512	4795230	1534694	538781	316909	187014	260600	152944	143821	293821	251501	434460	525578	251356	480145	708901	334853	387270	284565	605183	515835	1172020	502021	195998
1005	10.749	80.9484	Unknown	[M+H-H2O]+	null	null	null	null	null	null	80.94837:2774482 81.95172:0 82.95508:3068362		16945768	2969068	1839986	3757615	2877758	2637042	2431844	6356836	6367138	12251107	8204918	25037726	10475065	2357814	3819936	2833980	452735	579687	389197	1387895	606483	614199	619125	373674	937765	621219	1152430	264880	708901	573172	542166	417410	605183	321267	1172020	555925	356524
1006	5.425	80.9484	Unknown	[M+H]+	null	null	null	null	null	null	80.9484:722751 81.95175:0 82.95511:262872		5192014	3566975	5278278	1274628	3221409	4588698	1652836	2596600	2892888	3741018	3248355	4073348	1507268	2921914	1488432	3294845	6399532	4851896	3364479	3365636	3532911	3989722	3279408	4067042	6261956	5222756	3410760	4134037	4496461	4507685	2893428	3188749	3388324	2945966	4023531	3423699	2165980
1007	13.317	80.9484	Unknown	[M+H]+	null	null	null	null	null	null	80.94842:838784 81.95177:0 82.95513:1041083		524475	252433	426133	617225	763384	209002	816086	188851	214507	4899722	372132	4378200	1555478	590834	423647	239677	396970	600944	204143	616788	640615	501979	651951	770236	405834	424659	828397	550336	423595	371939	574444	332003	163414	181919	101776	140885	262279
1008	5.799	80.9484	Unknown	[M+H]+	null	null	null	null	null	null	80.94843:553540 81.95178:0 82.95514:203514		2968542	1869691	567628	378553	4497852	2268181	3621040	1673748	2022442	511794	2261573	1280671	1286106	1681567	2579809	1949902	3281159	5119257	3167949	3701300	3694143	3810455	3555264	4243156	5866116	5308926	4538638	4986448	4539628	5031230	4197512	4729480	1806330	2114180	2977920	3423700	4444718
1009	20.356	80.9484	Unknown	[M+Na]+	null	null	null	null	null	null	80.94843:415199 81.95178:0 82.95514:139929		7142068	5211401	2731839	5941202	4207334	2713283	2175388	1447083	4146787	8229364	5069168	5808394	4488072	6620670	3255763	3400177	6644327	12358467	6525588	11964603	6262224	14188723	8045154	13038111	6530266	8667093	12092080	2733418	2617708	5603346	7753959	4637855	6296700	12356110	7215688	1689252	9419364
1010	6.566	80.9485	Unknown	[M+H]+	null	null	null	null	null	null	80.94846:388503 81.95181:0 82.95517:114585		3438862	1992531	3590053	2235970	2745670	1693698	1467135	1126914	2203579	2167704	2722982	2014216	1131478	1987498	2637040	2213690	3966548	2369148	1622836	2032093	1858036	1871468	1945226	2166601	4148649	2915266	2373317	2580384	1558624	2630790	1952794	2062831	1232792	1549301	1096192	1125224	1551960
1011	9.371	80.9485	Unknown	[M+H]+	null	null	null	null	null	null	80.94849:919713 81.95184:0 82.9552:709387		2326243	5308284	2759158	6047572	4974823	310885	108708	2825598	3752776	10645396	3080160	7950668	6472176	3301151	4241594	3309424	0	0	0	0	0	0	0	0	0	0	0	0	0	0	0	0	0	0	0	0	0
1012	10.566	80.9485	Unknown	[M+H]+	null	null	null	null	null	null	80.94851:1408846 81.95186:0 82.95522:718968		16945768	16243860	2277354	593015	901966	10136695	12243595	6356836	6412825	8105548	8204918	5732964	10475065	2357814	2656574	3009268	303003	579687	299111	462164	148348	614199	165181	368260	289519	314944	225957	227334	203668	233211	294293	391004	486665	363039	392909	555925	924434
1013	12.226	80.9486	Unknown	[M+H]+	null	null	null	null	null	null	80.94857:3098139 81.95192:0 82.95528:3952779		3897230	657283	405134	1107707	2398127	325371	710887	1792932	657539	668107	633954	270829	6681471	210749	684000	391133	522748	292712	712213	272002	782567	396562	763844	577966	617622	778055	602624	561345	461156	547184	1180735	614221	287525	856755	907813	239237	351349
1014	14.413	80.9486	Unknown	[M+H]+	null	null	null	null	null	null	80.94857:568038 81.95192:0 82.95528:283441		45068	2934	2856136	255400	2111789	60385	32370	0	265415	49955	5103	7682771	1126234	61933	28273	0	357444	236396	28573	236709	373094	467652	341011	156934	346231	187497	743211	201962	330880	268117	345930	70752	0	26565	47729	0	59816
1015	11.59	80.9486	Unknown	[M+H-H2O]+	null	null	null	null	null	null	80.94858:885745 81.95193:0 82.95529:1059684		833934	5909571	450625	2108306	538664	1216735	779946	1164285	1194805	1579820	232504	741968	6820328	273617	616916	709697	573162	1085189	268426	785379	379657	479286	510374	769140	506177	677129	1396456	962218	1135469	1219203	791755	655783	848344	465243	624273	340506	816382
1016	12.649	80.9486	Unknown	[M+H]+	null	null	null	null	null	null	80.94859:646384 81.95194:0 82.9553:896099		4372778	616029	455637	1168994	1567638	463987	587389	328279	843888	324594	337115	193228	1192007	1757747	221183	347693	333563	418641	757053	379201	739636	347654	384514	766714	1607072	821708	592444	276887	688645	824004	659730	901804	157232	237231	487501	0	156038
1017	17.562	80.9486	Unknown	[M+H]+	null	null	null	null	null	null	80.94859:462599 81.95194:0 82.9553:226090		82973	0	497595	57647	0	0	0	0	36713	0	32815	34205	43428	50673	74884	78982	222284	83455	182934	108292	260142	134034	173597	140376	372047	165649	228141	168218	278421	156012	198783	458064	56689	48901	96597	57724	51077
1018	9.656	80.9486	Unknown	[M+H]+	null	null	null	null	null	null	80.9486:2705065 81.95195:0 82.95531:3627771		2326243	4455115	1954484	459067	2094591	4020644	1122936	3799164	4561460	8433547	3705036	3386438	3724176	3301151	4241594	5451656	0	0	0	3852	0	0	0	0	0	0	0	0	0	0	0	0	0	0	0	0	3689
1019	9.955	80.9486	Unknown	[M+H]+	null	null	null	null	null	null	80.94861:1125204 81.95196:0 82.95532:355740		2096134	3014352	2433442	10252997	5546580	9713487	5468129	5784594	1918339	5202654	4305300	6368528	3011197	19949402	3510717	3786721	5353272	4192140	2365677	4671351	4565111	4163763	4389562	4897130	4943946	4629954	4832124	4816072	4598010	4483581	4781974	4309826	4820869	5341874	5318242	4186768	5233730
1020	13.847	80.9486	Unknown	[M+H]+	null	null	null	null	null	null	80.94864:408018 81.95199:0 82.95535:444473		3349878	269003	400359	88985	359676	99706	196114	2924968	294524	2453277	131707	481400	1237955	235851	132455	75456	355130	339464	254861	236514	263115	456544	363780	760605	605300	470024	573231	385123	463816	309313	611638	268442	345048	246968	248155	218327	33137
1021	14.155	80.9487	Unknown	[M+H]+	null	null	null	null	null	null	80.94868:461551 81.95203:0 82.95539:188870		1380862	356224	263841	6914106	232039	70486	138138	285100	563087	177688	1816630	7682771	1126234	166016	243752	87331	203583	534451	433732	164674	280009	370732	678578	854711	306982	586775	144996	678646	348656	616762	182291	315876	78282	43812	33654	0	59816
1022	20.15	80.9487	Unknown	[M+H-H2O]+	null	null	null	null	null	null	80.9487:1789683 81.95205:0 82.95541:2053836		1416806	5211401	5028406	4788230	1442780	2657595	1399206	2126585	2944206	978050	3088601	1761675	1712156	2156012	2947614	766069	2739645	12358467	5390771	1365072	8529197	14188723	3509314	13038112	9030179	6839675	12092080	4971948	4964614	6917090	5479597	5282730	6351676	12356109	5638808	6292767	9419363
1023	8.053	80.9639	Unknown	[M+H]+	null	null	null	null	null	null	80.96392:1917366 81.96727:0 82.97063:0		1569071	3833499	3967028	2821293	1661842	2048000	1987843	3579381	3105860	5529067	2786533	3613423	3536808	2518820	2685578	3087505	6635877	9668201	12360470	10282619	11537362	10185912	8544089	8169331	6445865	8014256	7307240	7640316	8828980	7676682	8382920	9419795	4660312	5405914	5329366	6130100	5134049
1024	2.727	81.0343	Unknown	[M+H-H2O]+	null	null	null	null	null	null	81.03425:2888547 82.0376:179448 83.04096:95417		22211938	14908102	18733702	28242098	16625319	16334821	13951058	22009598	11765496	10213640	14141731	11533291	14813905	7810008	7022954	12862151	2479818	3009136	2233677	1878375	2424810	2630924	2202192	1968141	2327843	1725530	2996453	2006153	4708647	2589508	2048043	4752484	2254385	1773342	1702115	1848786	1861016
1025	4.775	81.0451	w/o MS2:Pyrimidine	[M+H]+	null	81.05	C4H4N2	Pyrimidines and pyrimidine derivatives	CZPWVGJYEJSRLH-UHFFFAOYSA-N	C1=CN=CN=C1	81.04511:1977866 82.04846:222495 83.05182:23900204		17543832	16905214	23548346	8007484	28757926	26490080	36533736	24647178	27815866	8657270	23185564	36629856	27347984	28917256	21551358	38022196	33082432	49843480	41824040	20619278	38287880	33544602	36049908	21533306	19778908	20104890	54654168	48179124	25868240	12114911	44378608	47480944	62904724	36906000	43229052	47606492	31116804
1026	2.934	81.0452	w/o MS2:Pyrimidine	[M+H]+	null	81.05	C4H4N2	Pyrimidines and pyrimidine derivatives	CZPWVGJYEJSRLH-UHFFFAOYSA-N	C1=CN=CN=C1	81.04516:1977982 82.04851:309104 83.05187:22461736		43034732	77077272	55084768	16269694	13223534	6155468	33298038	26675466	46816084	34442904	59925944	8287660	42876412	22718296	55395924	23458012	15380847	24296952	21367902	23818328	9915509	20532830	20791630	10841727	22704082	20070704	26328808	28826544	24800522	18783902	20580586	13373643	18727616	55775368	34331868	18842106	20464066
1027	6.73	81.0452	w/o MS2:Pyrimidine	[M+H]+	null	81.05	C4H4N2	Pyrimidines and pyrimidine derivatives	CZPWVGJYEJSRLH-UHFFFAOYSA-N	C1=CN=CN=C1	81.04518:3789751 82.04853:769704 83.05189:21497362		69937608	70588952	154927152	75098520	70429568	68059752	103555760	12240192	164345216	30237044	114378272	131894432	44334532	27207300	58490636	33245772	16813562	81218976	124272840	79365584	90217208	112771928	101656944	75894264	14584333	88108488	85495336	70536664	30366944	94271576	113086544	95796744	46065164	63809812	36766068	85881536	100879664
1028	8.227	81.0452	w/o MS2:Pyrimidine	[M+H]+	null	81.05	C4H4N2	Pyrimidines and pyrimidine derivatives	CZPWVGJYEJSRLH-UHFFFAOYSA-N	C1=CN=CN=C1	81.04519:2145107 82.04854:427074 83.0519:22235712		48242392	48257748	27382274	30091018	39370096	33162724	54325456	26806094	44839132	34505688	74003960	45992760	45153484	77132816	47970576	72447296	55488364	61262460	58661432	64858288	61935748	23663662	20715114	28794094	34148464	61716688	61778836	58893576	31216948	22758996	46277860	27706626	39541680	54865044	27532844	46829024	50792784
1029	11.951	81.0452	w/o MS2:Pyrimidine	[M+H]+	null	81.05	C4H4N2	Pyrimidines and pyrimidine derivatives	CZPWVGJYEJSRLH-UHFFFAOYSA-N	C1=CN=CN=C1	81.04519:1619334 82.04854:549697 83.0519:19805838		20761780	14499940	8753330	12408487	15586270	24147190	8831345	16460811	14997812	11873444	14043188	15580750	21954194	15018801	18254126	10045446	17968124	8420153	14793411	15775661	13521769	15451463	12166129	27845366	9874705	9718252	20993494	11978932	22194246	8396585	16808862	32484802	11588385	11856555	11135349	12259219	25330242
1030	7.243	81.0452	w/o MS2:Pyrimidine	[M+H]+	null	81.05	C4H4N2	Pyrimidines and pyrimidine derivatives	CZPWVGJYEJSRLH-UHFFFAOYSA-N	C1=CN=CN=C1	81.0452:3457672 82.04855:1273588 83.05191:26505664		81566048	38944932	22988830	44447476	78653960	80294480	163575664	23410836	25000422	25585304	58688832	48570448	23971262	26247162	117302984	117686592	36286272	23796840	11997209	28338638	29103140	61439544	32096864	65603476	34703576	34281360	28075740	30946480	40446876	77933280	50623812	32021176	28084694	52262144	70850624	37240612	43271140
1031	2.727	81.0452	w/o MS2:Pyrimidine	[M+H]+	null	81.05	C4H4N2	Pyrimidines and pyrimidine derivatives	CZPWVGJYEJSRLH-UHFFFAOYSA-N	C1=CN=CN=C1	81.0452:1832264 82.04855:388046 83.05191:23239964		47127108	19956998	54840376	48821612	43583664	39933568	39389976	37947408	46816084	41041412	17229240	32142528	33224204	36857724	59373496	39180328	10208094	24296952	36023792	14747969	34280572	40518536	26915484	24594794	36380872	51448520	31816868	16250447	24764590	40386752	20701254	15101499	40602148	55768304	33263508	18842106	23442618
1032	2.171	81.0452	w/o MS2:Pyrimidine	[M+H]+	null	81.05	C4H4N2	Pyrimidines and pyrimidine derivatives	CZPWVGJYEJSRLH-UHFFFAOYSA-N	C1=CN=CN=C1	81.04521:1893384 82.04856:461304 83.05192:23554850		32583608	49275820	31454546	28803076	42833652	18722164	51755916	44428540	36115068	42025020	29179710	31326778	29723596	38421632	47296396	15858913	15426685	25962768	31764918	17887350	25641086	14531031	42283480	38409704	35746128	55648400	27477348	26924414	18380136	65390376	32725456	38009252	42584072	29954948	17247662	23660426	31022264
1033	6.535	81.0452	w/o MS2:Pyrimidine	[M+H]+	null	81.05	C4H4N2	Pyrimidines and pyrimidine derivatives	CZPWVGJYEJSRLH-UHFFFAOYSA-N	C1=CN=CN=C1	81.04522:4552570 82.04857:855779 83.05193:24445450		17988248	82139384	119620312	65327888	31227588	43056264	52958544	115614736	112105280	176825648	114378272	131894424	111931200	164715264	105961384	105556512	5092260	15231852	17553136	11553875	18986628	16454492	16012522	12921273	42254632	14533157	15939489	20078636	30366944	16025269	16133274	15908876	40429160	25227436	29415440	15784106	100879664
1034	4.323	81.0452	w/o MS2:Pyrimidine	[M+H]+	null	81.05	C4H4N2	Pyrimidines and pyrimidine derivatives	CZPWVGJYEJSRLH-UHFFFAOYSA-N	C1=CN=CN=C1	81.04523:1920550 82.04858:310082 83.05194:25945476		26927808	27202168	27384396	18827480	20216748	14331684	21574864	21738856	47384936	76472664	45614240	43432356	30866736	36980488	47936160	14782518	24621268	28434868	15863040	31673554	27441752	33352422	28757858	15863931	27114982	25733450	38505648	25294164	39617064	30747532	24969662	25791084	16631711	17732246	20369022	33892892	32084490
1035	5.512	81.0452	w/o MS2:Pyrimidine	[M+H]+	null	81.05	C4H4N2	Pyrimidines and pyrimidine derivatives	CZPWVGJYEJSRLH-UHFFFAOYSA-N	C1=CN=CN=C1	81.04523:1837079 82.04858:415195 83.05194:25402898		21919074	25496272	42711276	34435436	26095920	53031848	21502482	25986856	29975498	28576862	37504172	39631020	35918072	18906470	18532454	6866898	24427480	34734616	19814014	29407582	28697912	29516636	20835096	26979468	36182240	18979762	22230676	18187858	25019296	23214676	19193008	28017146	44918072	51545756	31724336	38743032	26290180
1036	20.777	81.0452	w/o MS2:Pyrimidine	[M+H]+	null	81.05	C4H4N2	Pyrimidines and pyrimidine derivatives	CZPWVGJYEJSRLH-UHFFFAOYSA-N	C1=CN=CN=C1	81.04523:1745826 82.04858:370201 83.05194:19345082		57581528	16670417	28031128	32839396	71369512	49473224	25975356	17992922	18206366	24814020	27175748	14489698	43512632	42277892	19390172	68467776	54229008	36060592	12912635	54660804	12107676	19172900	33213652	23236216	66718524	28482968	31993478	16672164	21102990	10263926	19698760	17155744	20398250	69774848	34458076	40650700	20229922
1037	2.576	81.0452	w/o MS2:Pyrimidine	[M+H]+	null	81.05	C4H4N2	Pyrimidines and pyrimidine derivatives	CZPWVGJYEJSRLH-UHFFFAOYSA-N	C1=CN=CN=C1	81.04524:1778463 82.04859:333085 83.05195:22539956		47127108	14397879	54840376	48821612	43583664	39929192	32735040	37947408	10730514	41200868	14835628	36265948	33216436	33848444	13616303	14528628	22927080	33985152	36015084	29864526	34273904	40507004	26905900	17708952	36374232	51446532	31809750	29156504	24290452	40378232	21963200	27344062	40602088	12240389	33260468	28951422	26161360
1038	4.991	81.0453	w/o MS2:Pyrimidine	[M+NH4]+	null	81.05	C4H4N2	Pyrimidines and pyrimidine derivatives	CZPWVGJYEJSRLH-UHFFFAOYSA-N	C1=CN=CN=C1	81.04528:2202462 82.04863:262570 83.05199:36718612		28464850	16573455	19483096	29443784	25999402	21377164	46058832	27312430	13105601	43442624	46004384	23028792	51267880	42804164	54782224	19117604	33082432	49843480	41824040	27401178	38287880	33544602	48301616	26737428	24409020	42698612	54654168	25518466	26973630	59430544	19788742	33881592	15251956	24129530	23578272	19822096	39095052
1039	9.668	81.0453	w/o MS2:Pyrimidine	[M+H]+	null	81.05	C4H4N2	Pyrimidines and pyrimidine derivatives	CZPWVGJYEJSRLH-UHFFFAOYSA-N	C1=CN=CN=C1	81.04528:1553740 82.04863:0 83.05199:22448292		3091028	13163477	11925339	6445004	12125044	15383474	3287220	21661090	9559387	8773909	13792073	4469510	12994879	14790949	12442129	7112242	18525752	12979103	21828034	13103485	13503818	14032413	14759891	9766935	15808479	8188390	16423860	11749433	25992570	12006649	13534152	14920231	15106585	30068998	18260474	17026514	14881928
1040	3.517	81.0453	w/o MS2:Pyrimidine	[M+H-H2O]+	null	81.05	C4H4N2	Pyrimidines and pyrimidine derivatives	CZPWVGJYEJSRLH-UHFFFAOYSA-N	C1=CN=CN=C1	81.0453:3562578 82.04865:362057 83.05201:18181714		33439436	37108512	24719066	35514644	17802824	19346422	48947452	62471432	36476048	27875804	50000488	34840568	54748204	30091336	31960362	36869124	37688008	21995028	28863476	39413492	33817020	13951763	26281832	31367664	26429430	30940356	19736088	31908660	37105956	21154052	25041806	25969628	22092524	53345364	32398758	49746624	28040426
1041	8.621	81.0453	w/o MS2:Pyrimidine	[M+H]+	null	81.05	C4H4N2	Pyrimidines and pyrimidine derivatives	CZPWVGJYEJSRLH-UHFFFAOYSA-N	C1=CN=CN=C1	81.04532:1980916 82.04867:308787 83.05203:17115644		16546431	39945452	18877294	13819781	12446120	17050908	5086055	16021515	4614568	16797538	33035614	20732432	20469338	36293808	18504938	14254035	15012061	6316958	10467765	12590992	9420337	7970069	14581371	6194752	13071261	15804296	10321351	9935241	10084222	16572015	16958306	8310479	4421660	11904647	5772202	4148695	6369377
1042	21.114	81.0453	w/o MS2:Pyrimidine	[M+H]+	null	81.05	C4H4N2	Pyrimidines and pyrimidine derivatives	CZPWVGJYEJSRLH-UHFFFAOYSA-N	C1=CN=CN=C1	81.04532:1915307 82.04867:292656 83.05203:24592332		27178738	44761600	30621822	31906616	32544030	34852816	38325232	24277516	28634122	32284732	26068060	47746824	28702226	57025032	35761188	39778092	22506772	29885578	53081132	38367152	11793772	21766196	19362152	11930514	50904160	32727068	30665794	14410583	32885362	19271982	38449940	67773488	22525964	38320276	29582372	22198428	31742238
1043	9.818	81.0453	w/o MS2:Pyrimidine	[M+H]+	null	81.05	C4H4N2	Pyrimidines and pyrimidine derivatives	CZPWVGJYEJSRLH-UHFFFAOYSA-N	C1=CN=CN=C1	81.04533:1397996 82.04868:232905 83.05204:18970752		8262167	13163477	17324176	19302546	12125044	15383474	21868158	21661090	23618074	11408872	11607351	26489398	17069204	23983156	23682868	23234994	22290758	19977602	21828034	24598302	20224568	25552870	19569388	22591804	23725670	30884796	22754540	20102312	25992570	22744198	20937786	14920231	11225325	30068998	18260474	22220194	15001607
1044	9.057	81.0454	w/o MS2:Pyrimidine	[M+H]+	null	81.05	C4H4N2	Pyrimidines and pyrimidine derivatives	CZPWVGJYEJSRLH-UHFFFAOYSA-N	C1=CN=CN=C1	81.04536:1696129 82.04871:315903 83.05207:20409622		27971162	41235384	28961912	42592408	20034616	67649280	23700610	33855896	24429072	46203036	47466032	19548834	31929682	32109356	26471892	35678324	29107730	18006422	24600626	8565686	28751642	18008990	18492354	23103384	37858852	29993412	22591712	28546500	16421627	11812701	33797100	57798864	22137012	23801692	27145142	40529304	25764614
1045	8.07	81.0454	w/o MS2:Pyrimidine	[M+H]+	null	81.05	C4H4N2	Pyrimidines and pyrimidine derivatives	CZPWVGJYEJSRLH-UHFFFAOYSA-N	C1=CN=CN=C1	81.04536:2092938 82.04871:392482 83.05207:24106848		8638641	28502860	42830728	44206468	13548453	23026480	42937044	31479108	37467856	28092116	15757896	19297578	31267908	17563642	47970576	17727742	16830018	22043740	10999401	64858288	61935748	23663662	21237568	51255992	22073536	18666140	8114274	22026478	28676636	84991072	24828938	25195142	33920316	26015354	27532844	46829024	22622066
1046	9.277	81.0454	w/o MS2:Pyrimidine	[M+H]+	null	81.05	C4H4N2	Pyrimidines and pyrimidine derivatives	CZPWVGJYEJSRLH-UHFFFAOYSA-N	C1=CN=CN=C1	81.04538:1621489 82.04873:292097 83.05209:19215758		34228824	41235384	29843128	42592408	30260078	14716131	32755954	40401608	24429072	6680616	47466032	45780528	23178826	32109356	26877754	25229128	16196542	21305894	19216964	33072048	21462804	16580248	21172548	30350950	37858852	24427056	16567596	24754810	14462303	18540534	21999180	28649176	19639688	35348592	9975653	25225742	20634542
1047	20.359	81.0454	w/o MS2:Pyrimidine	[M+H]+	null	81.05	C4H4N2	Pyrimidines and pyrimidine derivatives	CZPWVGJYEJSRLH-UHFFFAOYSA-N	C1=CN=CN=C1	81.04543:1530351 82.04878:318470 83.05214:19143506		43265892	24603808	34579412	21470378	10806028	53369908	17390014	9911241	42826140	45338524	58849468	9969026	61329520	12851220	39806100	10742579	10095974	24605416	61981608	10022883	10924057	27283634	10536937	9671260	10926982	10807058	21044040	35148284	54342856	10288822	75722896	45783484	62423636	10557200	81707560	60269740	10321299
1048	7.029	81.0455	w/o MS2:Pyrimidine	[M+H]+	null	81.05	C4H4N2	Pyrimidines and pyrimidine derivatives	CZPWVGJYEJSRLH-UHFFFAOYSA-N	C1=CN=CN=C1	81.04546:3892596 82.04881:919968 83.05217:25287634		81566048	38944932	123518704	44447480	17941962	80294480	163575664	166904576	164345216	127198088	98177752	103868376	111960944	177492560	117302984	117686592	36286272	81218976	12532536	28338638	90217208	61439544	101656944	75894264	53009648	20190256	85495336	25751970	45431928	28693520	50623812	24703244	28084694	4304098	4384924	4236957	43271140
1049	20.027	81.0455	w/o MS2:Pyrimidine	[M+H]+	null	81.05	C4H4N2	Pyrimidines and pyrimidine derivatives	CZPWVGJYEJSRLH-UHFFFAOYSA-N	C1=CN=CN=C1	81.04549:1231740 82.04884:232681 83.0522:17830590		43269092	20170104	8104992	54003664	8555618	8352495	44314912	20990860	39380232	43381572	8935849	8758979	8359254	8351590	36782768	14597865	30758264	47525792	8436430	43250524	8291676	44501412	8371517	8387132	8178814	8564836	52348816	28361630	8332125	22231808	7682526	49733604	8553528	7977024	7987044	8688252	8901090
1050	20.585	81.0455	w/o MS2:Pyrimidine	[M+H]+	null	81.05	C4H4N2	Pyrimidines and pyrimidine derivatives	CZPWVGJYEJSRLH-UHFFFAOYSA-N	C1=CN=CN=C1	81.04549:1615834 82.04884:383696 83.0522:20043852		57581528	24701986	34497940	16143681	84183472	49473224	43470116	61784408	18206366	31650720	19382422	77378416	43512632	42277892	39806100	68467776	54231644	24605416	58352580	54660804	70841712	16826528	66242452	77134912	78653072	74200160	14044028	35148284	21982854	58150444	65169060	34528060	62423636	77395392	69811680	40650700	69824712
1051	5.266	81.0455	w/o MS2:Pyrimidine	[M+H]+	null	81.05	C4H4N2	Pyrimidines and pyrimidine derivatives	CZPWVGJYEJSRLH-UHFFFAOYSA-N	C1=CN=CN=C1	81.04553:1929276 82.04888:447343 83.05224:30082176		44743528	36573320	18477542	23404362	13265309	29416228	17370668	32993100	41342228	12131609	37504172	31552396	18987102	25198636	18532454	29380974	45452856	36825636	37074196	31525864	23072640	51074892	48301616	45949212	33872096	20088222	23242354	18804694	28298488	22771926	30392446	33881592	44918072	33121788	21262178	42770968	22325964
1052	1.271	81.0456	w/o MS2:Pyrimidine	[M+H]+	null	81.05	C4H4N2	Pyrimidines and pyrimidine derivatives	CZPWVGJYEJSRLH-UHFFFAOYSA-N	C1=CN=CN=C1	81.04555:1765305 82.0489:361076 83.05226:20870118		26384464	40947768	43500020	18218308	17146770	31119726	19600736	19254288	43610192	19153438	43709628	19356212	33184328	18922180	19595814	17894418	43614104	30371338	32145116	28723264	26003508	26740462	21291566	26369720	31926412	64698068	21521144	29778600	51299916	18371804	50087216	27447282	69930296	70975848	57159824	45297096	28562298
1053	0.847	81.0703	Unknown	[M+H]+	null	null	null	null	null	null	81.07029:762880 82.07364:169346 83.077:23715914		8373371	13300373	10444722	13595494	13854972	9775875	6199200	16073916	18109240	15317542	16208158	20122052	17190836	14740586	17005348	16207153	7099396	5600174	7272552	5558487	6617560	7282772	5967198	7539992	7992682	7340956	6527419	7356982	5305272	6502929	7352684	6442328	6502731	6261160	7280074	5851244	6563841
1054	7.012	81.128	Unknown	[M+H]+	null	null	null	null	null	null	81.12804:5716 82.13139:0 83.13475:0		0	0	0	0	0	0	0	0	0	0	0	0	0	0	0	0	0	0	0	0	0	0	0	0	0	0	0	0	0	0	0	0	0	0	0	0	0
1055	11.032	81.1474	Unknown	[M+H]+	null	null	null	null	null	null	81.14744:6442 82.15079:0 83.15415:0		0	0	0	0	0	0	0	0	0	0	0	0	0	0	0	0	0	0	0	0	0	0	0	0	0	0	0	0	0	0	0	0	0	23666	0	0	0
1056	22.138	81.1527	Unknown	[M+H]+	null	null	null	null	null	null	81.15266:4191 82.15601:0 83.15937:0		0	0	0	0	0	0	0	0	0	0	0	0	0	0	0	0	0	0	0	0	29108	0	0	0	0	0	0	0	26070	0	0	0	0	0	0	0	0
1057	0.435	81.1564	Unknown	[M+H]+	null	null	null	null	null	null	81.15641:4462 82.15976:0 83.16312:0		0	0	0	0	0	0	0	24160	0	0	0	0	0	0	0	0	0	0	0	0	0	0	0	0	0	0	0	0	0	0	0	0	0	0	0	0	0
1058	17.926	81.1652	Unknown	[M+H]+	null	null	null	null	null	null	81.16518:4288 82.16853:0 83.17189:0		0	0	0	0	0	0	0	0	0	0	0	0	0	0	0	0	0	0	0	19069	0	0	0	0	0	0	0	0	0	0	0	0	0	0	0	0	0
1059	10.694	81.1806	Unknown	[M+2H]2+	null	null	null	null	null	null	81.1806:12605 82.18395:0 83.18731:0		0	105731	0	0	0	0	24416	0	0	0	0	0	0	0	0	0	0	0	0	0	0	0	0	25480	0	0	0	0	0	0	0	0	0	0	0	0	0
1060	18.627	81.1849	Unknown	[M+H]+	null	null	null	null	null	null	81.18494:4363 82.18829:0 83.19165:0		0	0	0	0	0	0	0	0	0	0	0	0	0	0	0	0	0	0	0	0	0	0	0	0	0	0	0	0	0	24300	0	0	0	0	0	0	0
1061	7.441	81.2135	Unknown	[M+H]+	null	null	null	null	null	null	81.21352:14794 82.21687:0 83.22023:0		0	0	0	0	0	0	0	0	0	0	0	0	0	0	0	0	0	0	0	0	0	0	0	0	0	0	0	0	0	0	0	0	0	0	42884	0	0
1062	16.368	81.2152	Unknown	[M+H]+	null	null	null	null	null	null	81.21516:4795 82.21851:0 83.22187:0		0	25469	0	0	0	0	0	0	0	24059	0	0	0	0	0	0	0	0	0	0	0	0	0	0	0	0	0	0	0	0	0	0	0	0	0	0	0
1063	3.583	81.249	Unknown	[M+H]+	null	null	null	null	null	null	81.24905:6056 82.2524:0 83.25576:0		0	0	0	0	0	0	0	0	0	0	0	0	0	0	0	0	0	0	0	0	0	0	0	45705	0	0	0	0	0	0	0	0	0	0	0	0	0
1064	4.571	81.3028	Unknown	[M+H]+	null	null	null	null	null	null	81.3028:6685 82.30615:0 83.30951:0		0	0	0	0	0	0	0	0	0	0	0	0	0	0	0	0	0	0	0	0	0	0	0	0	0	0	0	0	0	0	0	0	0	0	0	0	0
1065	13.373	81.3055	Unknown	[M+H]+	null	null	null	null	null	null	81.30547:4768 82.30882:0 83.31218:0		0	0	0	0	0	0	0	0	0	0	0	0	0	0	0	0	0	0	0	0	0	0	0	0	0	0	0	0	23242	0	0	0	0	0	0	0	0
1066	11.102	81.3068	Unknown	[M+H]+	null	null	null	null	null	null	81.30682:4243 82.31017:0 83.31353:0		0	0	0	0	0	20411	0	0	0	0	0	0	0	0	0	0	0	0	0	0	0	0	0	0	0	0	22001	0	0	0	0	0	0	0	0	0	20153
1067	16.332	81.4436	Unknown	[M+H]+	null	null	null	null	null	null	81.44358:5077 82.44693:0 83.45029:0		0	0	0	0	0	0	0	0	0	0	0	0	0	0	0	0	0	0	0	0	0	0	0	0	0	0	0	0	0	0	18890	0	0	0	0	0	0
1068	4.357	81.4839	Unknown	[M+H]+	null	null	null	null	null	null	81.48393:9357 82.48728:0 83.49064:0		0	0	0	0	0	0	0	0	0	0	0	0	0	0	0	0	0	0	0	0	0	0	0	0	0	0	0	0	0	0	0	0	0	0	0	24514	0
1069	17.749	81.5214	Unknown	[M+H]+	null	null	null	null	null	null	81.52139:5417 82.52474:0 83.5281:0		0	0	0	0	0	0	23018	0	26108	0	0	0	0	0	21186	0	0	18757	24425	0	0	0	0	0	0	0	0	0	0	0	0	21200	0	0	0	0	0
1070	5.99	81.5308	Unknown	[M+H]+	null	null	null	null	null	null	81.5308:9624 82.53415:0 83.53751:0		0	0	0	0	0	0	0	0	0	0	0	0	0	0	0	0	0	0	0	0	0	0	0	0	30340	0	0	0	19034	0	0	0	0	0	0	0	0
1071	7.823	81.5636	Unknown	[M+H]+	null	null	null	null	null	null	81.56361:19296 82.56696:0 83.57032:0		0	0	0	0	0	0	0	0	0	0	0	0	0	0	0	0	0	0	0	0	0	0	31081	0	0	0	0	0	0	0	0	0	0	0	0	0	0
1072	13.797	81.5796	Unknown	[M+H]+	null	null	null	null	null	null	81.57962:5949 82.58297:0 83.58633:0		0	0	0	0	0	0	0	0	0	0	0	0	0	0	0	0	0	0	0	0	0	0	0	0	0	0	0	0	0	0	0	0	0	0	0	0	0
1073	22.642	81.6663	Unknown	[M+H]+	null	null	null	null	null	null	81.66627:5406 82.66962:0 83.67298:0		0	0	0	0	0	0	0	0	0	0	0	0	0	0	0	0	0	0	0	0	0	0	0	0	0	0	0	0	0	0	0	0	0	0	0	0	0
1074	20.741	81.6964	Unknown	[M+H]+	null	null	null	null	null	null	81.6964:1949 82.69975:0 83.70311:0		0	0	0	0	0	0	0	0	0	0	0	11484	0	0	0	0	0	0	0	0	0	0	0	0	0	0	0	0	0	0	0	0	0	0	0	0	0
1075	21.754	81.7157	Unknown	[M+H]+	null	null	null	null	null	null	81.7157:3626 82.71905:0 83.72241:0		0	0	0	0	0	0	0	0	0	0	0	0	0	0	0	0	0	0	0	0	0	0	0	0	0	0	0	0	0	0	0	0	0	0	0	0	0
1076	14.675	81.7245	Unknown	[M+H]+	null	null	null	null	null	null	81.72452:10271 82.72787:0 83.73123:0		0	0	0	0	0	0	0	0	0	0	0	0	0	0	0	0	0	0	0	0	0	0	0	21300	0	0	0	18943	0	0	0	22917	0	0	0	0	0
1077	1.521	81.7318	Unknown	[M+H]+	null	null	null	null	null	null	81.73185:9472 82.7352:0 83.73856:0		0	0	0	0	0	0	0	0	0	0	0	0	0	0	0	0	0	0	0	0	0	0	0	0	0	0	0	0	0	0	0	0	0	0	0	0	0
1078	10.512	81.79	Unknown	[M+H]+	null	null	null	null	null	null	81.79003:14637 82.79338:0 83.79674:0		0	0	0	0	0	0	0	0	0	0	0	0	0	0	0	0	0	0	0	0	0	0	0	0	19229	0	0	0	0	0	0	0	0	0	0	0	0
1079	1.088	81.8033	Unknown	[M+H]+	null	null	null	null	null	null	81.80334:9714 82.80669:0 83.81005:0		0	0	0	0	0	0	0	0	0	0	0	0	0	0	0	0	0	0	0	0	0	0	0	0	0	0	0	0	0	0	0	0	0	0	0	0	0
1080	5.946	81.8294	Unknown	[M+H]+	null	null	null	null	null	null	81.82935:16285 82.8327:0 83.83606:0		0	0	0	0	0	0	0	0	0	0	0	0	0	0	0	0	0	0	0	0	0	0	0	0	0	0	0	0	0	0	0	0	0	0	0	0	0
1081	18.213	81.8437	Unknown	[M+H]+	null	null	null	null	null	null	81.84373:4159 82.84708:0 83.85044:0		0	0	0	0	0	0	0	0	0	0	0	0	0	0	0	0	0	0	0	0	0	0	0	0	0	0	0	0	0	0	0	0	0	0	0	0	0
1082	12.31	81.862	Unknown	[M+H]+	null	null	null	null	null	null	81.862:4684 82.86535:0 83.86871:0		0	0	0	0	0	0	0	0	0	0	0	0	0	0	0	0	0	0	0	0	0	0	0	0	0	0	0	0	0	0	16831	0	21298	0	0	0	0
1083	8.636	81.9883	Unknown	[M+H]+	null	null	null	null	null	null	81.98835:372353 82.9917:0 83.99506:0		825480	798875	638175	998671	745385	664958	587696	815657	2618920	540202	1342230	1044649	2473330	957091	1980334	1070524	1087422	2373473	2322151	1868036	2627401	1738831	2481714	1642178	1072284	1808105	1912025	1869158	1890051	1966929	1969855	2486014	2260522	2633774	3116147	3065087	1537112
1084	7.695	81.9886	Unknown	[M+H]+	null	null	null	null	null	null	81.98861:286796 82.99196:0 83.99532:0		5990	846965	982133	1598184	0	0	0	1761357	1184066	1532406	2575005	1275435	2358002	1646490	2875076	1857102	0	0	0	0	0	0	0	0	0	0	0	0	0	0	0	0	0	0	0	0	0
1085	11.859	82.0527	Unknown	[M+H]+	null	null	null	null	null	null	82.05269:924649 83.05604:16538833 84.0594:923722		3014417	2163996	2601448	4540279	1553607	6205854	2495537	1979174	3489732	1886394	2221846	4775256	4047873	2699598	3194944	3221294	2766753	1597698	1849289	2583230	4963343	1388992	2655014	3622232	2974660	1337511	1832060	2164510	3989613	2546378	1872427	3320157	1125312	1938362	2124551	1624980	1324631
1086	12.951	82.0527	Unknown	[M+H]+	null	null	null	null	null	null	82.05272:373813 83.05607:15753226 84.05943:1206553		2680675	3145938	4632884	3643806	2012272	1502179	2681967	2211742	2057494	2308329	3760763	1978442	3067738	3018956	596370	2845086	3538471	3034908	3202207	3136185	3142216	3128273	2018545	2418563	1003496	2136889	1433864	2268289	1571999	1978086	552925	2569387	1601699	1924675	2355282	2381706	2518258
1087	12.352	82.0528	Unknown	[M+H]+	null	null	null	null	null	null	82.05275:679918 83.0561:19248530 84.05946:1310105		3837075	2296892	2459837	1753196	2257957	3384770	1637203	2296782	3825240	1618683	3903979	2923005	2945153	3782905	2164294	2834382	2622305	2281824	1258309	3983973	3338479	2333396	3160310	2095608	2314170	2083081	1608121	1740670	2138060	3050364	1595874	2443074	1607582	2742689	2848947	2095005	1149700
1088	0.984	82.053	Unknown	[M+H-H2O]+	null	null	null	null	null	null	82.05305:399714 83.0564:19647966 84.05976:1157616		6204670	5099385	3434304	4771450	4943921	5301592	3537190	3921076	4710748	3339918	3271430	5013578	3687067	3701080	3368567	3994869	3912575	6481218	4215512	2926174	3891548	6095744	7918388	5807210	6751936	3369277	5010614	5643592	4470931	8511042	4655330	6279930	3591980	3449530	3363890	3823254	2352721
1089	5.861	82.0531	Unknown	[M+H]+	null	null	null	null	null	null	82.05312:416961 83.05647:20617506 84.05983:1553602		5804549	8749491	1650974	1724147	11955591	4080295	3760954	8624132	8204777	5391896	4588864	5899478	6646851	3478640	10601490	8895750	5729568	11058175	5692075	6292684	5066710	11312189	9344458	4857256	6526489	3314148	4712728	4383814	5567174	4499762	4611857	6959542	2940783	7003991	7625289	5680901	4080970
1090	1.855	82.0532	Unknown	[M+H]+	null	null	null	null	null	null	82.05315:420607 83.0565:16301066 84.05986:959982		7204308	5895404	6930228	5553434	4140395	5552833	2440476	4652587	6185046	12334978	2678364	6551302	9029923	8281444	9868797	12473063	5214289	4290612	10071797	4847618	5669133	3848370	10230870	6480714	3402842	5718355	3714955	5260567	9208014	7421676	2640641	11412049	5311984	4988546	7143692	2979562	6733437
1091	6.851	82.0532	Unknown	[M+H]+	null	null	null	null	null	null	82.05319:1481653 83.05654:24825334 84.0599:1472110		18000862	36338536	67079700	27698442	16887554	5205122	6325672	58475804	62617236	35390500	52334988	33019740	33385842	79266104	54094436	62411808	2817032	5598425	11669094	5723496	12457227	10216149	7593658	11312591	4602060	9765909	6687756	4545208	10136332	17236610	8696985	11308604	6761489	3678538	7152530	7298570	6364620
1092	2.011	82.0532	Unknown	[M+H]+	null	null	null	null	null	null	82.05322:447868 83.05657:23947102 84.05993:1463770		1450404	4563340	5741960	5553434	4140395	5552833	2440476	4976486	6546882	12334978	2678364	10672616	7414984	8281444	7907883	6748889	5778171	3173620	10071797	7519319	3474623	5725538	10230870	3541768	7274218	6919616	3266602	6632042	9208014	7817682	3089011	11412049	4628464	5360326	7143692	7516136	2242279
1093	4.133	82.0532	Unknown	[M+H]+	null	null	null	null	null	null	82.05322:413263 83.05657:19898864 84.05993:1199586		3238558	9192268	8573363	9481839	2373735	8131743	2585978	4037796	5030676	5915018	6224184	8812789	4132786	4516296	5161756	9072498	10587184	8631525	3690145	10304905	6314368	5359298	6115190	11153318	5740200	5187806	2546664	13302079	7534102	10135272	6116066	7087150	4829864	2903246	1882286	4888350	5319808
1094	7.34	82.0532	Unknown	[M+H]+	null	null	null	null	null	null	82.05323:604558 83.05658:25134378 84.05994:1535065		21151296	12927253	6087184	5649940	13921707	6155146	6668192	5688121	5640084	5786524	5723328	6154594	6251720	6805165	5772264	5903968	8621412	16999772	20202956	12237196	24636754	11716625	15590438	7116538	15198227	11826537	12069112	10000182	11177902	15236754	14454791	26502844	5970064	7941552	10959186	8699618	15610985
1095	4.862	82.0532	Unknown	[M+H]+	null	null	null	null	null	null	82.05323:508046 83.05658:29226024 84.05994:1558106		4931727	6364308	5880047	6729245	3763258	7030922	5707730	7672994	7561098	5334771	2905988	5463749	9679716	6269620	6486594	7881086	9403296	8225576	8698821	7547614	6389084	6688634	7472751	6329839	8371944	6395220	5910278	10327626	4045494	9706003	4322210	5249898	5997592	5390961	6072889	4635240	5362198
1096	5.156	82.0533	Unknown	[M+H]+	null	null	null	null	null	null	82.05325:453250 83.0566:29297314 84.05996:1648368		10485243	7299479	9733191	3990186	2867417	1450070	5707730	4704826	4383822	4235856	4312647	4879710	7297955	7555166	7629790	5633572	5407182	6075258	4614350	9622939	5836568	1546535	6215920	2530765	2223866	1195504	3838370	5942894	7193100	5316932	1947760	3504865	1743757	5602230	5966845	5251774	4900711
1097	5.391	82.0533	Unknown	[M+H]+	null	null	null	null	null	null	82.05327:460787 83.05662:29828360 84.05998:1690113		10483036	6581424	9733191	11671972	7559706	11432527	2466639	4405224	14628759	4769762	4689151	7782958	7297955	2098608	4444559	5375084	6258219	9697081	3695655	9622939	3941657	9064184	4218824	10440895	9029694	6080666	4479720	4552909	7193100	2772610	9292549	17018954	9323275	5191545	5966845	5944662	4743978
1098	5.578	82.0533	Unknown	[M+H]+	null	null	null	null	null	null	82.05328:442118 83.05663:25255296 84.05999:1524190		5482964	3130991	11438242	11671972	3085494	8796851	12458919	4815642	3756494	4681008	4689151	2748947	5812256	16943428	4444559	5375084	5094152	9697081	2497082	4220836	5643254	11312189	3929726	4158800	5396380	4220569	7950770	4700526	5199588	6794561	4391070	14177335	4416911	2149370	3421503	2383766	4747653
1099	9.317	82.0656	Unknown	[M+H-H2O]+	null	null	null	null	null	null	82.06559:667923 83.06894:18895920 84.0723:1826188		1018178	1331350	1508127	409095	617074	743102	406327	1684626	1329312	33077	1663158	1591724	1237550	1366797	1302985	1464598	83930	98262	149303	29205	132297	57865	103539	213866	33181	96431	183099	23101	105407	79007	239121	115564	390130	247970	84086	240818	424080
1100	10.158	82.0656	Unknown	[M+H]+	null	null	null	null	null	null	82.06559:579070 83.06894:18755876 84.0723:43405664		4259718	9526538	6466474	4439292	5072681	10903447	6287276	10109329	12224756	8092520	15671141	12095561	14970322	10599355	11692557	9117302	896766	383645	1187747	462736	499699	630928	927938	69039	514533	655965	783016	603203	568476	461566	364931	940140	624806	822707	493155	1080304	804365
1101	10.505	82.0657	Unknown	[M+H]+	null	null	null	null	null	null	82.06565:435177 83.069:20533190 84.07236:27244026		3367705	5114484	3196882	3828830	2693167	5743153	5025651	3124471	4929159	4170248	2788572	4711205	4030520	5552954	4102158	2468782	200574	264370	937760	136937	831820	9775	296298	326536	316730	39030	300414	38210	377131	303143	78682	77108	563511	535045	24658	738640	691386
1102	4.41	82.0658	Unknown	[M+H]+	null	null	null	null	null	null	82.06583:505932 83.06918:23107548 84.07254:1756813		775038	459089	782129	1194310	623750	219777	170560	1018681	1578063	517840	1226417	1084920	1246690	1558100	2367077	739597	1232643	551597	785520	986628	723432	1843442	7421637	805093	1282717	1170149	781303	1203115	1570827	909824	805856	1307469	602704	421899	1174646	1988562	777990
1103	4.836	82.0658	Unknown	[M+H-H2O]+	null	null	null	null	null	null	82.06584:544084 83.06919:24564238 84.07255:1788465		778774	683091	599784	1280940	397537	378862	512162	678299	784216	718645	760307	1569705	1297000	946730	1146154	1118376	289567	327637	358402	215543	297390	489965	6116432	209004	150056	368402	184526	333167	191748	206619	117875	222436	603862	534577	486222	246117	463565
1104	22.455	82.2418	Unknown	[M+H]+	null	null	null	null	null	null	82.24184:4003 83.24519:0 84.24855:0		0	0	0	0	0	20923	0	0	0	0	0	0	0	0	0	0	0	0	0	0	0	0	0	0	0	0	0	0	0	0	0	0	0	0	0	0	0
1105	4.244	82.2429	Unknown	[M+H]+	null	null	null	null	null	null	82.24287:6769 83.24622:0 84.24958:0		0	25833	0	0	0	0	0	0	0	0	0	0	0	0	0	0	0	0	0	0	0	0	0	0	0	0	0	0	0	0	0	0	0	0	0	0	0
1106	18.115	82.251	Unknown	[M+H]+	null	null	null	null	null	null	82.25103:3587 83.25438:0 84.25774:0		0	0	0	0	0	0	0	0	0	0	0	0	0	0	0	0	0	0	0	0	0	0	0	0	0	0	0	0	0	0	0	0	0	0	0	0	0
1107	21.077	82.2559	Unknown	[M+H]+	null	null	null	null	null	null	82.25591:2624 83.25926:0 84.26262:0		0	0	0	0	0	0	16651	0	2742	0	0	0	0	0	0	0	0	0	0	0	0	0	0	0	0	0	0	0	0	0	0	0	0	0	0	0	0
1108	12.076	82.2877	Unknown	[M+H]+	null	null	null	null	null	null	82.2877:5386 83.29105:0 84.29441:0		0	0	0	0	0	0	0	0	0	0	0	0	0	0	0	0	0	0	0	0	0	0	0	0	0	0	0	0	0	0	0	0	0	0	0	0	0
1109	10.264	82.2949	Unknown	[M+H]+	null	null	null	null	null	null	82.29494:23697 83.29829:0 84.30165:0		0	0	0	0	88512	0	0	0	0	0	0	0	0	0	0	0	0	0	0	0	0	0	0	0	0	0	0	0	0	0	0	0	0	196188	0	0	0
1110	0.987	82.301	Unknown	[M+H]+	null	null	null	null	null	null	82.30099:13916 83.30434:0 84.3077:0		0	0	0	0	0	0	0	0	0	0	0	0	0	0	0	0	0	139046	0	0	0	65400	0	0	0	0	0	0	0	0	0	0	0	0	0	0	0
1111	14.938	82.3059	Unknown	[M+H]+	null	null	null	null	null	null	82.30589:6231 83.30924:0 84.3126:0		0	0	0	0	0	0	0	0	0	0	0	0	0	0	0	0	0	0	0	0	0	0	0	0	0	19341	0	0	0	0	0	0	0	0	0	0	0
1112	19.754	82.3161	Unknown	[M+H]+	null	null	null	null	null	null	82.31609:3357 83.31944:0 84.3228:0		0	0	0	0	0	0	0	0	0	0	0	0	0	0	0	0	0	15300	0	0	0	0	0	0	13760	0	0	0	0	0	0	0	18232	0	0	0	0
1113	9.973	82.328	Unknown	[M+H]+	null	null	null	null	null	null	82.32796:12762 83.33131:0 84.33467:0		0	0	0	0	0	0	0	0	0	64204	0	0	59462	0	0	0	0	0	0	0	0	0	0	0	0	0	0	0	0	0	0	0	0	0	0	0	0
1114	7.775	82.4864	Unknown	[M+H]+	null	null	null	null	null	null	82.4864:26999 83.48975:0 84.49311:0		0	0	0	0	0	0	0	0	0	0	0	0	0	0	0	0	0	0	0	0	0	0	0	0	0	0	0	0	0	0	0	0	0	0	0	0	0
1115	11.05	82.5265	Unknown	[M+H]+	null	null	null	null	null	null	82.52653:5005 83.52988:0 84.53324:0		0	0	0	0	0	18869	0	0	0	0	0	0	0	24375	0	0	0	0	0	0	0	0	0	0	0	0	0	0	0	16418	0	0	0	0	0	0	0
1116	19.645	82.5375	Unknown	[M+H]+	null	null	null	null	null	null	82.53748:8061 83.54083:0 84.54419:0		0	0	0	0	0	0	0	0	0	0	0	0	0	0	0	0	0	25888	46741	0	58459	18971	0	0	0	60282	15476	0	14633	0	19039	0	0	17319	0	0	19058
1117	13.521	82.5376	Unknown	[M+H]+	null	null	null	null	null	null	82.53758:8865 83.54093:0 84.54429:0		0	0	0	22741	0	0	0	0	0	0	0	0	0	0	0	0	0	0	0	21707	0	29839	0	28191	0	0	0	0	0	16035	26933	23663	0	0	0	0	0
1118	18.025	82.5377	Unknown	[M+H]+	null	null	null	null	null	null	82.53773:14631 83.54108:0 84.54444:0		0	0	0	29359	0	0	0	0	26363	0	38873	0	23420	18565	44551	0	18821	0	27863	25230	20967	35471	21523	85000	17822	23900	0	0	0	0	21049	0	17649	0	25720	28011	0
1119	17.063	82.5378	Unknown	[M+H]+	null	null	null	null	null	null	82.53779:9457 83.54114:0 84.5445:0		0	29696	0	0	0	0	0	0	0	0	19692	0	0	0	0	0	0	0	26940	0	22430	17466	48144	33177	18753	29645	0	0	19651	0	19844	0	17859	0	16371	0	0
1120	14.365	82.5456	Unknown	[M+H]+	null	null	null	null	null	null	82.54564:7403 83.54899:0 84.55235:0		11989	0	21163	0	0	0	0	0	0	0	0	0	0	0	0	0	0	0	0	0	27075	0	0	0	0	0	29805	20876	20295	0	0	0	0	0	0	0	31842
1121	8.068	82.7082	Unknown	[M+H]+	null	null	null	null	null	null	82.70822:13301 83.71157:0 84.71493:0		0	0	0	0	0	0	0	0	0	0	0	0	0	0	0	0	0	0	0	0	0	0	0	0	0	0	0	0	0	0	0	0	0	0	0	0	0
1122	14.127	82.7295	Unknown	[M+H]+	null	null	null	null	null	null	82.72949:4765 83.73284:0 84.7362:0		0	0	0	0	0	0	0	0	0	0	0	0	0	0	0	0	0	0	0	0	0	0	0	0	0	0	0	0	0	0	0	0	0	0	0	0	0
1123	14.619	82.7492	Unknown	[M+H]+	null	null	null	null	null	null	82.74915:8189 83.7525:0 84.75586:0		0	0	0	0	0	0	0	0	0	0	0	0	0	0	0	0	0	0	0	0	0	0	0	0	0	0	0	0	0	0	0	0	0	0	0	0	0
1124	9.948	82.772	Unknown	[M+H]+	null	null	null	null	null	null	82.772:10228 83.77535:0 84.77871:0		0	0	0	0	0	0	0	0	0	0	0	0	0	0	0	0	0	0	0	0	0	0	0	0	0	0	0	0	0	0	0	0	0	0	0	0	0
1125	17.057	82.7839	Unknown	[M+H]+	null	null	null	null	null	null	82.78386:4141 83.78721:0 84.79057:0		0	0	22152	19926	0	0	0	0	0	0	0	0	0	0	0	0	0	0	0	0	22968	0	0	0	0	0	0	0	0	0	0	0	0	0	0	0	0
1126	19.381	82.7899	Unknown	[M+H]+	null	null	null	null	null	null	82.7899:3733 83.79325:0 84.79661:0		0	0	0	0	0	0	0	0	0	0	0	0	0	0	18006	0	12037	0	0	19971	0	0	0	20657	0	0	0	18017	0	0	0	0	0	0	0	0	0
1127	6.452	82.7973	Unknown	[M+H]+	null	null	null	null	null	null	82.79726:13616 83.80061:0 84.80397:0		0	0	0	0	0	0	0	0	0	0	0	0	0	0	0	0	0	0	0	0	0	0	0	0	0	0	0	0	17450	0	0	0	0	0	0	0	0
1128	12.141	82.8471	Unknown	[M+H]+	null	null	null	null	null	null	82.84709:4107 83.85044:0 84.8538:0		0	0	0	0	0	0	0	0	0	0	0	0	0	0	0	0	0	0	0	0	0	0	0	0	0	0	0	0	0	0	0	0	0	0	0	0	0
1129	20.073	82.8796	Unknown	[M+H]+	null	null	null	null	null	null	82.87959:2555 83.88294:0 84.8863:0		0	0	0	0	0	0	0	0	0	0	0	0	0	0	0	0	0	0	0	0	0	0	0	0	0	0	0	0	0	0	0	0	0	0	0	0	0
1130	16.274	82.89	Unknown	[M+H]+	null	null	null	null	null	null	82.88999:5217 83.89334:0 84.8967:0		0	0	0	0	0	0	0	0	0	0	0	0	0	0	0	0	0	0	0	0	0	0	0	0	0	0	0	0	0	0	0	0	0	0	0	0	0
1131	9.973	82.9455	Unknown	[M+H]+	null	null	null	null	null	null	82.94548:382014 83.94883:0 84.95219:0		515527	168467	995509	2742118	1047084	2809007	1767983	2082892	514553	2838370	837416	1509876	1238468	5445048	1589408	219193	1044419	464881	1026985	1028003	582744	851039	955480	1287629	1434736	1078654	947590	1113068	1009061	1297364	1171789	1045050	500462	1055931	1026978	1121308	1268612
1132	12.174	82.9455	Unknown	[M+H]+	null	null	null	null	null	null	82.94551:1001333 83.94886:0 84.95222:0		733784	125778	25997	1268434	115665	125374	277051	386449	69405	72745	58776	67300	2314102	16539	337243	30389	266005	70824	22125	54071	60733	37538	86869	38410	129404	149619	194827	43627	85018	47119	59953	103638	147676	122249	23145	22751	51129
1133	9.807	82.9455	Unknown	[M+H]+	null	null	null	null	null	null	82.94551:974593 83.94886:0 84.95222:0		1102144	400233	995509	2742118	258059	2809007	716036	2082892	793429	2838370	837416	1509876	1470864	263401	1152996	1572585	1044419	547784	1026985	1028003	582744	26713	955480	1287629	1434736	1078654	8570	95266	38067	1297364	1171789	1045050	455975	76710	1026978	1121308	1268612
1134	10.247	82.9455	Unknown	[M+H]+	null	null	null	null	null	null	82.94552:382888 83.94887:0 84.95223:0		3341500	371228	681082	603363	1432750	3146138	2985425	2429680	1783756	4752004	795335	1353741	356172	1060426	439918	2002677	31270	42244	1994	91183	18117	10346	71581	13542	106613	14845	8228	1113068	1527	3246	2307	62152	0	25621	36103	2879	35648
1135	11.351	82.9456	Unknown	[M+H]+	null	null	null	null	null	null	82.94557:689636 83.94892:0 84.95228:0		159442	4685456	187257	308246	55351	48930	212806	670234	410193	219269	94724	266714	2057237	74590	267654	637326	95651	23230	24452	40199	113987	24090	0	30185	130330	87677	31061	0	46392	46052	58000	25314	28452	33259	0	111143	94995
1136	10.489	82.9456	Unknown	[M+H]+	null	null	null	null	null	null	82.94559:584836 83.94894:0 84.9523:0		262642	4744104	681082	610607	314644	3146138	2985425	453767	1682464	4752004	332238	1886658	356172	1060426	485979	453769	45435	0	0	0	0	0	71581	0	0	0	59851	52722	0	0	0	62152	0	0	36304	0	230725
1137	10.974	82.9456	Unknown	[M+H]+	null	null	null	null	null	null	82.94559:1050681 83.94894:0 84.9523:0		1588705	138211	9066649	327127	126526	280426	450345	516876	1546033	789678	195707	407351	699295	396852	1652688	151820	52134	26936	25766	129076	0	0	37120	72064	28394	75435	12154	128010	45166	163217	66823	31629	40145	20120	71727	68698	30050
1138	20.237	82.9456	Unknown	[M+H-H2O]+	null	null	null	null	null	null	82.94564:591480 83.94899:9099 84.95235:0		2257982	1095325	1262617	1071598	423742	445145	811396	169493	874248	1779379	498420	974813	1026155	1772664	1398522	1145682	2111750	2693123	1182685	1007952	2410764	3052789	1973418	4141754	1020499	3143059	1592555	1248707	1248698	1562262	1374122	1408944	1315662	1198649	2649634	1021825	1552082
1139	10.723	82.9457	Unknown	[M+H]+	null	null	null	null	null	null	82.94566:868747 83.94901:0 84.95237:0		5305074	923746	307535	327127	303825	481616	218339	1023276	1857009	3452323	2100088	7391470	699295	596277	1169823	722296	0	56258	25766	53252	33768	24210	73858	26904	89196	33086	141762	0	42989	33250	49785	31629	58037	20120	36304	33906	88412
1140	2.672	83.0608	3-Methylpyrazole	[M+H]+	0.63	83.0604	C4H6N2	Pyrazoles	XKVUYEYANWFIJX-UHFFFAOYSA-N	CC1=NNC=C1	83.0608:26270566 84.06415:1305685 85.06751:242644	56.05062:12605 59.0504:3136 61.89773:1784 83.06105:402626	196221712	238371216	607950208	199240928	461104064	355971680	157012016	309411680	396683040	197278224	168234192	310077056	513259552	348685824	170486608	171606768	426958816	399466176	438025056	913322560	400034400	538157376	153682576	344699392	394651488	575053376	451220448	527034176	541704640	406832544	387964096	489385216	745420480	840932864	618611904	568593408	441375424
1141	5.15	83.0608	3-Methylpyrazole	[M+H]+	0.63	83.0604	C4H6N2	Pyrazoles	XKVUYEYANWFIJX-UHFFFAOYSA-N	CC1=NNC=C1	83.061:30493576 84.06435:1348365 85.06771:125605	55.9012:1652 56.05053:1978 59.04998:4287 60.00638:1694 83.06114:74914	475297984	559578880	232312464	285623680	529274208	471015328	306770688	830441088	691021504	234120016	635039360	784792832	743019840	719195712	585244736	318638368	662164480	668882432	1397295744	1652681984	615550592	594856704	997360768	988643968	613048512	1050058112	446941120	509859840	1300271104	1048972096	739995776	853060800	537946816	885024448	1172681088	1144036480	986344384
1142	4.696	83.0609	3-Methylpyrazole	[M+H]+	0.63	83.0604	C4H6N2	Pyrazoles	XKVUYEYANWFIJX-UHFFFAOYSA-N	CC1=NNC=C1	83.06087:28471490 84.06422:1341787 85.06758:159990	56.05052:2535 56.81553:1555 57.01709:1553 59.04998:3337 70.12999:1740 83.06107:92226	376732352	269242112	157704032	298083776	249604480	260263168	386141504	134360512	434645248	128810208	368264864	337246624	529295744	347338080	278301728	115539296	827548288	303525376	546152000	336595744	862188288	549565184	613873856	205927776	741545600	295602208	178545168	276348032	433275104	949641024	174493792	655451840	346104192	468876576	452346016	749716288	328878656
1143	4.494	83.061	3-Methylpyrazole	[M+H]+	0.63	83.0604	C4H6N2	Pyrazoles	XKVUYEYANWFIJX-UHFFFAOYSA-N	CC1=NNC=C1	83.06097:30736694 84.06432:1635729 85.06768:0	56.05051:2616 59.04996:3496 69.92326:1770 83.06105:98670	686991360	325503424	239015920	525190336	706467456	707780736	386141504	624760896	550556672	128810208	633587328	596357248	566462272	792115328	637064512	831520960	827550848	719412992	546152000	623381568	862188288	669964416	613831360	824886656	741545600	862371776	711918272	650605504	433275104	949641088	990006592	747519296	479007104	974889920	601697536	749716288	259882352
1144	5.017	83.061	3-Methylpyrazole	[M+H]+	0.63	83.0604	C4H6N2	Pyrazoles	XKVUYEYANWFIJX-UHFFFAOYSA-N	CC1=NNC=C1	83.061:32373656 84.06435:1711956 85.06771:169343	56.05051:2301 59.04997:2878 83.06107:78479	475297984	559578880	450398912	289820768	529274208	282787520	259937136	830441088	691021504	653253056	635039360	784792832	743019840	719195712	585244736	460043936	497235232	424240800	1397278080	1652681984	443392448	517491296	997288640	988646144	726051328	1050058112	710651776	608600128	1300271104	1048972096	712095296	853060800	545031808	885024448	1172681088	1144036480	986352448
1145	6.757	83.061	3-Methylpyrazole	[M+H]+	0.63	83.0604	C4H6N2	Pyrazoles	XKVUYEYANWFIJX-UHFFFAOYSA-N	CC1=NNC=C1	83.06087:25757042 84.06422:1293380 85.06758:163784	55.26463:1968 56.05053:2209 59.04999:3140 63.68965:1681 66.92808:1549 70.50968:1483 83.06113:86232	405940032	357227264	693813888	222288496	273408896	190411568	396784224	429785824	681286464	645254528	446165024	369532320	538882688	609597952	318974720	314040352	286127008	371764256	517176896	342567616	471812896	508721824	476756128	527607072	299149664	504860928	273337056	432052736	226941392	389958368	503842432	580237824	649300096	554076416	510093472	688506240	435110720
1146	1.176	83.0611	3-Methylpyrazole	[M+H]+	0.63	83.0604	C4H6N2	Pyrazoles	XKVUYEYANWFIJX-UHFFFAOYSA-N	CC1=NNC=C1	83.0611:22393958 84.06445:1158431 85.06781:185086	55.05536:2535 56.05026:5324 59.05013:8270 81.56706:1458 83.06126:155356	332787392	184925200	354351200	320757824	212168048	221481568	321736544	190123056	482799968	358972992	253954800	808512960	549700160	240737488	428340640	239268032	438778688	548653760	480767968	430307680	861848384	384324704	481734368	458855424	218251376	619075392	517864992	432089024	661406848	425236608	530836256	307603168	399522784	409120832	506127232	537546176	492540864
1147	0.84	83.0611	3-Methylpyrazole	[M+H]+	0.63	83.0604	C4H6N2	Pyrazoles	XKVUYEYANWFIJX-UHFFFAOYSA-N	CC1=NNC=C1	83.06114:25478386 84.06449:1504196 85.06785:350276	56.05064:2162 59.05011:4492 70.40215:1911 83.06123:119895	829641408	912929344	577223872	659256896	833374720	778151680	631856064	773216896	233487568	646722240	824182272	808485248	610997440	1112902912	672834816	786445056	401961856	269380864	315084928	360010272	136310944	308800000	328205440	348697888	389835264	275542272	208036048	367365088	187491536	375535808	322019616	444350528	434971968	397404480	307371840	342962208	336501440
1148	6.052	83.0612	3-Methylpyrazole	[M+H]+	0.63	83.0604	C4H6N2	Pyrazoles	XKVUYEYANWFIJX-UHFFFAOYSA-N	CC1=NNC=C1	83.06113:30758240 84.06448:1700387 85.06784:125473	56.05066:2757 59.05013:8671 66.49575:1647 73.02302:1713 83.06127:101027	995712640	390172064	716070720	579993280	695317504	740444864	980048320	1150034048	704903424	750376320	1190676352	1051167872	475143104	828564352	909930752	746075584	536284736	1056672704	511627808	903070464	834813760	961735808	882751616	883491904	746607936	953142464	707181056	788532032	710001536	876127296	923773504	771845376	641679808	854974208	554872704	901106560	709917440
1149	5.263	83.1033	Unknown	[M+H-H2O]+	null	null	null	null	null	null	83.10332:9244 84.10667:0 85.11003:0		18376	0	49890	64888	0	22685	0	0	22213	0	0	18772	0	0	0	44193	0	0	0	0	0	0	0	0	21123	0	23302	0	0	0	0	30471	0	0	0	24977	29273
1150	4.647	83.1043	Unknown	[M+H]+	null	null	null	null	null	null	83.10432:8171 84.10767:0 85.11103:0		0	17621	0	0	57829	0	23333	15392	0	56360	0	0	0	0	36936	34000	0	0	0	0	0	0	0	0	0	0	0	0	0	0	0	0	0	0	0	0	0
1151	20.511	83.1046	Unknown	[M+H]+	null	null	null	null	null	null	83.10455:5922 84.1079:0 85.11126:0		0	43802	16862	14054	24645	40823	0	12639	56148	36068	0	0	14982	29439	14038	10437	15115	13814	17192	14804	0	18508	57488	0	10784	0	0	13615	14331	18620	26896	17914	0	0	0	55969	14236
1152	20.057	83.1046	Unknown	[M+H]+	null	null	null	null	null	null	83.10455:3071 84.1079:0 85.11126:0		0	24450	0	0	0	14538	18682	0	0	0	0	12347	12014	14819	0	0	0	25250	0	0	0	0	15389	0	0	0	0	0	0	0	11692	0	0	0	0	0	0
1153	20.862	83.1046	Unknown	[M+H]+	null	null	null	null	null	null	83.10462:5247 84.10797:0 85.11133:0		0	14763	16759	57768	16586	16101	0	0	16679	49621	16171	18290	48764	0	13778	27028	0	16517	27975	12225	12547	11336	0	12389	30457	25430	10673	11753	0	14213	40434	24789	36133	18789	13300	15111	0
1154	21.509	83.113	Unknown	[M+H]+	null	null	null	null	null	null	83.11297:4875 84.11632:0 85.11968:0		19420	19198	0	0	0	22018	0	23979	0	0	0	23513	24069	21804	0	0	0	0	0	29153	0	0	0	0	0	0	0	0	27695	34237	0	0	29593	0	0	0	0
1155	13.304	83.1352	Unknown	[M+H]+	null	null	null	null	null	null	83.13524:4248 84.13859:0 85.14195:0		0	0	0	0	0	0	0	0	0	0	0	0	0	0	0	0	0	0	0	0	0	0	0	0	0	0	0	0	0	0	0	0	0	0	0	0	0
1156	5.703	83.1428	Unknown	[M+H]+	null	null	null	null	null	null	83.14283:3310 84.14618:0 85.14954:0		0	0	0	0	0	0	0	0	0	0	0	0	0	0	0	0	0	0	0	0	0	0	0	0	0	0	0	0	0	0	0	0	0	0	0	0	0
1157	7.04	83.193	Unknown	[M+H]+	null	null	null	null	null	null	83.19302:9392 84.19637:0 85.19973:0		0	0	0	0	0	0	0	0	0	0	0	0	0	0	0	0	0	0	0	0	0	0	0	0	0	0	0	0	0	0	0	0	0	0	0	0	0
1158	13.854	83.2141	Unknown	[M+H]+	null	null	null	null	null	null	83.21405:4449 84.2174:0 85.22076:0		0	0	0	0	0	23397	0	0	0	0	0	0	0	0	0	0	0	0	0	0	0	0	0	0	0	0	0	0	0	0	0	0	0	0	0	0	0
1159	9.844	83.2177	Unknown	[M+H]+	null	null	null	null	null	null	83.21765:23185 84.221:0 85.22436:0		0	0	0	0	0	0	0	0	0	0	0	0	139274	0	0	0	0	0	0	0	0	0	0	0	0	0	63044	0	0	0	0	0	0	0	0	0	0
1160	1.894	83.225	Unknown	[M+H]+	null	null	null	null	null	null	83.22503:18004 84.22838:0 85.23174:0		0	0	0	0	0	0	0	0	0	0	0	0	0	0	0	0	0	0	0	0	0	0	0	0	0	35115	0	0	0	0	0	0	0	0	0	0	0
1161	6.47	83.2464	Unknown	[M+H]+	null	null	null	null	null	null	83.24636:3692 84.24971:0 85.25307:0		0	0	0	0	0	0	0	0	0	0	0	0	0	0	0	0	0	0	0	0	0	0	0	0	0	0	0	0	0	0	0	0	0	0	0	0	0
1162	0.924	83.2776	Unknown	[M+H]+	null	null	null	null	null	null	83.27765:7591 84.281:0 85.28436:0		0	0	0	0	0	0	0	0	0	0	0	0	0	0	0	0	0	0	0	0	0	0	0	0	0	0	0	0	0	0	0	36576	0	0	0	0	0
1163	5.39	83.2907	Unknown	[M+H]+	null	null	null	null	null	null	83.29073:3557 84.29408:0 85.29744:0		0	0	0	0	0	0	0	0	0	0	0	0	0	0	0	0	0	44634	0	0	0	0	0	0	0	0	0	0	0	0	0	0	0	0	0	0	0
1164	15.857	83.3233	Unknown	[M+H]+	null	null	null	null	null	null	83.32333:4571 84.32668:0 85.33004:0		22468	0	0	0	0	0	0	0	0	0	0	0	0	0	0	0	0	0	0	0	0	0	0	0	0	0	0	0	0	0	0	0	0	0	0	0	20482
1165	6.297	83.3319	Unknown	[M+H]+	null	null	null	null	null	null	83.33192:11835 84.33527:0 85.33863:0		0	0	0	0	0	0	0	0	0	0	0	0	0	0	0	0	0	19650	0	0	0	0	0	0	0	15524	0	0	0	0	0	0	0	0	0	0	0
1166	17.017	83.3408	Unknown	[M+H]+	null	null	null	null	null	null	83.34083:3677 84.34418:0 85.34754:0		0	0	0	0	0	0	0	0	0	0	0	0	0	0	0	0	0	0	0	0	0	0	0	0	0	0	0	0	0	0	0	0	0	0	0	0	0
1167	16.456	83.4091	Unknown	[M+H]+	null	null	null	null	null	null	83.40908:4338 84.41243:0 85.41579:0		0	0	0	0	21487	0	0	0	26116	20256	0	0	0	0	0	0	0	0	0	0	0	0	0	0	0	0	0	0	0	0	0	0	0	0	0	0	0
1168	1.982	83.4178	Unknown	[M+H]+	null	null	null	null	null	null	83.41779:4801 84.42114:0 85.4245:0		0	0	0	0	0	0	0	0	0	0	0	0	0	0	0	0	0	0	0	0	0	0	0	0	0	0	0	0	0	0	0	0	0	0	0	0	0
1169	12.751	83.4452	Unknown	[M+H]+	null	null	null	null	null	null	83.44524:5074 84.44859:0 85.45195:0		0	0	0	0	0	18845	0	0	0	0	0	0	0	0	0	0	0	0	0	0	0	0	0	0	0	0	0	0	0	0	0	0	22386	0	0	0	0
1170	0.835	83.4557	Unknown	[M+H]+	null	null	null	null	null	null	83.45573:17726 84.45908:0 85.46244:0		0	0	0	0	0	0	0	0	0	0	0	0	0	0	0	0	0	0	0	0	0	0	0	0	0	0	0	0	0	0	0	0	0	0	0	0	0
1171	20.228	83.466	Unknown	[M+H]+	null	null	null	null	null	null	83.46599:2750 84.46934:0 85.4727:0		0	0	0	0	0	0	0	0	0	0	0	0	0	0	0	0	0	0	0	0	0	0	0	0	0	0	0	0	0	0	0	11220	0	0	0	0	0
1172	12.4	83.471	Unknown	[M+H]+	null	null	null	null	null	null	83.47102:3939 84.47437:0 85.47773:0		0	0	0	0	0	0	0	0	0	0	0	0	0	0	0	0	0	0	0	0	0	0	0	0	0	0	0	0	0	0	0	0	0	0	0	0	0
1173	12.406	83.5339	Unknown	[M+H]+	null	null	null	null	null	null	83.53389:4848 84.53724:0 85.5406:0		0	0	0	0	0	22186	0	0	0	0	0	0	0	0	0	0	0	0	0	0	0	0	0	0	0	0	0	0	0	0	0	0	0	0	0	0	0
1174	11.872	83.5595	Unknown	[M+H]+	null	null	null	null	null	null	83.55949:3969 84.56284:0 85.5662:0		0	0	0	0	0	0	0	0	0	0	0	0	0	0	0	0	0	0	0	0	0	0	0	0	0	0	0	0	0	0	0	0	0	0	0	0	0
1175	8.464	83.5644	Unknown	[M+H]+	null	null	null	null	null	null	83.56436:12492 84.56771:0 85.57107:0		0	0	29284	0	0	0	0	0	0	0	0	0	0	0	0	0	0	0	0	0	0	0	0	0	0	0	0	39097	0	0	0	0	0	0	0	0	0
1176	18.39	83.5929	Unknown	[M+H]+	null	null	null	null	null	null	83.5929:3651 84.59625:0 85.59961:0		0	0	0	0	0	0	0	0	0	0	0	0	0	0	0	0	0	0	0	0	0	0	0	0	0	0	0	0	0	0	0	0	0	0	0	0	0
1177	11.506	83.6248	Unknown	[M+H]+	null	null	null	null	null	null	83.62476:3797 84.62811:0 85.63147:0		0	0	0	0	0	0	0	0	0	0	0	0	0	0	0	0	0	0	0	0	0	0	0	0	0	0	0	0	0	0	0	0	0	0	0	0	0
1178	6.593	83.6353	Unknown	[M+H]+	null	null	null	null	null	null	83.6353:4381 84.63865:0 85.64201:0		0	0	0	0	0	0	0	0	0	0	0	0	0	0	0	0	0	0	0	0	0	0	0	0	0	0	0	0	0	0	0	0	0	0	0	0	0
1179	12.963	83.6465	Unknown	[M+H]+	null	null	null	null	null	null	83.64651:4716 84.64986:0 85.65322:0		0	0	0	0	0	0	0	0	0	0	0	0	0	0	0	0	0	0	0	0	0	0	0	0	0	0	0	0	0	0	0	0	0	0	0	0	0
1180	20.068	83.7394	Unknown	[M+H]+	null	null	null	null	null	null	83.73937:3019 84.74272:0 85.74608:0		0	0	0	0	0	0	0	0	0	0	0	0	0	0	0	0	0	0	12640	0	0	0	0	0	0	0	0	0	0	0	0	0	0	0	0	0	0
1181	21.5	83.9	Unknown	[M+H]+	null	null	null	null	null	null	83.89997:3963 84.90332:33034 85.90668:0		0	0	0	0	0	0	0	0	0	0	0	0	0	0	0	0	8850	0	0	0	0	0	0	0	0	0	0	0	0	0	0	0	0	0	0	0	0
1182	18.756	83.9156	Unknown	[M+H]+	null	null	null	null	null	null	83.91565:3364 84.919:0 85.92236:0		0	0	0	0	0	0	0	0	0	0	0	0	0	0	0	0	0	0	0	0	0	0	0	0	0	0	0	0	0	0	0	0	0	0	0	0	0
1183	10.849	83.9185	Unknown	[M+H]+	null	null	null	null	null	null	83.91846:5052 84.92181:22978 85.92517:0		0	0	0	0	0	0	0	0	0	0	0	0	0	0	0	0	0	0	0	0	0	0	0	0	0	0	0	24511	0	0	0	0	0	0	0	0	0
1184	20.806	83.9343	Unknown	[M+H]+	null	null	null	null	null	null	83.93426:2564 84.93761:0 85.94097:0		0	0	0	0	0	0	0	0	0	0	0	0	0	0	0	0	0	12527	0	0	0	0	0	0	12289	0	12479	0	0	0	0	0	0	0	0	0	0
1185	6.654	83.989	Unknown	[M+H]+	null	null	null	null	null	null	83.98895:5246 84.9923:0 85.99566:0		0	0	0	0	0	0	0	0	0	0	0	0	0	0	0	0	0	0	0	0	0	0	0	0	0	0	0	0	0	0	0	0	0	0	0	0	0
1186	15.022	83.9984	Unknown	[M+H]+	null	null	null	null	null	null	83.99839:5274 85.00174:0 86.0051:0		0	0	0	0	0	0	0	0	0	0	0	0	0	0	0	0	0	0	0	0	0	0	0	0	0	0	0	0	0	0	0	0	0	0	0	0	0
1187	10.158	84.0447	Unknown	[M+H-H2O]+	null	null	null	null	null	null	84.04507:10735281 85.04842:1043218 86.05178:204256	53.00324:16445 55.0552:3345 56.05056:339168 67.05491:4154 80.05006:3657 82.06579:2468 84.02333:12566 84.04525:1191743 84.06425:10938 84.08178:527243	19229630	27649174	22752818	24886500	14140894	15732261	23202856	23724614	25314344	25965614	25090856	26177636	30141748	32058464	23978154	24475218	43516580	71127464	114695392	75235248	66009108	81255664	68796648	50747836	34001492	53011000	43982052	47426984	50693492	59597792	52437776	84221160	41329628	33759644	30704880	41836276	25516964
1188	8.251	84.0448	Unknown	[M+H]+	null	null	null	null	null	null	84.04482:4453218 85.04817:304303 86.05153:107699		2182137	5074220	5567234	5880030	2665084	2373140	1331416	4214512	4287233	6322512	3777212	4255748	3710546	1394715	3161936	4842986	1670405	2428854	3643430	2754995	2353056	3273453	1754247	3603693	4217067	2438636	1632251	2741476	3263462	2629361	2667268	3330012	15504141	18153520	17907178	22116536	16526605
1189	1.242	84.0451	Unknown	[M+H-H2O]+	null	null	null	null	null	null	84.04507:879627 85.04842:129653 86.05178:859975		5333948	1422694	2501958	1762090	2377004	3505677	3602274	2923010	1536569	1422430	2930245	1757375	2181700	1989539	3149247	2655340	5970574	6955629	7896350	7676328	6673996	7192444	6025954	6138815	5750590	6856048	6531196	5411196	5344964	5047166	6594070	5894338	9480646	11594363	8444520	9335025	8394404
1190	0.38	84.064	Unknown	[M+H]+	null	null	null	null	null	null	84.06405:1206811 85.0674:318146 86.07076:576371		11725578	10884759	14450752	24191522	11009535	11780993	26234196	9697178	26823318	10912624	12877514	28348174	13179746	29206516	3839463	10893920	12270498	11986980	13590801	17037820	2986187	28464888	14681987	20234962	18827962	18624566	27435924	11444169	23323904	27329632	18316590	23456550	10832221	13558042	20432298	23804370	21417726
1191	7.385	84.0643	Unknown	[M+H]+	null	null	null	null	null	null	84.06425:1381243 85.0676:112549 86.07096:197402		13152295	30507044	27109484	32439664	36866248	20008406	37762388	28426898	9592010	28340338	19764256	50965704	41469348	32013218	23172186	13171029	6601280	15758130	37125828	15879521	19042066	16867254	13154206	28887064	11427098	16079670	44976140	33191426	22987864	21446688	20752292	17110682	35209152	33145058	32235566	22931692	45411324
1192	0.94	84.0644	Unknown	[M+H]+	null	null	null	null	null	null	84.06437:1242580 85.06772:940819 86.07108:650314		40412860	29909924	24169928	30277244	39483708	27846558	23110816	16289288	30188048	33019752	28995716	14059120	29522324	39469084	37628480	21485640	22806594	13311968	9700362	8163091	13973420	13786397	10621923	34159136	19770230	12532705	14131402	22157712	26436450	19653050	12992754	19613158	17168144	20611656	19195902	15898108	17047714
1193	1.363	84.0644	Unknown	[M+H]+	null	null	null	null	null	null	84.06437:1238560 85.06772:166627 86.07108:229597		22465800	5007440	5130719	19514528	13487426	13021334	22250228	20030694	4193102	22932284	33219240	18540052	17312682	19819604	18097460	34967052	14568706	42689008	44353088	13366988	10747702	17771404	13802141	12976988	17406428	35034156	16423819	17875158	23610728	16386493	8522824	17099864	10545002	7890738	30342930	35421076	12622821
1194	21.186	84.0644	Unknown	[M+H]+	null	null	null	null	null	null	84.0644:1312533 85.06775:299775 86.07111:601266		23173614	25460384	8815845	30377820	13132275	16649458	16685828	10574913	12213172	25344634	15461731	17791432	28650676	26507294	18113624	19377600	16705992	40918988	24447086	14095171	14728102	25207614	16654292	21243906	43540564	18162578	16243168	10940152	31924132	25262376	25190118	34039288	33563128	16998494	15519146	9403298	13849734
1195	1.855	84.0644	Unknown	[M+H]+	null	null	null	null	null	null	84.0644:1205616 85.06775:299232 86.07111:435755		12617097	22667486	14234658	21283502	18252430	18356728	9389927	11748890	9875700	31095618	9428022	21107360	21568472	18124956	22467680	13643551	10588626	13884343	25498616	29713520	22225136	15653933	21617344	15552612	13453789	39004888	20826132	21955660	38490552	35673448	28846418	24966380	21568204	11690893	7830930	20303324	18967062
1196	21.441	84.0644	Unknown	[M+H]+	null	null	null	null	null	null	84.06441:1216948 85.06776:377514 86.07112:513378		11933687	25445790	12511135	20303124	14234892	6927432	12727446	16061807	21162892	22189210	12039999	26728408	24968022	12735932	22937938	14816929	19609734	23840636	24591154	14095727	14310735	15086257	16080885	11813531	14226673	11614370	6905880	10266109	12099595	8180424	6933658	6098132	13032285	16697199	27661738	17239878	13849734
1197	8.207	84.0644	Unknown	[M+H]+	null	null	null	null	null	null	84.06441:1283264 85.06776:62896 86.07112:185772		23071008	13491472	30868020	16690521	16796076	13684552	18150690	19592794	18672750	16119546	30362938	15194269	26065608	20813720	26435556	16354016	16615089	21587616	23504878	19850812	11549694	13458621	11822489	19209908	14155358	15141967	10305332	15728713	33635896	11221707	15584727	19237344	13465504	18235604	24826090	15031412	47685996
1198	4.374	84.0644	Unknown	[M+H]+	null	null	null	null	null	null	84.06444:1346938 85.06779:115113 86.07115:322113		36084680	17959842	22509256	22225932	24331502	37129828	29098290	28025572	25211922	41891004	36584216	33888704	22702964	24140848	50538380	40600012	34587952	42980420	34892976	12007217	24426888	28001368	31373310	9341397	10358969	21735676	13227649	17214800	29287360	18273890	34733804	20266046	31022316	29239214	25485960	32919454	43507528
1199	2.165	84.0644	Unknown	[M+H]+	null	null	null	null	null	null	84.06445:1291456 85.0678:406408 86.07116:1003731		22576918	14923242	24833770	16608917	14876556	17053930	17723934	16489249	9921503	14915439	25913220	33741688	19324174	17981484	14633572	21501512	6680229	15020726	20107990	24147568	17635964	22769038	22689072	18243484	17307566	15168598	24708456	18363466	18343876	13569214	19986136	23640594	13671578	13577793	21847812	14193750	19223164
1200	7.236	84.0645	Unknown	[M+H]+	null	null	null	null	null	null	84.06447:1354226 85.06782:259716 86.07118:219536		12930132	25683670	11608669	23213056	22211046	17809206	20152156	15312273	12968428	28340338	11854557	50916164	13932778	14039492	37918972	20062756	16467480	12508902	37125828	12762461	14849271	12261457	13154206	28887064	13738268	19519282	19341890	33191426	22987864	16613902	14013032	17110682	35209152	33145058	22479852	22931692	45411328
1201	2.987	84.0645	Unknown	[M+H]+	null	null	null	null	null	null	84.06449:1182851 85.06784:302001 86.0712:816997		56188480	33387582	19566872	14788629	17940050	23854164	20039424	24663616	24312560	40697128	28368066	19225772	26986664	40754408	32122856	39774060	19309268	12844582	7724278	19412612	22585646	12256909	14784587	16539656	17170304	8568979	24062336	12335575	32258002	11137136	20106242	13332754	12720930	13758938	13640248	25220308	19833998
1202	4.814	84.0645	Unknown	[M+H]+	null	null	null	null	null	null	84.0645:1473689 85.06785:258657 86.07121:619196		24008860	14388161	31983322	10177212	14056583	13867695	17039088	10893777	23019042	11281100	14685583	16801744	31835472	6534697	4706538	26507092	13471562	24953846	31620318	14229681	26850700	18920672	15291298	8325082	29842816	27252916	32582898	28610324	22968152	35945688	18752162	17014952	35401532	19324360	16179401	13658529	32778484
1203	4.958	84.0811	Unknown	[M+H]+	null	null	null	null	null	null	84.08115:2674985 85.0845:213423 86.08786:999341		23550812	68543920	15243537	9921445	5353470	6332794	13893892	8766652	79804552	5618094	14376082	90684064	98935376	81599968	12853294	84335608	23117916	14018760	18797624	9565557	8341632	8304388	14612618	10490696	14793209	18746360	13950387	5188648	12139863	18102516	9298139	12854112	25203346	17326682	27865540	12542457	21873830
1204	10.239	84.0812	Unknown	[M+H]+	null	null	null	null	null	null	84.08144:24525652 85.08479:2015612 86.08815:580818	55.05511:12654 56.05033:151892 57.07075:2641 65.03925:2771 67.05518:47233 69.05825:15972 82.06624:16291 84.04556:42154 84.05938:27957 84.08132:3313136	777981824	1534063872	1879489920	1502015616	823537344	1551341056	927492224	1482582144	447746080	2541674240	515865248	3054493952	3211266304	3321619968	2517357056	1868591360	12732772	62715292	113389456	89463496	74506376	108795112	78527440	58020748	39665848	50531912	78944456	53599012	60964224	15835779	64010512	77900888	60361832	57053672	56824308	77603648	91974216
1205	1.126	84.0812	Unknown	[M+H]+	null	null	null	null	null	null	84.08122:2161119 85.08457:327116 86.08793:752160		64858928	34532224	48635968	34036288	19722736	16504206	16293994	15440192	29592860	18272262	47161596	55535528	29964240	30794158	30162568	28163604	5730824	11335317	8696014	15241992	6787513	7022391	12832578	6798904	15607551	7881506	14463510	13635456	10625228	9812188	8048174	8967915	16249732	19664970	12469238	16927466	12593926
1206	1.291	84.0812	Unknown	[M+H]+	null	null	null	null	null	null	84.08124:2194599 85.08459:305031 86.08795:1707170		64858928	23153464	48635968	19842404	15016959	26553944	16310291	18925606	41641864	14317638	26933150	55535528	80504744	64828200	21387738	28163604	8409357	11020704	9583231	6288830	10447930	9828707	7407862	10649985	9900370	13220838	7549910	7242990	5197479	10469877	12851830	11754903	13168838	10858958	12342153	8908354	18843836
1207	1.935	84.0812	Unknown	[M+H]+	null	null	null	null	null	null	84.08125:2036118 85.0846:363023 86.08796:788422		16218615	32549078	82121728	32102914	19519134	23773742	8288549	9359528	37849788	15876366	48889072	44940776	45531160	41016048	22869896	17489598	11492407	7887278	11699233	14112937	13009831	8990425	5714764	7309290	4898384	11217129	16314291	11406058	6446284	7048687	7641028	6197930	11718111	5127581	9107176	8545669	22823272
1208	7.22	84.0812	Unknown	[M+H]+	null	null	null	null	null	null	84.08125:965187 85.0846:149432 86.08796:276038		13665033	12550522	26339190	27000998	3258576	10077793	7901786	4977970	13395622	10078306	15893951	20751066	33155744	28584674	16408719	16515163	3299993	2846988	3162578	1398693	3745935	2482603	2664130	2016003	2508130	2778846	4212232	4134724	1884860	3965386	3738732	1907114	4153895	3950569	3471151	4747131	3252378
1209	4.826	84.0812	Unknown	[M+H]+	null	null	null	null	null	null	84.08125:2850488 85.0846:543265 86.08796:1069681		23550812	68543920	15243537	19902948	6232806	42336480	13893892	44700688	79804552	58349952	100570160	90684064	98935376	81599968	77040776	84335608	23117916	14018760	18797624	9565557	8341632	8304388	14612618	10490696	14793209	18746360	13950387	13718969	12139863	18102516	6733660	8565317	25203346	17326682	27865540	12542457	21873830
1210	2.774	84.0813	Unknown	[M+H]+	null	null	null	null	null	null	84.08128:2178660 85.08463:324651 86.08799:847632		86555568	60108116	17265050	41855564	32640108	13527695	19664236	33999856	98374656	43318552	72028960	22481846	20880454	73620744	74149368	36254520	8293340	13233856	11612115	10006809	9049252	10978620	7508162	6421107	9789674	11122679	12404444	14025026	16571996	9088721	8540095	12525337	7738330	15769528	15948981	17133122	9113556
1211	5.266	84.0813	Unknown	[M+H]+	null	null	null	null	null	null	84.08131:1785552 85.08466:195029 86.08802:414281		68368288	42807932	98694960	25068892	18794836	22986100	20808174	31079210	63994140	74584432	70158544	14389400	106822016	16132489	13263009	68865560	8481417	11095737	14096058	10715610	12289269	13300354	9940762	9369052	11205300	12110590	10714018	6556476	6919753	7244211	12992416	12854112	7594240	16312744	4830009	16435702	9951394
1212	11.803	84.0813	Unknown	[M+H]+	null	null	null	null	null	null	84.08132:2803360 85.08467:377559 86.08803:477137		40346872	53697972	52731092	44422892	40911708	79260136	56635268	68486928	81708896	74733568	88417048	78740584	103938544	75517832	75249024	66427808	6068725	8672179	9887813	35212792	7851486	9343090	8122036	28610090	6152223	5774776	21987274	8302480	6234932	7060207	19213588	8095783	12972839	6575675	16713026	23993416	7926333
1213	14.683	84.0813	Unknown	[M+H]+	null	null	null	null	null	null	84.08134:11439411 85.08469:1011328 86.08805:645743		104092384	169388560	116345056	151486784	52726552	188987520	108190224	224260432	327107168	277462880	387380352	327746848	389695488	245746032	290516864	216506464	3696111	7077471	9609715	6749748	5035465	5744726	3325888	2498950	7002064	2876429	4332490	2858326	1977809	3499011	9624779	6253494	8229846	6402942	10593916	5362241	15496397
1214	7.642	84.0814	Unknown	[M+H]+	null	null	null	null	null	null	84.08136:1262583 85.08471:0 86.08807:130952896		36410504	18289894	14534512	12309505	19801294	25567296	10543712	14144663	13162268	10358332	26750466	17142344	21144524	35755964	35869732	29741852	2631700	4915714	2698552	4676390	1572348	3400745	2131720	3375889	5582073	4144531	3275882	4213806	3586336	2216624	3584738	4320816	6033088	6831115	3915718	5268800	7221944
1215	11.115	84.0814	Unknown	[M+H]+	null	null	null	null	null	null	84.08138:25236788 85.08473:4729484 86.08809:781276	55.0553:8393 56.05026:130844 65.03967:2561 67.05508:52180 69.05813:13962 82.06609:15142 84.04533:14752 84.08194:3638640 84.1019:39065	77111584	623007744	719110400	474148672	85293040	141288320	94031616	928456576	1014226304	765355648	175258304	931913792	176914000	141112496	151615184	883598592	62895976	15497686	20824344	15450653	77105144	119508104	14893958	13811850	10575640	35230604	15839327	77646776	12735861	57371540	12471007	126584656	12383553	12177367	53943820	15332305	16099847
1216	4.484	84.0814	Unknown	[M+H]+	null	null	null	null	null	null	84.0814:2116724 85.08475:494432 86.08811:819952		39048464	12999356	63448712	45688568	40495820	6810076	26894002	7434590	9165818	12026399	12051691	7538252	14310752	22065146	12526996	10597498	2859846	6146983	3651029	3034964	7178964	14695234	10080062	8771829	18754440	16158872	6401361	10725780	13962551	10309358	8364974	14325987	4772985	4294786	6617718	7639972	7400454
1217	21.445	84.0814	Unknown	[M+H]+	null	null	null	null	null	null	84.08141:1237527 85.08476:597220 86.08812:1085630		30823890	40985288	17916150	20013476	33157260	20786630	8396120	25818660	43916496	25295692	45790856	50914360	25904690	85810336	34367484	42377488	12045759	5588614	4954362	5622974	6015915	3840369	4992270	7790447	5854071	7460591	7973332	10082786	5152809	3605561	7255314	3704857	5699635	8764754	13604941	8747477	7595742
1218	10.613	84.0814	Unknown	[M+H]+	null	null	null	null	null	null	84.0815:28240416 85.08485:3248219 86.08821:483098	55.05536:18069 56.05032:211875 67.05519:59782 69.05828:15368 82.06608:20438 84.04565:35443 84.05938:42735 84.07327:39713 84.08131:5035046	995884800	220742672	185978480	187254416	1163165056	2079703936	1479626240	276993664	1181689216	268282256	2101815296	276802592	343583424	267850768	277342976	234526368	88039240	160547936	252961344	146016928	101613816	122405176	154775136	136391264	42607440	37873412	145687072	51502504	58256344	150720736	51391168	69028928	141397664	145910288	80725520	166407056	224508832
1219	12.222	84.0814	Unknown	[M+H]+	null	null	null	null	null	null	84.08144:4635746 85.08479:1141855 86.08815:546513		25261872	160402480	31131904	166383504	29292826	46907472	35651264	47082972	55504928	142520992	253619792	194301072	59626156	49121880	51464116	45346560	10333890	14091505	19609090	10432506	5614658	6930408	18928844	12888010	8322288	16107906	14894501	10870676	4399885	11561682	24011796	5822706	5160437	4740524	10325353	11828317	25651364
1220	21.224	84.0815	Unknown	[M+H]+	null	null	null	null	null	null	84.08147:2644713 85.08482:639250 86.08818:1079857		63839336	62528604	76804536	68959640	8485471	38848720	32969546	48249148	82732768	70330032	94051552	130247912	93785688	128659528	86602256	104066208	18352030	4695880	19065780	5820178	17247500	16272231	7810381	18848662	22078360	27121450	21000980	19180760	16688754	19965908	15690988	24413344	23698996	16832088	17944784	16448524	28354890
1221	3.02	84.0815	Unknown	[M+H]+	null	null	null	null	null	null	84.08148:2423419 85.08483:511745 86.08819:842243		86555560	48496712	62288416	91397992	14857078	13527695	27239476	17956884	54476376	43836192	72028960	144421152	150249952	139385376	74149368	91019752	12436663	5540598	7448838	3714252	12914336	6729454	7037344	3864250	3379124	10436846	12121313	10148394	12234192	9157405	21722844	18257316	32433498	8825666	8109138	13013783	9224716
1222	2.154	84.0815	Unknown	[M+H]+	null	null	null	null	null	null	84.08148:2119930 85.08483:432286 86.08819:876751		42820656	36889524	82121728	30741076	22086702	8163906	18622172	18673044	36624464	37428652	58329220	47821576	43517264	55345224	34450264	43105696	12954251	7887278	12724676	13144860	11897878	4390343	9584723	7800868	11763785	11282973	12729207	13940771	14210379	14764319	10728867	11675375	21242902	5519990	19582814	22202174	12282679
1223	10.105	84.0815	Unknown	[M+H]+	null	null	null	null	null	null	84.08139:50703996 85.08474:3292267 86.0881:715433	55.05535:33333 56.05027:328517 65.03967:5638 67.05513:89025 69.0582:23659 82.06612:35047 84.0454:176847 84.07317:35471 84.08194:6940887 84.10389:59715	777981824	1534064000	1854080128	1502015488	823537408	1551341056	216378128	1482582144	1952074880	2541674240	2306691072	3054502144	3707433728	3604454144	3824210176	1868591360	7384432	13127604	19870958	16934550	12710148	17196220	10052890	10422236	6661078	6704049	12141170	7645616	9195335	8757206	10412295	9641115	60361832	57053672	56824308	77603648	91974216
1224	5.89	84.0815	Unknown	[M+H]+	null	null	null	null	null	null	84.08151:1481510 85.08486:338636 86.08822:383586		51991140	21656898	7030298	16256619	7074415	8498497	8028361	5852424	18533744	11513336	37293212	19769486	14558675	17804560	15675844	35064036	2622268	5174882	8809316	1921331	8354147	3599368	5423444	6331483	6866586	5290951	3475220	3884750	8621836	6114202	8270161	5868458	22146058	9694700	9510893	4562353	7426786
1225	15.005	84.1029	w/o MS2:3-methyl-2-butenal	[M+H]+	null	84.11	C5H8O	Enals	SEPQTYODOKLVSB-UHFFFAOYSA-N	CC(=CC=O)C	84.10285:15267 85.1062:0 86.10956:527810		22807	0	0	0	25383	28518	28204	66227	35165	100837	310827	124955	220089	43452	112660	76948	0	0	0	0	0	0	0	0	0	0	0	0	0	0	0	0	0	0	0	0	0
1226	5.398	84.1029	w/o MS2:3-methyl-2-butenal	[M+H]+	null	84.11	C5H8O	Enals	SEPQTYODOKLVSB-UHFFFAOYSA-N	CC(=CC=O)C	84.10287:9976 85.10622:0 86.10958:510223		0	19841	662	32551	0	0	0	0	0	17503	72158	0	53156	0	40365	112843	0	0	0	0	0	0	0	0	0	0	0	0	0	0	0	0	0	0	0	0	0
1227	22.671	84.1029	w/o MS2:3-methyl-2-butenal	[M+H]+	null	84.11	C5H8O	Enals	SEPQTYODOKLVSB-UHFFFAOYSA-N	CC(=CC=O)C	84.10287:5414 85.10622:0 86.10958:762410		26449	27133	31432	0	0	0	0	0	0	31505	58226	84229	66079	23807	0	27083	0	0	0	0	0	0	0	0	0	0	0	0	0	0	0	0	0	0	0	0	0
1228	14.728	84.1029	w/o MS2:3-methyl-2-butenal	[M+H]+	null	84.11	C5H8O	Enals	SEPQTYODOKLVSB-UHFFFAOYSA-N	CC(=CC=O)C	84.10294:48594 85.10629:0 86.10965:665044		0	141823	40711	38306	25383	28518	0	66227	296633	100837	399147	376330	703420	180559	108308	76948	0	0	0	0	0	0	0	0	0	0	0	0	0	0	0	0	0	0	0	0	0
1229	20.998	84.103	w/o MS2:3-methyl-2-butenal	[M+H]+	null	84.11	C5H8O	Enals	SEPQTYODOKLVSB-UHFFFAOYSA-N	CC(=CC=O)C	84.10296:7731 85.10631:0 86.10967:445670		88718	129977	25878	33933	0	0	12063	12128	56142	36675	62137	182874	127692	166540	95063	38150	0	0	0	0	0	0	0	0	0	0	0	0	0	0	0	0	0	0	0	0	14241
1230	10.184	84.103	w/o MS2:3-methyl-2-butenal	[M+H]+	null	84.11	C5H8O	Enals	SEPQTYODOKLVSB-UHFFFAOYSA-N	CC(=CC=O)C	84.10299:380947 85.10634:0 86.1097:753322	55.0553:24454 56.05066:301028 65.03967:6371 67.05506:104512 69.05822:29494 82.06593:26821 84.04539:243388 84.07317:37064 84.08193:7056721 84.10388:60072	3574686	4274032	3282342	5119332	3209246	9866498	2293352	6207191	4559213	9085640	6713711	4681524	8355988	11579801	7453351	13458594	40168	0	74181	53749	0	80251	0	0	0	0	0	0	29092	0	0	0	32205	36293	32255	47373	84219
1231	21.613	84.1032	w/o MS2:3-methyl-2-butenal	[M+H]+	null	84.11	C5H8O	Enals	SEPQTYODOKLVSB-UHFFFAOYSA-N	CC(=CC=O)C	84.10324:7691 85.10659:0 86.10995:753796		73208	26148	101936	17945	0	0	0	0	22001	23859	47667	126318	51326	40304	28367	66520	0	0	0	0	0	0	0	0	0	0	0	0	0	0	0	0	0	0	0	0	0
1232	6.372	84.1233	Unknown	[M+H]+	null	null	null	null	null	null	84.12327:14142 85.12662:0 86.12998:0		0	0	0	0	0	0	0	0	0	0	0	0	0	0	0	105757	0	0	0	0	0	0	0	0	0	0	0	0	0	18278	0	0	0	0	0	0	0
1233	22.111	84.1333	Unknown	[M+H]+	null	null	null	null	null	null	84.13326:4979 85.13661:0 86.13997:0		0	0	0	0	0	0	0	0	0	0	0	0	0	0	0	0	0	0	0	0	0	0	0	0	0	0	0	0	0	0	0	0	0	0	0	0	0
1234	21.178	84.2059	Unknown	[M+H]+	null	null	null	null	null	null	84.2059:3214 85.20925:0 86.21261:0		0	0	0	0	0	0	0	0	0	0	0	0	0	0	0	0	0	0	12112	0	0	0	0	0	0	0	0	0	0	0	0	0	0	16796	0	0	0
1235	0.874	84.2391	Unknown	[M+H]+	null	null	null	null	null	null	84.23912:18771 85.24247:0 86.24583:0		0	0	0	0	0	0	0	0	0	0	0	0	0	0	0	0	0	0	0	0	0	0	0	0	0	0	0	0	0	0	63472	0	0	0	0	0	0
1236	10.355	84.251	Unknown	[M+H]+	null	null	null	null	null	null	84.25102:34700 85.25437:0 86.25773:0		0	0	0	0	0	79833	0	0	0	0	0	0	0	0	0	0	0	0	0	0	0	0	0	0	0	0	0	0	0	0	0	0	0	0	22109	0	0
1237	10.742	84.2761	Unknown	[M+H]+	null	null	null	null	null	null	84.27612:6158 85.27947:0 86.28283:0		0	0	0	0	0	0	0	0	0	0	0	0	0	0	0	0	0	0	0	0	0	0	0	0	0	0	29824	0	0	0	0	0	0	0	0	0	0
1238	11.206	84.2871	Unknown	[M+H]+	null	null	null	null	null	null	84.28708:3934 85.29043:0 86.29379:0		0	0	0	0	0	0	0	0	0	0	0	0	0	0	0	0	0	0	0	0	0	0	0	0	0	0	0	0	0	0	0	0	0	0	0	21220	0
1239	20.657	84.2963	Unknown	[M+H]+	null	null	null	null	null	null	84.29631:2035 85.29966:0 86.30302:0		0	0	0	0	0	0	0	0	0	0	0	0	0	0	0	0	0	0	0	0	0	0	0	0	0	0	0	0	0	0	0	0	0	0	0	0	0
1240	10.453	84.3238	Unknown	[M+H]+	null	null	null	null	null	null	84.32384:15596 85.32719:0 86.33055:0		0	0	0	70460	0	0	0	0	47296	0	0	0	44127	0	0	0	0	0	0	0	0	0	0	0	0	0	0	0	0	0	0	0	0	38031	0	0	0
1241	6.528	84.3323	Unknown	[M+H]+	null	null	null	null	null	null	84.33232:7009 85.33567:0 86.33903:0		0	0	0	0	0	0	0	0	0	0	0	0	0	0	0	0	0	0	0	0	0	0	0	0	0	0	0	0	0	0	0	0	0	0	0	0	0
1242	20.215	84.3561	Unknown	[M+H]+	null	null	null	null	null	null	84.35611:2830 85.35946:0 86.36282:0		0	0	0	0	0	0	0	0	0	0	0	0	0	0	0	0	0	0	0	0	0	0	0	0	0	0	0	0	0	0	0	0	0	0	0	0	0
1243	0.852	84.3731	Unknown	[M+H]+	null	null	null	null	null	null	84.37308:12502 85.37643:0 86.37979:0		0	0	0	0	0	0	0	99132	0	0	0	0	0	0	0	0	0	0	0	0	0	0	0	0	0	0	0	0	33302	0	0	0	0	0	0	0	0
1244	0.602	84.3928	Unknown	[M+H]+	null	null	null	null	null	null	84.39278:8074 85.39613:0 86.39949:0		0	0	0	0	0	0	0	0	0	0	0	0	0	0	0	0	0	0	0	0	0	0	0	0	0	0	0	0	0	0	0	0	0	0	0	0	0
1245	18.295	84.4506	Unknown	[M+H]+	null	null	null	null	null	null	84.45065:4023 85.454:0 86.45736:0		0	0	0	0	0	0	21785	0	0	0	0	0	0	0	0	0	0	0	0	0	0	0	0	0	0	0	0	0	0	0	20296	0	0	0	0	0	0
1246	6.404	84.482	Unknown	[M+H]+	null	null	null	null	null	null	84.48201:12940 85.48536:0 86.48872:0		0	0	0	0	0	0	0	0	0	0	0	0	0	0	0	0	0	0	0	0	0	0	0	0	0	0	0	0	0	0	0	0	0	0	0	0	0
1247	15.832	84.5607	Unknown	[M+H]+	null	null	null	null	null	null	84.5607:5758 85.56405:0 86.56741:0		0	0	0	0	0	0	0	0	0	0	0	0	0	0	0	0	0	0	0	0	0	0	0	0	0	0	0	0	0	0	0	0	0	0	0	0	0
1248	11.293	84.609	Unknown	[M+H]+	null	null	null	null	null	null	84.60899:5666 85.61234:0 86.6157:0		0	0	0	0	0	0	0	0	0	0	0	0	0	0	0	0	0	0	0	0	0	0	0	0	0	0	0	0	0	0	0	0	0	0	0	0	0
1249	10.015	84.6309	Unknown	[M+H]+	null	null	null	null	null	null	84.63094:15176 85.63429:0 86.63765:0		0	0	0	0	0	0	0	0	0	83253	0	0	0	0	0	0	0	0	0	0	0	0	0	0	0	0	0	0	0	0	0	0	49975	0	0	0	0
1250	9.575	84.642	Unknown	[M+H]+	null	null	null	null	null	null	84.642:56448 85.64535:0 86.64871:0		0	0	0	0	0	0	0	0	0	0	0	0	0	0	0	0	0	0	0	0	0	0	0	0	22650	0	0	0	0	0	0	0	0	0	351559	0	0
1251	19.785	84.6818	Unknown	[M+H]+	null	null	null	null	null	null	84.68185:3790 85.6852:0 86.68856:0		0	0	0	0	0	0	0	0	0	0	0	0	0	0	0	0	0	0	0	0	0	0	0	0	0	0	0	0	0	0	0	0	0	0	0	0	0
1252	15.459	84.6856	Unknown	[M+H]+	null	null	null	null	null	null	84.68559:4820 85.68894:0 86.6923:0		0	0	0	0	0	0	0	0	24937	0	0	0	0	0	0	26491	0	0	0	0	0	0	0	0	0	0	0	0	0	0	0	0	0	0	0	0	0
1253	15.781	84.7247	Unknown	[M+H]+	null	null	null	null	null	null	84.72474:4859 85.72809:0 86.73145:0		0	0	0	0	0	0	0	0	0	0	0	0	0	0	0	0	0	0	0	0	0	0	0	0	0	0	0	0	0	0	0	0	0	0	0	0	0
1254	4.233	84.7991	Unknown	[M+H]+	null	null	null	null	null	null	84.79914:9771 85.80249:0 86.80585:0		0	0	0	0	0	0	0	0	0	0	0	0	0	0	0	0	0	0	0	0	0	0	0	0	0	0	0	0	0	0	0	0	0	0	0	0	0
1255	7.273	84.8906	Unknown	[M+H]+	null	null	null	null	null	null	84.89062:167794 85.89397:0 86.89733:13022246		0	0	0	0	0	0	0	0	0	747166	0	0	0	0	0	0	0	0	0	0	0	0	0	0	0	0	0	0	0	0	0	0	0	0	0	0	0
1256	8.377	84.8913	Unknown	[M+H]+	null	null	null	null	null	null	84.89134:165005 85.89469:0 86.89805:8203472		0	0	58413	55876	80321	0	0	94288	452113	0	0	61853	89944	0	0	0	163537	358716	607832	364688	833312	584783	547069	442957	415607	484436	576682	441018	349369	510792	393403	523451	1015475	907514	896321	1084786	849450
1257	8.42	84.9116	Unknown	[M+H]+	null	null	null	null	null	null	84.91162:25537794 85.91497:0 86.91833:15213198		35521088	43417664	52518940	45732304	36920868	21949786	24676016	47914168	92607720	52467256	75458536	83663160	90563120	75931496	69853584	60813384	56914364	78011800	106735496	84316816	134178544	102601664	98873984	81243680	73550128	95788280	97962496	92096576	83455968	88301808	91554360	112362664	141216976	147902336	144184032	153709440	144716464
1258	9.798	84.9116	Unknown	[M+H]+	null	null	null	null	null	null	84.91165:465445 85.915:0 86.91836:149660		72729	0	0	0	0	0	0	0	58333	0	0	0	0	90070	80482	0	881280	944291	1646555	1570610	2104064	2438698	1284454	1373589	1414599	1459705	1291031	2601452	1382795	2140418	811758	1682107	2358143	3110192	2552273	3201122	1742265
1259	8.919	84.9117	Unknown	[M+H]+	null	null	null	null	null	null	84.91173:884300 85.91508:0 86.91844:303751		4136351	4185364	4805513	3310652	3561952	2767243	3185800	4026328	9810695	3287256	8288667	6156392	9932586	7239545	7261281	5984276	2151594	6109552	8386713	6134726	8927152	8977558	3168384	2520083	6844782	10587862	8387778	7135484	8087964	6623528	10714267	3276739	16052295	13666625	14559829	13945996	13179862
1260	7.582	84.9117	Unknown	[M+H]+	null	null	null	null	null	null	84.91175:35757040 85.9151:0 86.91846:27633536		1114834	123587568	96844488	84459208	18277	3874	56999	173044224	275101696	105355800	339165088	159827600	210070784	357064896	381916288	268190848	0	0	0	0	0	0	0	0	0	0	0	0	0	0	0	0	0	0	0	0	0
1261	7.307	84.9118	Unknown	[M+H]+	null	null	null	null	null	null	84.91184:31990428 85.91519:0 86.91855:21737592		0	0	96844496	84459208	23150	0	0	0	38466	105355800	55463	29066	210070784	0	0	0	26912	0	0	0	0	0	0	0	0	0	0	0	0	0	0	0	0	0	0	0	0
1262	9.332	84.9119	Unknown	[M+H]+	null	null	null	null	null	null	84.91187:739781 85.91522:0 86.91858:358359		1610448	693721	83303	563107	1333830	933206	1196024	873653	2225795	121866	2254610	1507425	2600616	2718504	3107620	1942238	2391907	3082379	3981035	3658729	4458428	4433010	3582961	2831796	2784293	3445917	3659974	3229927	3064764	3537164	4043600	4126150	5076960	4563236	4210148	4613490	3466313
1263	8.799	84.9119	Unknown	[M+H]+	null	null	null	null	null	null	84.91191:11102404 85.91526:0 86.91862:5025855		4136351	4185364	4805512	3310652	3561952	2767243	3185800	4026328	9810695	3287256	8288668	6156392	9932586	7239546	7261281	5984276	2298491	6109552	8386713	6134726	8927152	8977558	3426443	3085766	6844782	10587862	8387778	7135484	8087964	6623528	10714267	4161372	16052295	13666625	14559829	13945996	13179863
1264	7.895	84.9119	Unknown	[M+2H]2+	null	null	null	null	null	null	84.91193:13583945 85.91528:0 86.91864:9673456		96609896	125211	447129	361936	135001056	146229712	149327408	207067	475801	564192	618864	407336	324836	493753	817124	404588	0	0	0	0	0	0	0	0	0	0	0	0	0	0	0	0	0	0	0	0	0
1265	8.678	85.0284	Unknown	[M+H]+	null	null	null	null	null	null	85.02837:14810705 86.03172:1125786 87.03508:0		62645540	84904936	61905124	60596380	73389344	56122040	65070328	92350664	62514252	123324016	82017872	79142096	54659048	80603824	65592200	83070904	12723770	16933172	15594656	21585540	33541254	35152340	28150266	26094040	17048430	22594698	25683120	13380343	17082238	13943273	46668548	19869048	43138412	50810724	56194872	55617332	65536876
1266	9.68	85.0286	Unknown	[M+H-H2O]+	null	null	null	null	null	null	85.02856:2480470 86.03191:0 87.03527:0		3449454	5487416	5180874	5607620	2994987	1548071	2649793	3092256	3362210	4869094	3275195	2355750	1409686	3254562	1685472	2582285	11866347	15209646	17607344	15377121	18551456	16088444	14788341	12079956	10890913	13647612	11362878	11273434	11548307	12650261	14255306	12208999	17658840	14533415	15983539	16635858	12929806
1267	19.849	85.0286	Unknown	[M+H-H2O]+	null	null	null	null	null	null	85.02856:729971 86.03191:130694 87.03527:549276		33767	47472	1347	14446	38240	15527	19147	16892	0	14891	22237	16744	1876	30833	0	13146	0	0	12087	14886	0	0	17045	0	11995	19621	16101	0	0	0	15721	0	20419	0	0	0	0
1268	7.541	85.0286	Unknown	[M+H]+	null	null	null	null	null	null	85.0286:727576 86.03195:0 87.03531:0		975434	1544121	907403	440110	669479	315910	570265	1114008	743217	982566	1983640	962481	644299	1496753	2776889	1089996	0	74215	90009	0	186782	115219	0	0	39147	0	74544	123167	168420	0	1319	81959	846023	477966	1189827	1428095	1117430
1269	9.026	85.0287	Unknown	[M+H]+	null	null	null	null	null	null	85.02867:410935 86.03202:0 87.03538:101653		3203772	4527574	4997924	3366881	4567716	4758523	1608606	2346544	4439344	5332993	6011388	4119328	3955686	6956446	3608306	2870476	476865	1422586	1383881	1135233	4353337	6062897	2804194	4061494	2352494	2483872	2310438	2163094	1810389	1587774	1818948	1598755	933042	1565908	1904531	2521101	2942146
1270	10.541	85.0288	Unknown	[M+H]+	null	null	null	null	null	null	85.02878:989593 86.03213:0 87.03549:70392		0	104293	0	0	0	46303	0	0	0	0	0	0	0	63406	0	0	1797340	2923292	4585399	3264034	5236228	5872393	6155662	2289290	2732930	5246096	3159089	4994808	2221636	4419114	3298740	6056954	253474	225390	132597	217685	452774
1271	8.156	85.0289	Unknown	[M+H]+	null	null	null	null	null	null	85.02892:1949992 86.03227:0 87.03563:727058		3303409	9594021	10260859	9772730	2128596	526950	683933	6055936	3392889	7238644	2710314	2946202	2660035	2315613	1250231	2388988	295881	827922	1675606	532881	1272316	1539784	2144544	1055429	370273	1367432	943968	698043	507283	471714	695440	1206281	2110910	1796882	2337702	4428950	4181242
1272	11.878	85.029	Unknown	[M+H]+	null	null	null	null	null	null	85.02901:2301227 86.03236:83379 87.03572:142229		105689	159818	44021	81464	124072	100394	263799	226188	39596	42409	24125	131337	117303	397060	27014	127768	456880	108612	396880	211268	394402	154409	135455	108854	50431	532599	26711	76112	0	47643	44501	37889	119090	204775	79380	129678	172062
1273	5.955	85.029	Unknown	[M+H]+	null	null	null	null	null	null	85.02901:1653456 86.03236:50007 87.03572:55295		10507674	5119874	2269636	1051860	7221693	10045456	13116794	10184743	12428133	5686032	13618283	8899737	7190868	14462768	12423429	12022513	24904664	32360692	35734104	29263810	22674202	22976560	24508752	21276868	17247602	20208266	19689316	19216236	18193812	27718802	19481022	30042450	5984654	6393190	5796226	4861320	5833156
1274	4.359	85.0291	Unknown	[M+H]+	null	null	null	null	null	null	85.0291:794989 86.03245:0 87.03581:209288		302400	1759961	2542181	1737167	287178	372561	179299	1627507	4832869	1412431	3986562	3048948	6674661	3583210	3587205	2610629	1404815	2037103	3046408	2026588	2005738	1293508	505890	1186673	411283	1254010	1843019	1175089	1167443	1102137	1475947	1026642	3546810	3772337	4783242	3986940	4268714
1275	13.032	85.0291	Unknown	[M+H]+	null	null	null	null	null	null	85.02911:2098847 86.03246:107530 87.03582:166852		80619	21449	76088	26186	13920	42653	7337	37814	20484	30438	62119	11166	84683	13150	110487	30766	106798	4287	37612	26331	20425	50847	27377	22891	4168	80190	8414	0	0	2313	2814	4304	22982	2875	3411	3696	136473
1276	2.892	85.04	Unknown	[M+H]+	null	null	null	null	null	null	85.03999:720553 86.04334:0 87.0467:577831		29719292	24021506	16803322	15597071	12948029	13722368	14471117	21702890	17077606	36081560	21462736	21568746	38404008	23598470	17671816	19507518	6880478	6121212	3618954	5498863	5106280	6238151	4163652	5709437	4228282	2275917	5921974	11175317	2363044	4763138	6881741	9007150	11002829	5830170	5404140	24106288	10550205
1277	3.189	85.04	Unknown	[M+H]+	null	null	null	null	null	null	85.04:684730 86.04335:0 87.04671:404169		7945310	16316803	10970767	22483966	10953279	13734135	6161537	33157224	25895102	5522101	17583172	20479892	38388352	15140945	20935818	19045280	5102433	7097749	5628987	5997436	7145983	9484308	5607785	3081546	6909431	2855154	4991420	4852202	5231300	3674688	6751138	6675206	12425058	10670716	14474094	26404940	6416358
1278	21.764	85.04	Unknown	[M+H]+	null	null	null	null	null	null	85.04002:539533 86.04337:0 87.04673:281019		13345422	22538792	9163735	6119322	6280566	9654189	6172879	2959826	4710177	17313480	6812440	17258146	6813010	10386972	17341984	27128878	2411710	2599156	1926346	4347511	3572993	3756528	2751604	2944527	1882468	3992913	3006979	2861904	2876560	3624348	3442775	3529185	4179946	2827410	6001018	4200487	2508952
1279	22.009	85.0401	Unknown	[M+H]+	null	null	null	null	null	null	85.04012:490202 86.04347:0 87.04683:343011		13345422	11535086	4639611	3333105	7428877	5269308	7446834	10571375	10627972	5678380	10514326	11106442	8109082	7921746	5598063	4418880	2268271	2300122	6178730	2744250	3763440	2175110	2630239	3035758	3981600	2109164	1962464	2620007	2722761	1997262	2387916	2931006	5500182	11060883	3782000	4038562	3288356
1280	4.878	85.0401	Unknown	[M+H]+	null	null	null	null	null	null	85.04014:378612 86.04349:0 87.04685:343496		1755331	3021752	1303516	2499311	1055752	1302727	1597773	3121100	3066603	1081090	3194887	1883381	2488553	3542120	3344700	1552988	2668173	1933597	2106740	1062089	1967729	2942034	3006582	2244160	2716590	3001685	1861576	2629552	1616101	2556999	2340310	2398434	4183962	6134492	4518068	4681294	4614022
1281	2.206	85.0402	Unknown	[M+H]+	null	null	null	null	null	null	85.04018:457333 86.04353:0 87.04689:433094		9247247	8440450	3327297	8481790	3976316	10279307	13064336	4639528	14481166	5396536	15871946	11219005	11875508	11362825	10233926	14834491	4986204	4799052	2414782	2133611	2221148	3105486	4133172	2035062	4100214	3321761	2463726	2381318	3103716	3461739	3401614	3597986	8050619	6011658	4972640	3488740	3099658
1282	0.312	85.0402	Unknown	[M+H]+	null	null	null	null	null	null	85.0402:352574 86.04355:0 87.04691:341830		7114112	13522569	10143842	12160970	7783234	11772979	12716919	12928417	11729722	16138556	8179376	8777824	7163018	17882576	5555561	15456561	3860936	5317426	5825992	4332572	2793879	2824189	2269049	1945613	4362954	1562899	8625950	2373994	4727496	4699726	3075166	6289428	9160358	3224414	5262414	6554332	2041842
1283	1.928	85.0402	Unknown	[M+H]+	null	null	null	null	null	null	85.04024:560702 86.04359:0 87.04695:300907		16313574	10335079	16756569	11115002	14132580	6907886	13064336	18164402	5937512	5396536	15871946	11219005	1847098	7715284	10233926	14832146	3063010	3509940	3200098	2820549	6253014	5815740	4133172	5305016	4793562	7549144	2114295	2268888	4857501	7892023	6077941	6635094	8980851	6045682	4972640	9818616	10989172
1284	1.802	85.0403	Unknown	[M+H]+	null	null	null	null	null	null	85.04027:543324 86.04362:0 87.04698:311358		16313574	10335079	16756569	11115002	6184769	7290292	3738797	5462956	5937512	17380678	14290552	10950341	18006724	7700406	8220380	3845470	3332004	3509940	3045831	2633574	6253014	2549743	5003591	5305016	4793562	7549144	4139165	5058080	4857501	7899768	6244384	6637677	8980851	4861051	7274868	9818616	10989172
1285	4.216	85.0403	Unknown	[M+H]+	null	null	null	null	null	null	85.04028:605928 86.04363:0 87.04699:259987		1556879	490824	1907687	5233818	3342260	2300369	4536130	1590086	4106128	2536660	1438369	5515587	1546895	1763783	2893022	4194770	933054	1458901	716396	1254695	1144270	1235832	1192279	712762	1064540	272914	1242015	888003	541956	938672	1272770	3649720	2471867	840710	3229825	2331816	241131
1286	21.435	85.0403	Unknown	[M+H]+	null	null	null	null	null	null	85.04028:443856 86.04363:0 87.04699:260472		9299728	3370219	5743336	7377319	13339508	8727788	14496656	15824441	18984776	8025724	9238360	3360420	4918070	10872373	9904442	3168145	2396950	2091023	4916434	1865065	6937846	1167570	2099273	3921264	2891631	3561530	2296315	1760205	2706082	2130303	2686303	1834161	2183046	8084007	1470825	4931054	8838807
1287	1.387	85.0403	Unknown	[M+H]+	null	null	null	null	null	null	85.04031:544564 86.04366:0 87.04702:370958		8059594	3960169	9687817	11368518	8838704	11166552	13292890	7111216	2454362	3123299	3377273	8277652	3527860	3817067	9696063	3178241	2308306	1704794	2051040	2799270	2762436	2854402	1862386	2877581	2908471	3097615	2785516	2484734	1839326	2186964	1971948	1623673	3690585	5060024	4363026	4161747	1611168
1288	1.094	85.0403	Unknown	[M+H]+	null	null	null	null	null	null	85.04034:557824 86.04369:0 87.04705:465098		9511897	6028146	4803328	6897950	8670314	10748888	8803293	5766981	6926976	5912320	6926031	6047416	5537886	5319967	6609702	5783933	5828889	4357890	3586900	4368574	4762243	5317330	4467648	4015211	5254535	4149014	5302226	4156027	5414810	4072031	5355813	5840497	6239274	7142688	6648188	6961826	6074202
1289	4.744	85.0404	Unknown	[M+H]+	null	null	null	null	null	null	85.04035:509737 86.0437:0 87.04706:368277		3476924	3019205	1303106	2497559	1330674	1302727	1170878	3119028	3058810	2367176	3188042	3329642	2651643	3774144	3340848	2151172	2668173	724250	2106740	973527	1967729	2942034	3006582	2244160	2716590	3001685	1861576	2629552	1616101	2556999	2340310	2398434	4183962	6128574	4518068	4680830	4614022
1290	10.139	85.0484	w/o MS2:3-Amino-1,2,4-triazole	[M+H]+	null	85.05	C2H4N4	Triazoles	KLSJWNVTNUYHDU-UHFFFAOYSA-N	C1=NNC(=N1)N	85.04837:488674 86.05172:741575 87.05508:671045		847465	441586	337304	662559	376210	740824	792351	317603	469499	617338	733756	456892	394139	739266	677451	641097	1717100	2704563	4729672	3103475	2760982	3629768	2722812	2095810	1135220	2256601	1659462	2090030	2138008	2237019	1961809	3265533	1480235	1605460	1139096	1616577	933516
1291	10.217	85.0653	Unknown	[M+H]+	null	null	null	null	null	null	85.06535:1526666 86.0687:311956 87.07206:0		16442799	17250842	31785634	21941692	32260118	41136640	21611730	38427432	55146332	50244996	66524452	71399000	54259532	58748792	26043576	50693488	1453381	2210286	3142655	2416722	2041377	4061629	1450235	1569798	1676519	838785	1731723	1024018	1900261	1907755	1656076	2345622	1740945	1358645	1733102	3265194	4152445
1292	10.494	85.0656	Unknown	[M+H]+	null	null	null	null	null	null	85.06557:1442073 86.06892:338094 87.07228:0		5906730	7439254	9624784	7555114	12144833	20192438	20151440	17108248	16619700	19092520	4882312	13493594	25967684	9062462	12477568	3886076	1142628	3304390	7528654	2230002	2109806	2103512	3327086	1635243	1433937	1135139	2219460	953245	1592190	1715066	1935418	2441124	2488507	2946995	2476903	5297648	7967610
1293	10.785	85.0656	Unknown	[M+H]+	null	null	null	null	null	null	85.06561:497384 86.06896:297644 87.07232:98579		31359484	28931906	20191344	19431996	15153746	15241734	31484718	24510636	19024150	28503894	24156108	20774344	48265452	50133172	14445010	47532028	1295785	2535898	7528654	3073908	2555486	4231694	1730185	5534667	1560901	1169184	1310395	2919422	2352057	1796123	3150774	4675126	2800426	1793945	1678196	2261978	8021727
1294	11.737	85.0764	Unknown	[M+H]+	null	null	null	null	null	null	85.0764:2711981 86.07975:120682 87.08311:28427		42057516	16801912	57252196	30132540	9197184	59795892	13561324	15938036	64549396	52571200	79871464	19633182	23789776	53627592	75981696	16788672	2284160	2322532	1549386	4354519	1796552	1715886	1615775	887034	2318406	2262987	2298910	2018614	2930238	1947402	2764087	1401302	2842900	1488255	3749133	3071816	2683232
1295	6.527	85.0764	Unknown	[M+H]+	null	null	null	null	null	null	85.07642:821182 86.07977:0 87.08313:41976		8965455	18166890	16469996	9029887	10600332	6801872	14774374	9771113	12448083	15018704	10955351	14538796	8149506	11944884	12005181	10675254	6850421	7235430	11708920	6771951	9281178	9913940	8370684	9595557	8148826	10654472	9130004	9182786	8229910	6490400	7922748	8489692	13095894	12570108	13165309	14218685	14040858
1296	6.873	85.0764	Unknown	[M+H]+	null	null	null	null	null	null	85.07644:1348278 86.07979:81749 87.08315:36988		4143131	9097231	3797216	3624259	2056405	850313	2512775	2771911	1955599	2699314	10831966	9818225	4566986	4181736	4084050	5357395	2966996	2855000	2641552	2637067	2129034	2774092	2166224	3157094	4172433	2984822	3542615	2589941	3745856	2922182	2392964	3076005	516440	154026	321446	692357	161932
1297	10.805	85.0764	Unknown	[M+H]+	null	null	null	null	null	null	85.07645:5004138 86.0798:226439 87.08316:0		30569386	129352976	54081180	20757340	15868249	195961216	182769152	140655120	115499888	110461840	301498112	55944668	307459040	242204752	135925872	163095472	2883594	3942688	4992334	2776980	2164010	3745772	6328356	4346616	2348972	3797065	3625912	2833813	4681194	3218500	2359072	6284588	3809382	7728208	2599947	5785187	7063350
1298	0.892	85.0764	Unknown	[M+H]+	null	null	null	null	null	null	85.07645:3134634 86.0798:471266 87.08316:30766		8303620	7563575	5167281	8902644	12052479	9610304	9098770	8332748	8876677	6980746	14415806	9734335	8075761	6627668	7852550	10395470	8915318	8159309	11300448	7404330	8552902	8724579	8558663	10592989	7761352	8907883	7613738	8353896	11158316	9275279	10973845	8597997	10691019	10288221	9138525	13889605	16467927
1299	6.336	85.0766	Unknown	[M+H]+	null	null	null	null	null	null	85.07657:686437 86.07992:24035 87.08328:81162		4273152	18160166	16463584	4250299	3652841	6532011	5115819	9759840	12459688	15024329	10946890	14550823	5055258	11944883	12006439	10678118	2835524	2375880	1614908	2877120	2208754	1876912	2816970	1509368	1572248	1751236	1539099	1400809	1424804	2651824	1381265	8519779	13087491	12560957	13159560	14211334	14035969
1300	21.844	85.0766	Unknown	[M+H]+	null	null	null	null	null	null	85.0766:509851 86.07995:0 87.08331:15446		10260922	16469299	6514699	3287261	4777859	11212012	4562179	5053616	10277125	20321316	9442267	8612149	9247631	16804174	6467646	10051903	6678597	2947174	3390192	4926176	3574583	7390874	2222082	4317910	2952966	4114534	4556571	3581980	5427628	5824271	5043310	3529626	3488231	947762	4004221	3610913	3637164
1301	3.155	85.0766	Unknown	[M+H]+	null	null	null	null	null	null	85.07661:350127 86.07996:0 87.08332:0		12874706	10954983	11331568	15430371	11469696	13404225	21471984	11114569	6625410	10239924	13598961	4724792	10712896	16038874	30945008	11573468	3049768	7054066	4014388	1817008	2674936	6806395	7636541	3124890	5301223	4108895	3081080	7413025	5672192	3197774	5130166	5807486	8477989	12010094	7322220	9088026	2795072
1302	21.599	85.0766	Unknown	[M+H]+	null	null	null	null	null	null	85.07661:655881 86.07996:28006 87.08332:0		10261065	5990016	8812984	4932102	8321542	6661760	6430802	9830242	10743703	21097436	6578946	8695016	7272747	7006274	8995795	7497915	3104896	3671176	3348115	4926176	2618892	4073127	3248102	3533551	2848622	3857732	1687893	4415536	3164754	3078969	5043310	6105666	3874759	8685560	2622082	2818699	3772753
1303	4.564	85.0766	Unknown	[M+H]+	null	null	null	null	null	null	85.07661:389251 86.07996:0 87.08332:0		3422604	1785460	2502120	4212334	3806741	3402509	4844541	2903668	2498450	4172862	7216284	3169413	2727414	6701723	10261695	4624767	2289880	1774255	850642	427972	1654997	3136606	2683776	2306435	3548401	3138414	1256971	2697204	3576691	3569014	1810293	325634	609996	351852	44181	116236	140677
1304	11.051	85.0767	Unknown	[M+H]+	null	null	null	null	null	null	85.07674:4787898 86.08009:186839 87.08345:0		51127516	170988464	173556000	32383214	91609616	23832036	232676688	140077136	132381272	109984800	97107552	67343088	352192992	65907336	81162672	24856004	2071791	2433620	3660265	3652746	3107093	5642986	3817036	1691923	2119604	1172043	3684195	3159566	8408305	2064381	2366987	4464959	6203226	1857405	6585004	7102449	7001351
1305	5.76	85.0768	Unknown	[M+H]+	null	null	null	null	null	null	85.07678:933302 86.08013:101299 87.08349:47721		22598052	3867403	6053120	4331203	11919104	13482992	13905649	3070875	20426596	5237054	20707678	7193828	7886870	22378500	4103671	4896003	1382645	2586307	1237728	1356482	1016466	3165806	4570450	1103089	1054579	1673900	1276080	6357364	2214864	1140238	6573188	1171112	7016312	9116374	1644300	3956284	8679483
1306	9.494	85.1329	Unknown	[M+H]+	null	null	null	null	null	null	85.13293:1870232 86.13628:0 87.13964:0		0	0	0	0	0	0	0	97025	0	0	0	0	0	0	0	0	0	0	0	0	0	0	16149870	0	0	0	0	0	0	0	0	0	0	0	0	0	0
1307	9.574	85.133	Unknown	[M+H]+	null	null	null	null	null	null	85.13296:1870232 86.13631:0 87.13967:0		0	0	0	0	0	0	0	97025	0	0	0	0	0	0	0	0	0	0	0	0	0	0	16149870	0	0	0	0	0	0	0	0	0	0	0	0	0	0
1308	6.66	85.2183	Unknown	[M+H]+	null	null	null	null	null	null	85.21829:5908 86.22164:0 87.225:0		0	0	0	0	0	0	0	0	0	0	0	0	0	0	0	0	0	0	0	0	0	0	0	0	0	0	0	0	0	0	0	0	0	0	0	0	0
1309	16.736	85.2456	Unknown	[M+H]+	null	null	null	null	null	null	85.24558:3660 86.24893:0 87.25229:0		0	0	0	0	0	0	0	0	0	0	0	0	0	0	0	0	18462	0	0	0	0	0	0	0	0	0	0	0	0	0	0	0	0	0	0	0	0
1310	12.971	85.2656	Unknown	[M+H]+	null	null	null	null	null	null	85.26562:4775 86.26897:0 87.27233:0		0	0	0	0	0	0	0	0	0	0	0	0	0	0	0	0	0	0	0	0	0	0	0	0	0	0	0	0	0	0	0	0	0	0	0	0	0
1311	6.668	85.321	Unknown	[M+H]+	null	null	null	null	null	null	85.32105:18871 86.3244:0 87.32776:0		0	0	0	19781	26829	0	0	0	0	0	0	0	0	0	0	0	0	0	0	0	0	0	0	0	0	0	0	14216	0	0	0	0	23114	0	0	0	0
1312	21.02	85.3345	Unknown	[M+H]+	null	null	null	null	null	null	85.3345:2704 86.33785:0 87.34121:0		0	0	0	0	0	0	0	0	0	0	0	17954	0	0	0	0	0	0	0	0	0	0	0	0	0	0	0	0	0	0	0	0	0	0	0	0	0
1313	13.429	85.4082	Unknown	[M+H]+	null	null	null	null	null	null	85.40817:4184 86.41152:0 87.41488:0		0	0	0	0	0	0	0	0	0	0	0	0	0	0	0	0	0	0	0	0	0	0	0	0	0	0	0	0	0	0	0	0	0	0	0	0	0
1314	14.959	85.4232	Unknown	[M+H]+	null	null	null	null	null	null	85.42318:5564 86.42653:0 87.42989:0		0	0	0	0	0	0	0	0	0	36699	0	0	0	0	0	0	0	0	0	0	0	0	0	0	0	0	0	0	0	0	0	21510	0	0	0	0	0
1315	13.792	85.4585	Unknown	[M+H]+	null	null	null	null	null	null	85.45848:5076 86.46183:0 87.46519:0		0	0	0	0	0	0	0	0	0	0	0	0	0	0	0	31906	0	0	0	0	0	0	0	0	0	0	0	0	0	0	0	0	0	0	0	0	0
1316	13.349	85.4751	Unknown	[M+H]+	null	null	null	null	null	null	85.4751:4194 86.47845:0 87.48181:0		0	0	0	0	0	0	0	0	0	0	0	17633	0	0	0	0	0	0	0	0	0	0	20649	0	0	0	0	0	0	0	0	0	0	0	0	0	0
1317	12.067	85.5198	Unknown	[M+H]+	null	null	null	null	null	null	85.51979:3895 86.52314:0 87.5265:0		0	0	0	0	0	0	0	0	0	0	0	0	5124	0	0	0	0	22485	0	0	0	0	0	0	0	0	0	20081	0	0	0	0	0	0	0	0	0
1318	6.312	85.5389	Unknown	[M+H]+	null	null	null	null	null	null	85.53889:5226 86.54224:0 87.5456:0		0	0	0	0	0	32481	0	0	0	0	0	0	0	0	0	0	0	0	0	0	0	0	0	0	0	0	0	0	0	0	0	0	0	0	0	0	0
1319	15.972	85.5394	Unknown	[M+H]+	null	null	null	null	null	null	85.53943:4339 86.54278:0 87.54614:0		25423	21852	0	0	0	0	0	0	0	0	0	0	0	0	0	0	0	0	0	0	0	0	0	0	0	0	0	19239	0	0	0	0	0	0	0	0	0
1320	19.627	85.5662	Unknown	[M+H]+	null	null	null	null	null	null	85.56622:3699 86.56957:0 87.57293:0		0	0	0	19214	0	0	0	18271	0	0	0	0	0	0	0	0	0	0	0	0	0	0	0	0	0	0	0	0	0	0	0	0	0	0	0	0	0
1321	5.588	85.5924	Unknown	[M+H]+	null	null	null	null	null	null	85.59241:4746 86.59576:0 87.59912:0		0	0	0	0	0	0	0	21624	0	0	0	0	0	0	0	0	0	0	0	0	0	0	0	0	0	0	0	0	0	0	0	0	0	0	0	0	0
1322	10.975	85.6384	Unknown	[M+H]+	null	null	null	null	null	null	85.63844:6933 86.64179:0 87.64515:0		58806	0	0	0	0	0	0	0	0	0	0	0	0	0	0	0	22724	0	0	0	0	0	0	0	0	0	0	0	0	0	0	0	0	0	0	0	0
1323	17.135	85.6521	Unknown	[M+H]+	null	null	null	null	null	null	85.65212:5440 86.65547:0 87.65883:0		0	0	0	21064	0	0	0	0	0	0	0	0	19122	0	0	0	0	0	0	0	0	0	0	0	0	0	0	0	0	0	0	0	0	0	0	0	0
1324	11.33	85.774	Unknown	[M+H]+	null	null	null	null	null	null	85.77397:4590 86.77732:0 87.78068:0		0	0	0	0	0	0	0	20334	0	0	0	0	0	0	0	0	0	0	0	0	0	0	0	0	0	0	0	0	0	0	0	0	0	21265	0	0	0
1325	9.793	85.826	Unknown	[M+H]+	null	null	null	null	null	null	85.82603:33097 86.82938:0 87.83274:0		0	0	0	0	0	0	55415	0	0	0	0	0	0	0	0	0	0	0	0	0	0	0	0	0	0	0	0	0	0	0	0	53326	0	55095	0	0	0
1326	0.726	85.8299	Unknown	[M+H]+	null	null	null	null	null	null	85.82987:6062 86.83322:0 87.83658:0		0	0	0	0	0	0	0	0	0	0	0	0	0	0	0	0	0	42144	0	30080	0	0	0	0	0	0	0	0	0	0	0	0	0	0	0	0	0
1327	13.895	85.8323	Unknown	[M+H]+	null	null	null	null	null	null	85.83228:4509 86.83563:0 87.83899:0		0	0	0	0	0	0	0	0	0	0	0	0	0	0	0	0	0	21457	0	0	19607	0	0	0	0	0	0	0	0	0	0	0	0	0	0	0	0
1328	17.77	85.8528	Unknown	[M+H]+	null	null	null	null	null	null	85.85282:4182 86.85617:0 87.85953:0		0	0	0	0	0	23941	0	0	0	0	0	0	0	0	0	0	0	0	0	0	0	0	0	0	0	0	0	0	0	16533	0	0	0	0	0	0	0
1329	8.486	85.8659	Unknown	[M+H]+	null	null	null	null	null	null	85.86587:16815 86.86922:0 87.87258:0		0	0	0	0	0	0	0	0	0	0	0	0	32503	0	0	0	0	0	0	0	0	0	0	0	0	0	0	0	0	0	0	0	38295	0	0	0	0
1330	12.663	85.8688	Unknown	[M+H]+	null	null	null	null	null	null	85.86884:4233 86.87219:0 87.87555:0		0	0	0	0	0	0	0	0	0	0	0	0	0	0	0	0	0	0	0	0	0	0	0	0	0	0	0	0	0	0	0	0	0	0	0	0	0
1331	18.513	85.8888	Unknown	[M+H]+	null	null	null	null	null	null	85.88883:4058 86.89218:0 87.89554:0		0	0	0	0	0	0	0	19645	0	0	0	0	0	0	0	0	14523	0	0	0	0	0	0	0	0	0	0	0	0	0	0	0	0	0	0	0	0
1332	5.602	86.0604	w/o MS2:Methacrylamide	[M+H]+	2.806	86.06	C4H7NO	Primary carboxylic acid amides	FQPSGWSUVKBHSU-UHFFFAOYSA-N	CC(=C)C(N)=O	86.06042:10807937 87.06377:475299 88.06713:4425223	53.0033:2022 53.34969:1608 58.06598:200911 68.0352:7346 68.05062:701590 69.03428:6279 69.07074:1733 71.07347:2150 80.05023:1803 86.061:606095 86.09739:25251	44811736	64723928	65793856	45098252	39736372	43150496	36999440	46893372	25346254	53649676	26717654	35923804	24148078	21501028	34945788	30165052	45364820	37604184	41462876	42426152	46117512	34055880	44537304	30694150	22945832	48984936	41721928	43239328	36163272	22906626	48307608	27081458	43189076	39785220	38386920	51524400	34021092
1333	4.095	86.0605	w/o MS2:Methacrylamide	[M+H]+	2.806	86.06	C4H7NO	Primary carboxylic acid amides	FQPSGWSUVKBHSU-UHFFFAOYSA-N	CC(=C)C(N)=O	86.06049:867642 87.06384:290960 88.0672:14214276		4614151	2238550	3209321	7710097	6609998	4794756	2328102	4828808	5238835	5929706	4588858	2258014	1853777	2997393	2211812	6611112	3186238	4950648	2148337	5682022	1487944	2399488	2567785	2135219	1684017	1636069	4184826	3976343	2201158	2561338	2680338	2147702	3687028	8941571	4102456	2689800	1958785
[truncated: 26,554 more rows]
[truncated: 33 more columns]

## Sheet: ESI-
Alignment ID	Average Rt(min)	Average Mz	Metabolite name	Adduct type	Reference RT	Reference m/z	Formula	Ontology	INCHIKEY	SMILES	MS1 isotopic spectrum	MS/MS spectrum	Serum Ctrl1	Serum Ctrl2	Serum Ctrl3	Serum Ctrl4	Serum FH1	Serum FH2	Serum FH3	Serum FH4	Serum FH5	Serum FH6	Serum FH7	Serum FH8	Serum FH9	Serum FH10	Serum FH11	Serum FH12	Heart Ctrl1	Heart Ctrl2	Heart Ctrl3	Heart Ctrl4	Heart FH1	Heart FH2	Heart FH3	Heart FH4	Heart FH5	Heart FH6	Heart FH7	Heart FH8	Heart FH9	Heart FH10	Heart FH11	Heart FH12	Lung Ctrl1	Lung Ctrl2	Lung Ctrl3	Lung Ctrl4	Lung FH1
[truncated: 14,417 more rows]
[truncated: 33 more columns]
