# Supplementary material for: Metabolomic analysis of fatal hypothermia using ultra-high-performance liquid chromatography‒mass spectrometry
Source: Front Mol Biosci. 2025 Apr 16;12:1563642. doi: 10.3389/fmolb.2025.1563642 (PMC12040645; doi:10.3389/fmolb.2025.1563642)
Supplement: Supplementary file 1 [file DataSheet1.zip › Supplemental Table 2.xlsx]

## Sheet: Serum
Metabolite name	HMDB	PubChem	KEGG	Formula	VIP	P value	FDR	Fold Change	log2(FC)	Significant
Costunolide	HMDB0036688	5367559	C09382	C15H20O2	2.53419	5.6315e-06	0.00055084	4.3152	2.1094	Up
3-Indolebutyric acid	HMDB0002096	8617	C11284	C12H13NO2	2.14111	0.0013022	0.037477	0.10515	-3.2495	Down
1-Methylnicotinamide	HMDB0000699	457	C02918	C7H9N2O	2.16642	0.0011592	0.034349	1.7246	0.7863	Up
Triethanolamine	HMDB0032538	7618	C06771	C6H15NO3	1.99098	0.0058183	0.10012	2.067	1.0476	Up
2-Benzoxazolol	HMDB0032931	6043	NA	C7H5NO2	2.5894	2.2812e-07	4.4953e-05	3.6447	1.8658	Up
3,4-Dihydro-2H-1-benzopyran-2-one	HMDB0036626	660	C02274	C9H8O2	2.16875	0.00092572	0.029122	3.0335	1.601	Up
3-Hydroxysebacic acid	HMDB0000350	124350389	NA	C10H18O5	2.46151	6.9521e-06	0.00064959	13.38	3.742	Up
gamma-Aminobutyric acid	HMDB0000112	119	C00334	C4H9NO2	2.19735	0.0060276	0.10228	0.64372	-0.63548	Down
5-(2-Hydroxyethyl)-4-methylthiazole	HMDB0032985	1136	C04294	C6H9NOS	1.84486	0.005537	0.097416	0.41601	-1.2653	Down
5-Aminolevulinic acid	HMDB0001149	137	C00430	C5H9NO3	2.59563	2.0537e-07	4.2544e-05	3.2207	1.6874	Up
Acetyl tributyl citrate	HMDB0034159	6505	NA	C20H34O8	1.99983	0.0017283	0.046275	0.45097	-1.1489	Down
Allopurinol	HMDB0014581	2094	NA	C5H4N4O	1.86587	0.0051004	0.092634	6.482	2.6964	Up
Alternariol	HMDB0030831	5359485	C16838	C14H10O5	2.0591	0.002833	0.063197	0.38782	-1.3665	Down
Aniline	HMDB0003012	6115	C00292	C6H7N	2.22117	0.00018752	0.008525	4.3512	2.1214	Up
Anserine	HMDB0000194	112072	C01262	C10H16N4O3	1.85115	0.0046185	0.086975	0.42514	-1.234	Down
Argininosuccinic acid	HMDB0000052	16950	C03406	C10H18N4O6	1.77827	0.0076849	0.11967	0.36055	-1.4717	Down
1-Butylamine	HMDB0031321	8007	NA	C4H11N	2.0546	0.0049162	0.090418	2.1593	1.1106	Up
L-Carnitine	HMDB0000062	10917	C00487	C7H15NO3	2.11136	0.003973	0.078453	0.35002	-1.5145	Down
Creatine	HMDB0000064	586	C00300	C4H9N3O2	1.82679	0.0062799	0.10516	2.2744	1.1855	Up
Creatinine	HMDB0000562	588	C00791	C4H7N3O	1.86052	0.005581	0.097647	0.44514	-1.1677	Down
Crotamiton	HMDB0014410	688020	NA	C13H17NO	1.8169	0.0072048	0.11529	3.102	1.6332	Up
Cyclopentanone	HMDB0031407	8452	C00557	C5H8O	1.83037	0.0023542	0.057183	3.6292	1.8597	Up
Cyromazine	HMDB0029862	47866	C14147	C6H10N6	2.07069	0.00080815	0.026368	3.1427	1.652	Up
Cytarabine	HMDB0015122	6253	C02961	C9H13N3O5	1.81013	0.0072683	0.11582	0.52084	-0.94109	Down
Cytidine	HMDB0000089	6175	C00475	C9H13N3O5	1.96235	0.0022458	0.055037	0.55786	-0.84201	Down
Decanoylcarnitine	HMDB0000651	11953821	C03299	C17H33NO4	1.58911	5.5277e-05	0.0034287	4.8311	2.2723	Up
Dibutyl phthalate	HMDB0033244	3026	C14214	C16H22O4	1.9271	0.0059179	0.10128	1.9749	0.98174	Up
Ethanolamine	HMDB0000149	700	C00189	C2H7NO	1.96957	0.0099667	0.13882	0.67966	-0.55713	Down
N2-gamma-Glutamylglutamine	HMDB0011738	150914	C05283	C10H17N3O6	2.4237	4.6194e-05	0.0029608	0.34946	-1.5168	Down
Glutamic acid	HMDB0000148	33032	C00025	C5H9NO4	2.51877	2.3994e-05	0.0017799	0.45382	-1.1398	Down
Glutathione	HMDB0000125	124886	C00051	C10H17N3O6S	2.06057	0.00017538	0.0081763	0.12916	-2.9528	Down
beta-Glycerophosphoric acid	HMDB0002520	2526	C02979	C3H9O6P	1.88831	0.0078297	0.12099	0.53074	-0.91392	Down
Guanidinosuccinic acid	HMDB0003157	439918	C03139	C5H9N3O4	2.4182	2.6362e-05	0.0019296	4.4346	2.1488	Up
Hypoxanthine	HMDB0000157	790	C00262	C5H4N4O	2.58849	2.7881e-07	5.0796e-05	3.7225	1.8963	Up
Indole-3-carbinol	HMDB0005785	3712	NA	C9H9NO	2.08827	0.0032687	0.069014	0.48272	-1.0507	Down
Isoleucine	HMDB0000172	6306	C00407	C6H13NO2	1.83569	0.001508	0.041968	2.2966	1.1995	Up
Jasmonic acid	HMDB0032797	5281166	C08491	C12H18O3	2.68604	3.4032e-08	1.1519e-05	13.694	3.7754	Up
Phenylalanine	HMDB0000159	6140	C00079	C9H11NO2	2.07488	0.0042574	0.082729	1.4569	0.54288	Up
Ascorbic acid	HMDB0000044	54670067	C00072	C6H8O6	1.88184	0.0012142	0.03555	2.5039	1.3242	Up
Dodecanoylcarnitine	HMDB0002250	168381	NA	C19H37NO4	2.63819	2.7991e-07	5.0796e-05	8.2728	3.0484	Up
2-Pyrrolidineacetic acid	HMDB0029444	2761541	NA	C6H11NO2	1.57595	0.0088373	0.12894	1.8803	0.91095	Up
Leucine	HMDB0000687	6106	C00123	C6H13NO2	1.78071	0.003069	0.066199	1.8761	0.90777	Up
Leucylleucine	HMDB0028933	94244	C11332	C12H24N2O3	2.25889	0.00026348	0.011191	47.761	5.5777	Up
Histidine	HMDB0000177	6274	C00135	C6H9N3O2	1.96225	0.0024701	0.058769	2.1508	1.1049	Up
Lysine	HMDB0000182	5962	C00047	C6H14N2O2	1.6026	0.0080659	0.12283	2.2468	1.1679	Up
Saccharopine	HMDB0000279	160556	C00449	C11H20N2O6	1.79879	0.0039143	0.077714	2.7766	1.4733	Up
L-Tyrosine	HMDB0000158	6057	C00082	C9H11NO3	1.57556	0.0068914	0.11209	1.9506	0.96393	Up
Morpholine	HMDB0031581	8083	C14452	C4H9NO	2.08052	0.0033356	0.069848	2.4587	1.2979	Up
N-Acetylgalactosamine	HMDB0000212	84265	C01132	C8H15NO6	1.89721	0.0049489	0.09086	0.37733	-1.4061	Down
N-Acetyl-L-phenylalanine	HMDB0000512	74839	C03519	C11H13NO3	2.26532	5.7391e-05	0.0035103	3.4431	1.7837	Up
Octanoylcarnitine	HMDB0000791	11953814	C02838	C15H29NO4	1.72404	0.0059705	0.10155	2.2506	1.1703	Up
Oleoylcarnitine	HMDB0005065	46907933	NA	C25H47NO4	2.56842	1.5028e-06	0.00018856	5.3426	2.4176	Up
Ornithine	HMDB0000214	6262	C00077	C5H12N2O2	1.83713	0.003207	0.068303	2.3618	1.2399	Up
Palmitoylcarnitine	HMDB0000222	11953816	C02990	C23H45NO4	2.32985	4.3421e-05	0.0028632	3.1494	1.6551	Up
Pantothenic acid	HMDB0000210	6613	C00864	C9H17NO5	2.36623	0.00016853	0.0080272	0.25085	-1.9951	Down
Pipecolic acid	HMDB0000070	849	C00408	C6H11NO2	1.58236	0.0087528	0.12807	2.1384	1.0965	Up
Piperine	HMDB0029377	638024	C03882	C17H19NO3	2.13925	0.00051862	0.018547	0.21072	-2.2466	Down
p-Octopamine	HMDB0004825	440266	C04227	C8H11NO2	1.80765	0.0034642	0.071626	2.568	1.3607	Up
Propionylcarnitine	HMDB0000824	188824	C03017	C10H19NO4	2.07276	0.00084227	0.027158	0.26198	-1.9325	Down
(R)-Pterosin B	HMDB0030759	5320780	NA	C14H18O2	2.51669	1.8408e-06	0.00022209	19.207	4.2635	Up
Pyridoxal	HMDB0001545	1050	C00250	C8H9NO3	2.39667	7.5289e-05	0.0043735	0.092019	-3.4419	Down
Pyrrolidine	HMDB0031641	31268	NA	C4H9N	2.1981	7.7525e-05	0.0044797	2.8854	1.5288	Up
Scopolamine	HMDB0003573	NA	C01851	C17H21NO4	1.84781	0.0051386	0.092791	0.48931	-1.0312	Down
Solasodine	HMDB0035282	5250	C10822	C27H43NO2	2.66667	5.2202e-08	1.5702e-05	20.941	4.3882	Up
Tetradecanoylcarnitine	HMDB0005066	53477791	NA	C21H41NO4	2.59289	1.8339e-07	3.872e-05	6.9112	2.7889	Up
Thymidine	HMDB0000273	5789	C00214	C10H14N2O5	2.30029	0.0004407	0.016457	0.45828	-1.1257	Down
Thymine	HMDB0000262	1135	C00178	C5H6N2O2	2.35267	0.00015745	0.0075983	0.49717	-1.0082	Down
Triethyl Phosphate	HMDB0259191	6535	NA	C6H15O4P	1.76648	0.0093274	0.13361	0.38478	-1.3779	Down
Urocanic acid	HMDB0000301	736715	C00785	C6H6N2O2	1.89307	0.0041042	0.080465	1.9059	0.93045	Up
L-Valine	HMDB0000883	6287	C00183	C5H11NO2	2.19968	8.7981e-05	0.0048769	1.576	0.65625	Up
Vanillin	HMDB0012308	1183	C00755	C8H8O3	2.22883	0.00012042	0.006135	14.197	3.8275	Up
2,3-Diaminopropionic acid	HMDB0002006	97328	C03401	C3H8N2O2	2.21633	0.0024664	0.058769	2.0043	1.0031	Up
Asymmetric dimethylarginine	HMDB0001539	123831	C03626	C8H18N4O2	2.10629	0.0019884	0.05071	3.3398	1.7398	Up
Catechin	HMDB0002780	9064	C06562	C15H14O6	1.86653	0.0058502	0.10051	0.15231	-2.7149	Down
Marindinin	HMDB0029504	98356	NA	C14H16O3	2.72732	2.7957e-09	2.5578e-06	78.202	6.2891	Up
Caffeine	HMDB0001847	2519	C07481	C8H10N4O2	2.27331	0.0015696	0.043351	0.40822	-1.2926	Down
Nandrolone	HMDB0002725	9904	C07254	C18H26O2	2.59736	5.4433e-06	0.00053598	3.3741	1.7545	Up
1-Aminocyclopropanecarboxylic acid	HMDB0036458	535	C01234	C4H7NO2	2.06748	0.0027417	0.062001	2.2675	1.1811	Up
1-Hydroxypyrene	HMDB0013139	21387	C14519	C16H10O	1.80412	0.0039198	0.077752	6.3033	2.6561	Up
1-Methyladenosine	HMDB0003331	27476	C02494	C11H15N5O4	1.66241	0.0034769	0.071686	21.898	4.4528	Up
Diaminopimelic acid	HMDB0001370	439283	C00666	C7H14N2O4	1.93434	0.0044293	0.084851	2.9099	1.541	Up
2,6-Dimethoxy-1,4-benzoquinone	HMDB0029673	68262	C10331	C8H8O4	1.14438	0.0073765	0.11653	0.2061	-2.2786	Down
2,6-Di-tert-butylbenzoquinone	HMDB0013817	12867	NA	C14H20O2	1.76201	0.0026318	0.061136	1.4809	0.56645	Up
2alpha-Hydroxyalantolactone	HMDB0030910	4039117	NA	C15H20O3	1.74974	0.0083481	0.12478	5.2062	2.3802	Up
ortho-Hydroxyphenylacetic acid	HMDB0000669	11970	C05852	C8H8O3	2.0464	0.0016576	0.045046	4.9276	2.3009	Up
1,2,3,4-Tetrahydro-2-methyl-b-carboline	HMDB0029836	121896	NA	C12H14N2	2.17022	0.00036385	0.014292	1.7496	0.80698	Up
2-Naphthalenesulfonic acid	HMDB0255446	8420	C16202	C10H8O3S	2.33002	0.00011203	0.0058433	9.7802	3.2899	Up
3-Hydroxyanthranilic acid	HMDB0001476	86	C00632	C7H7NO3	1.9695	0.0020595	0.051566	1.8636	0.89813	Up
Indole-3-propionic acid	HMDB0002302	3744	NA	C11H11NO2	2.0267	0.0033065	0.069532	2.4124	1.2705	Up
Iodotyrosine	HMDB0000021	439744	C02515	C9H10INO3	2.44758	1.8327e-05	0.0014372	0.23117	-2.113	Down
3-Methyl-2-butenal	HMDB0012157	61020	C07330	C5H8O	2.44958	8.4406e-05	0.004716	10.428	3.3824	Up
4-Acetamidobutanoic acid	HMDB0003681	18189	C02946	C6H11NO3	2.64391	2.5476e-07	4.8225e-05	5.4409	2.4438	Up
4-Acetylbutyrate	HMDB0061881	18407	C02129	C6H10O3	2.11595	0.00080406	0.026312	4.5515	2.1863	Up
4-Coumaryl alcohol	HMDB0003654	5280535	C02646	C9H8O3	2.76088	5.0136e-10	1.0031e-06	19.993	4.3214	Up
Hexylresorcinol	HMDB0032567	3610	NA	C12H18O2	1.83736	0.0097486	0.13739	2.1797	1.1242	Up
4-Methylumbelliferyl acetate	HMDB0032989	366	C03837	C12H10O4	2.09814	0.0011449	0.034092	7.3347	2.8747	Up
4-Nitrophenol	HMDB0001232	980	C00870	C6H5NO3	1.71905	0.0097875	0.13785	2.7143	1.4406	Up
4-Trimethylammoniobutanoic acid	HMDB0001161	725	C01181	C7H16NO2	2.66221	6.2244e-08	1.7522e-05	67.477	6.0763	Up
Dihydrothymine	HMDB0000079	676414	C00906	C5H8N2O2	1.84111	0.0023582	0.057216	2.2484	1.1689	Up
5-Hydroxylysine	HMDB0000450	3032849	C16741	C6H14N2O3	2.16335	0.00035686	0.014068	7.4488	2.897	Up
Carvyl acetate	HMDB0038046	7335	NA	C12H18O2	1.90206	0.0063447	0.10578	0.29404	-1.7659	Down
Ribothymidine	HMDB0000884	445408	NA	C10H14N2O6	2.04291	0.002009	0.051023	0.1307	-2.9357	Down
Aesculetin	HMDB0030819	5281416	C09263	C9H6O4	2.3887	1.6755e-05	0.0013282	6.9395	2.7948	Up
6-Aminopenicillanic acid	HMDB0060618	11082	C02954	C8H12N2O3S	1.91322	0.0042059	0.081946	2.7796	1.4749	Up
Kinetin	HMDB0012245	3830	C08272	C10H9N5O	2.40286	3.2093e-05	0.0022698	12.135	3.6011	Up
6-Pentyl-2H-pyran-2-one	HMDB0031085	33960	NA	C10H14O2	2.43327	2.2531e-05	0.0017238	5.6401	2.4957	Up
7a-Hydroxy-cholestene-3-one	HMDB0001993	123743	C05455	C27H44O2	2.15536	0.00044979	0.016711	0.29422	-1.765	Down
N-Acetylarylamine	HMDB0001250	904	C07565	C8H9NO	1.8377	6.176e-06	0.00058962	10.608	3.4071	Up
Acetoacetic acid	HMDB0000060	96	C00164	C4H6O3	2.07588	0.0053631	0.095665	0.57992	-0.78608	Down
Acetohydroxamic Acid	HMDB0014691	1990	C06808	C2H5NO2	2.56699	1.038e-08	4.8499e-06	3.6065	1.8506	Up
Acetylcholine	HMDB0000895	187	C01996	C7H16NO2	2.66078	5.4229e-08	1.5868e-05	47.419	5.5674	Up
Aspirin	HMDB0001879	2244	C01405	C9H8O4	2.41556	8.9173e-06	0.00078011	9.4451	3.2396	Up
Ribitol	HMDB0000508	NA	C00474	C5H12O5	2.49586	1.0953e-06	0.00014401	3.2779	1.7128	Up
Aflatoxin B2	HMDB0035208	23648	C16753	C17H14O6	2.13376	0.001753	0.046657	20.918	4.3867	Up
Agmatine	HMDB0001432	199	C00179	C5H14N4	1.88347	0.0034895	0.071852	4.4422	2.1513	Up
D-Alanyl-D-alanine	HMDB0003459	5460362	C00993	C6H12N2O3	1.89538	0.00309	0.066585	3.6718	1.8765	Up
(±)-2,2'-Iminobispropanoic acid	HMDB0033747	439943	C03210	C6H11NO4	2.1324	0.004347	0.083729	0.66791	-0.58227	Down
Albendazole	HMDB0014659	2082	C01779	C12H15N3O2S	2.24332	0.0028174	0.062998	41.583	5.3779	Up
Alitame	HMDB0037324	13362146	NA	C14H25N3O4S	1.98169	0.0024928	0.059014	9.1173	3.1886	Up
Amlexanox	HMDB0015160	2161	NA	C16H14N2O4	2.06671	0.0017036	0.045896	0.090589	-3.4645	Down
Anisomycin	NA	253602	NA	C14H19NO4	1.88373	0.0081826	0.12374	2.3788	1.2502	Up
2-Aminobenzoic acid	HMDB0001123	227	C00108	C7H7NO2	2.1534	0.0011095	0.033373	3.5112	1.812	Up
Arachidonic acid	HMDB0001043	444899	C00219	C20H32O2	2.44916	9.9541e-05	0.0053572	3.0654	1.6161	Up
Arborinine	HMDB0030177	5281832	C10643	C16H15NO4	1.96685	0.0014034	0.039712	3.1032	1.6338	Up
L-Arginine	HMDB0000517	6322	C00062	C6H14N4O2	1.81961	0.0087693	0.1282	0.50048	-0.99861	Down
L-Asparagine	HMDB0000168	6267	C00152	C4H8N2O3	2.59346	1.8826e-06	0.00022344	6.1852	2.6288	Up
Aspartylphenylalanine	HMDB0000706	93078	NA	C13H16N2O5	1.99739	0.0071401	0.11469	97.502	6.6074	Up
Azelaic acid	HMDB0000784	2266	C08261	C9H16O4	2.50632	3.3472e-06	0.00036734	12.132	3.6008	Up
Baclofen	HMDB0014327	2284	NA	C10H12ClNO2	2.60461	1.8964e-06	0.00022388	0.41136	-1.2815	Down
Balsalazide	HMDB0015149	NA	NA	C17H15N3O6	2.1072	0.00078474	0.025873	4.6355	2.2127	Up
Benzaldehyde	HMDB0006115	240	C00261	C7H6O	2.24563	0.00057051	0.019931	3.1045	1.6344	Up
Benzyl benzoate	HMDB0014814	2345	C12537	C14H12O2	1.99073	0.00068412	0.023267	2.3438	1.2288	Up
Betaine	HMDB0000043	247	C00719	C5H11NO2	1.61108	0.0092396	0.13313	1.9158	0.93797	Up
Biotin	HMDB0000030	171548	C00120	C10H16N2O3S	2.01259	0.0010981	0.033122	0.51923	-0.94556	Down
Bisoprolol	HMDB0014750	2405	C06852	C18H31NO4	1.79035	0.0026785	0.061361	242.43	7.9214	Up
Butylparaben	HMDB0032575	7184	NA	C11H14O3	2.39414	0.00016024	0.0077163	5.7791	2.5308	Up
Caffeic acid	HMDB0001964	689043	C01481	C9H8O4	1.8124	0.0083236	0.12467	2.0092	1.0066	Up
Canavanine	HMDB0002706	439202	C00308	C5H12N4O3	2.4711	6.7071e-05	0.004004	0.17438	-2.5197	Down
Captopril	HMDB0015328	44093	NA	C9H15NO3S	2.61035	1.8258e-06	0.0002215	0.051985	-4.2658	Down
Cefditoren	HMDB0015199	9870843	NA	C25H28N6O7S3	2.42726	6.2993e-05	0.0038105	7.2252	2.853	Up
Chloramphenicol	HMDB0014589	5959	C00918	C11H12Cl2N2O5	1.56389	0.0073097	0.11614	0.084242	-3.5693	Down
Chloroxine	HMDB0015373	2722	NA	C9H5Cl2NO	2.43771	5.8504e-05	0.0035592	0.18236	-2.4552	Down
Chlorpheniramine	HMDB0001944	2725	C06905	C16H19ClN2	2.30867	0.0011377	0.03399	74.551	6.2202	Up
Cholesterol	HMDB0000067	5997	C00187	C27H46O	2.18522	0.00082505	0.026797	3.4274	1.7771	Up
Choline	HMDB0000097	305	C00114	C5H14NO	1.40913	0.0083305	0.12469	0.19765	-2.339	Down
Chrysanthemic acid	NA	16747	C09842	C10H16O2	1.8157	0.0037997	0.076266	2.9485	1.56	Up
5,7-Dihydroxyflavone	HMDB0036619	5281607	C10028	C15H10O4	2.61241	9.1264e-07	0.00012525	3.1582	1.6591	Up
Clopidogrel	HMDB0005011	60606	NA	C16H16ClNO2S	2.44871	5.0967e-05	0.0032067	0.13724	-2.8652	Down
Cuminyl alcohol	HMDB0031817	325	C06576	C10H14O	2.05867	0.00019333	0.0087708	2.3659	1.2424	Up
Cyclohexylamine	HMDB0031404	7965	C00571	C6H13N	2.13134	0.0017485	0.046593	2.8196	1.4955	Up
Cyclopamine	NA	442972	NA	C27H41NO2	1.86668	8.3036e-07	0.00011642	17.479	4.1275	Up
L-Cysteine	HMDB0000574	5862	C00097	C3H7NO2S	2.00699	0.001571	0.043351	3.9432	1.9794	Up
Cytisine	NA	12946	C10763	C11H14N2O	1.90248	0.0035539	0.072389	254.98	7.9942	Up
Cytosine	HMDB0000630	597	C00380	C4H5N3O	1.72313	0.0078635	0.12125	1.8629	0.89756	Up
D-alpha-Aminobutyric acid	HMDB0000650	439691	C02261	C4H9NO2	2.32817	0.00012548	0.006363	3.6846	1.8815	Up
Decanal	HMDB0011623	8175	C12307	C10H20O	1.94406	0.0046585	0.087429	0.39324	-1.3465	Down
Dehydroabietic acid	HMDB0061925	94391	C12078	C20H28O2	2.19294	0.00023802	0.010307	5.8591	2.5507	Up
Dendrobine	NA	12129	C09943	C16H23NO2	2.55692	1.3422e-06	0.00017236	26.149	4.7087	Up
Desloratadine	HMDB0015102	124087	NA	C19H19ClN2	2.47363	6.3692e-06	0.00060282	0.080257	-3.6392	Down
Allitridin	HMDB0031154	16315	NA	C6H10S3	2.08572	0.0015054	0.041949	0.28392	-1.8165	Down
Dihydrojasmonic acid	HMDB0033601	107126	NA	C12H20O3	2.50259	1.8509e-05	0.0014412	3.3501	1.7442	Up
Dihydromethysticin	HMDB0030791	229852	C09926	C15H16O5	1.62969	0.00015418	0.0075286	0.074229	-3.7519	Down
Dihydrotestosterone	HMDB0002961	10635	C03917	C19H30O2	2.7275	7.3072e-11	6.7552e-07	3898.7	11.929	Up
Dimethylbenzimidazole	HMDB0003701	675	C03114	C9H10N2	2.03698	0.0004592	0.016779	4.9115	2.2962	Up
(+)-Limonene	HMDB0003375	440917	C06099	C10H16	2.25602	7.9064e-05	0.0045258	2.0141	1.0102	Up
Hydroxyphenyllactic acid	HMDB0000755	9378	C03672	C9H10O4	1.73913	0.008533	0.12651	0.60025	-0.73638	Down
Docosanol	HMDB0014770	12620	NA	C22H46O	1.85799	0.0096742	0.13696	1.6705	0.74026	Up
Dolasetron	HMDB0014895	60654	C07866	C19H20N2O3	1.99308	0.0050379	0.091993	223.88	7.8066	Up
Ecgonine	HMDB0006548	443003	C10858	C9H15NO3	2.46607	7.9749e-06	0.00072635	4.5781	2.1948	Up
Emtricitabine	HMDB0015017	60877	C12599	C8H10FN3O3S	2.33987	0.0001568	0.0075837	3.6304	1.8601	Up
Chymosin preparation, escherichia coli k-12	HMDB0032199	34231	C05821	C30H27N3O15	2.83831	8.7849e-10	1.3779e-06	0.11546	-3.1145	Down
Epicatechin	HMDB0001871	72276	C09727	C15H14O7	1.1677	0.0028316	0.063197	0.12933	-2.9509	Down
Epitestosterone	HMDB0000628	10204	C00535	C19H28O2	1.95624	0.0084614	0.12587	0.57104	-0.80833	Down
Equol	HMDB0002209	91469	C14131	C15H14O3	2.14593	0.00023845	0.010307	5.239	2.3893	Up
Eriocitrin	HMDB0005811	22833655	C09732	C27H32O15	1.11989	0.0069116	0.11209	0.16729	-2.5796	Down
(+)-Erythraline	HMDB0030258	12308897	NA	C18H19NO3	2.38835	0.00018549	0.00845	0.2079	-2.266	Down
1-Methoxy-4-(2-propenyl)benzene	HMDB0034121	8815	C10452	C10H12O	1.65869	0.0038313	0.076759	15.162	3.9224	Up
Felbamate	HMDB0015084	3331	C07501	C11H14N2O4	2.47845	1.2917e-05	0.0010583	6.4842	2.6969	Up
Flunarizine	HMDB0015589	941361	NA	C26H26F2N2	2.38118	0.00039343	0.01505	0.10416	-3.2632	Down
Gallic acid	HMDB0005807	370	C01424	C7H6O5	2.39296	3.1234e-05	0.002234	8.9519	3.1622	Up
gamma-Glutamylmethionine	HMDB0034367	7009567	NA	C10H18N2O5S	2.03197	0.005419	0.096116	0.35263	-1.5038	Down
Gemfibrozil	HMDB0015371	3463	C07020	C15H22O3	1.40998	0.0080731	0.12283	1.4658	0.55172	Up
Genipin	HMDB0035830	23340	C09780	C11H14O5	2.01611	0.0024588	0.058699	0.35796	-1.4821	Down
Geranic acid	HMDB0036103	5275520	C16461	C10H16O2	2.03452	0.0032643	0.068988	1.8464	0.88471	Up
Geraniol	HMDB0005812	643820	C01500	C10H18O	2.23689	0.00038791	0.014903	2.709	1.4378	Up
Glutamylglycine	HMDB0028819	6427052	NA	C7H12N2O5	1.9555	0.0017351	0.04635	2.1545	1.1074	Up
Glycylproline	HMDB0000721	3013625	NA	C7H12N2O3	1.79113	0.0027665	0.062342	2.0654	1.0464	Up
Glycyl-glycine	HMDB0011733	11163	C02037	C4H8N2O3	2.26939	6.8434e-05	0.0040723	2.4575	1.2972	Up
Glycylvaline	HMDB0028854	2724807	NA	C7H14N2O3	2.80626	3.303e-06	0.00036446	81.705	6.3524	Up
Guaiacin	HMDB0034178	14681584	NA	C20H24O4	1.7985	0.0046047	0.086827	8.2256	3.0401	Up
Guanosine	HMDB0000133	6802	C00387	C10H13N5O5	2.09661	0.0011762	0.034806	1.7294	0.79029	Up
Gyromitrin	HMDB0033952	5365327	C08305	C4H8N2O	1.51894	0.003462	0.071626	1.3608	0.44449	Up
19-Norandrosterone	HMDB0002697	9548753	NA	C18H28O2	2.3044	0.00011466	0.0059382	29.512	4.8832	Up
Alantolactone	HMDB0035906	327378	C09289	C15H20O2	1.07813	0.0082604	0.12437	0.17606	-2.5058	Down
Histamine	HMDB0000870	774	C00388	C5H9N3	1.85858	0.0032984	0.069507	3.777	1.9173	Up
DL-Homocystine	HMDB0000575	10010	C01817	C8H16N2O4S2	1.68973	0.0093206	0.13361	0.159	-2.6529	Down
Homoeriodictyol	HMDB0253205	73635	C09756	C16H14O6	2.01641	0.0016792	0.045502	7.3616	2.88	Up
Hyodeoxycholic acid	HMDB0000733	9963687	C15517	C24H40O4	1.48489	0.0046661	0.087497	1.357	0.4404	Up
Hyoscyamine	HMDB0014568	NA	C02046	C17H23NO3	1.31075	0.006834	0.11163	0.080206	-3.6401	Down
Imidazole	HMDB0001525	795	C01589	C3H4N2	1.85486	0.0044614	0.085304	1.8085	0.85479	Up
Indoleacetic acid	HMDB0000197	802	C00954	C10H9NO2	1.97578	0.0030375	0.06577	0.19508	-2.3579	Down
Indolelactic acid	HMDB0000671	676157	C02043	C11H11NO3	2.52436	2.2913e-05	0.0017349	0.034199	-4.8699	Down
Indoxyl sulfate	HMDB0000682	10258	NA	C8H7NO4S	1.91689	0.0064566	0.10722	1.8732	0.90547	Up
Inosinic acid	HMDB0000175	8582	C00130	C10H13N4O8P	2.19141	2.8586e-05	0.0020647	0.10887	-3.1994	Down
Irigenin	HMDB0303159	5464170	C17957	C18H16O8	2.14884	0.00020187	0.0090649	0.0069478	-7.1692	Down
1H-Indole-2,3-dione	HMDB0061933	7054	C11129	C8H5NO2	2.05539	0.0002167	0.0095739	2.4464	1.2906	Up
Isoleucyl-Glutamine	HMDB0028905	22935676	NA	C11H21N3O4	1.95341	0.0033369	0.069848	2.6331	1.3967	Up
Isoliquiritigenin	HMDB0037316	638278	C08650	C15H12O4	2.23813	0.00032239	0.013207	0.25618	-1.9648	Down
Isomaltose	HMDB0002923	10357	C00252	C12H22O11	2.01916	0.0038825	0.077432	218.45	7.7711	Up
Isopalmitic acid	HMDB0031068	36247	NA	C16H32O2	1.88678	0.0048978	0.0903	3.495	1.8053	Up
Isopimpinellin	HMDB0034312	68079	C02162	C13H10O5	2.25319	0.00073253	0.02452	0.47078	-1.0869	Down
Isovaleric acid	HMDB0000718	10430	C08262	C5H10O2	2.16729	0.0003125	0.012934	2.9738	1.5723	Up
Kobusone	HMDB0036790	3440569	NA	C14H22O2	1.95078	0.0020109	0.051023	3.3051	1.7247	Up
Kojic acid	HMDB0032923	3840	C14516	C6H6O4	2.15756	3.0348e-07	5.4177e-05	11.684	3.5465	Up
Kynurenic acid	HMDB0000715	3845	C01717	C10H7NO3	1.81876	0.0035103	0.072034	0.50535	-0.98466	Down
Kynurenine	HMDB0000684	161166	C00328	C10H12N2O3	2.24697	6.6134e-05	0.0039895	3.3029	1.7237	Up
L-Alanine	HMDB0000161	5950	C00041	C3H7NO2	2.20388	0.0027849	0.0625	1.9409	0.95674	Up
L-Aspartic acid	HMDB0000191	5960	C00049	C4H7NO4	2.49542	8.2874e-06	0.00073952	4.8785	2.2864	Up
Citrulline	HMDB0000904	9750	C00327	C6H13N3O3	2.719	1.4969e-08	6.4451e-06	20.741	4.3744	Up
L-Cystine	HMDB0000192	67678	C00491	C6H12N2O4S2	2.09112	0.0004136	0.015658	4.0126	2.0046	Up
L-Homoserine	HMDB0000719	12647	C00263	C4H9NO3	1.71784	0.0028753	0.063581	1.9175	0.9392	Up
Licarin C	HMDB0033319	131751410	C10650	C20H22O4	1.89875	0.0038904	0.077465	2.7913	1.4809	Up
Tetracosanoic acid	HMDB0002003	11197	C08320	C24H48O2	2.21898	0.00034344	0.013637	3.5636	1.8333	Up
alpha-Linolenic acid	HMDB0001388	5280934	C06427	C18H30O2	2.29159	9.2941e-07	0.00012556	33.176	5.0521	Up
Lotaustralin	HMDB0033865	4626626	C08334	C11H19NO6	2.09878	0.0014865	0.041528	3.3491	1.7438	Up
Lotusine	HMDB0033347	78381113	C17567	C19H24NO3	2.49746	2.2956e-08	8.4953e-06	443.55	8.793	Up
Lovastatin	HMDB0014372	53232	C07074	C24H36O5	1.95298	0.0049166	0.090418	8.0766	3.0137	Up
Proline	HMDB0000162	145742	C00148	C5H9NO2	1.66611	0.0067379	0.11084	1.7347	0.79465	Up
L-Tryptophan	HMDB0000929	6305	C00078	C11H12N2O2	2.77258	1.6335e-10	6.7552e-07	0.044274	-4.4974	Down
Maclurin	HMDB0032644	68213	C09951	C13H10O6	1.61451	0.000354	0.013981	0.065757	-3.9267	Down
Medroxyprogesterone	HMDB0001939	10631	C07119	C22H32O3	2.43547	2.37e-05	0.0017701	3.509	1.8111	Up
Mefenamic acid	HMDB0014922	4044	C02168	C15H15NO2	2.26783	6.9844e-05	0.0041422	5.3969	2.4321	Up
Melatonin	HMDB0001389	896	C01598	C13H16N2O2	2.12588	0.00048734	0.017571	2.5921	1.3741	Up
Meprobamate	HMDB0014515	4064	NA	C9H18N2O4	2.69053	3.268e-08	1.139e-05	25.259	4.6587	Up
Methoxamine	HMDB0014861	6082	C07513	C11H17NO3	2.21273	0.0001437	0.0071226	6.3314	2.6625	Up
Methyldopa	HMDB0011754	38853	C07194	C10H13NO4	2.10334	0.00057266	0.01994	10.563	3.4009	Up
Methyleugenol	HMDB0031864	7127	C10454	C11H14O2	2.06264	0.00098278	0.030437	4.7202	2.2388	Up
Methyltestosterone	HMDB0015655	6010	C07198	C20H30O2	1.96808	0.0082524	0.12437	1.8809	0.91146	Up
5'-Methylthioadenosine	HMDB0001173	439176	C00170	C11H15N5O3S	2.2609	0.00023445	0.010215	0.29463	-1.763	Down
Methysergide	HMDB0014392	6540428	C07199	C21H27N3O2	1.82795	0.00023838	0.010307	21.737	4.4421	Up
Mevalonolactone	HMDB0006024	5325923	NA	C6H10O3	1.77675	0.0053881	0.095799	2.2888	1.1946	Up
Minoxidil	HMDB0014494	NA	NA	C9H15N5O	1.79291	0.0075567	0.11852	1.9137	0.93633	Up
Muramic acid	HMDB0003254	22833605	C06470	C9H17NO7	2.02435	0.0025394	0.059829	2.305	1.2048	Up
Myosmine	HMDB0030386	442649	C10160	C9H10N2	2.44301	4.4914e-05	0.0029178	0.038063	-4.7155	Down
beta-Myrcene	HMDB0038169	31253	C06074	C10H16	1.48086	0.0086481	0.1274	1.7776	0.82991	Up
N6-Methyladenosine	HMDB0004044	102175	NA	C11H15N5O4	2.38274	2.3213e-08	8.4953e-06	194.56	7.604	Up
N-Acetyl-L-aspartic acid	HMDB0000812	65065	C01042	C6H9NO5	2.36388	0.0001656	0.0079394	0.22271	-2.1667	Down
N-Acetyl-D-glucosamine	HMDB0000215	439174	C00140	C8H15NO6	1.86315	0.0039333	0.077879	0.20664	-2.2748	Down
N-Acetyl-Leu	HMDB0011756	70912	C02710	C8H15NO3	2.39649	8.6046e-06	0.00075879	4.1064	2.0379	Up
N-Acetylproline	HMDB0094701	66141	NA	C7H11NO3	2.03598	0.0025603	0.060127	0.17201	-2.5395	Down
Nalidixic Acid	HMDB0014917	4421	C05079	C12H12N2O3	2.05858	0.00028328	0.011894	2.0939	1.0662	Up
N-alpha-Acetyl-L-lysine	HMDB0000446	92907	C12989	C8H16N2O3	1.76494	0.0098314	0.13829	3.1425	1.6519	Up
Nateglinide	HMDB0014869	NA	C12508	C19H27NO3	1.60705	0.0024941	0.059014	3.7168	1.8941	Up
Benzyl methyl sulfide	HMDB0031314	13016	NA	C7H13NO	1.61628	0.0017811	0.04698	1.8201	0.86399	Up
Nebularine	HMDB0029956	248425	C01736	C10H12N4O4	1.89412	0.0043215	0.083312	8.73	3.126	Up
Niacinamide	HMDB0001406	936	C00153	C6H6N2O	2.26177	0.0003635	0.014292	3.6227	1.8571	Up
Isobutyrylglycine	HMDB0000730	10855600	NA	C6H11NO3	2.21141	0.00043339	0.016251	2.9064	1.5393	Up
N-methylphenylalanine	HMDB0029224	4657542	NA	C10H13NO2	1.52826	0.00352	0.072034	1.3382	0.42034	Up
N-Methyltryptamine	HMDB0004370	6088	C06213	C11H14N2	2.00322	0.00092257	0.029106	3.2371	1.6947	Up
Phenylpropanolamine	HMDB0001942	26934	C02343	C9H13NO	2.10845	0.00037976	0.014733	37.442	5.2266	Up
Norgestimate	HMDB0015092	6540478	NA	C23H31NO3	1.71408	0.0052304	0.094025	5.0218	2.3282	Up
beta-Carboline	HMDB0012897	64961	C20157	C11H8N2	2.28658	0.00025982	0.011099	0.20317	-2.2992	Down
Nornicotine	HMDB0001126	412	C06524	C9H12N2	1.81699	0.0087042	0.12776	2.5159	1.3311	Up
Octyl 4-methoxycinnamic acid	HMDB0061861	5355130	NA	C18H26O3	2.15039	0.00088865	0.028362	2.8014	1.4861	Up
O-Phosphothreonine	HMDB0011185	3246323	C12147	C4H10NO6P	2.07696	0.005337	0.095447	3829.9	11.903	Up
Oxyphenonium	HMDB0014364	5749	NA	C21H34NO3	2.43072	0.00047684	0.01725	20.741	4.3744	Up
Oxypurinol	HMDB0000786	4644	C07599	C5H4N4O2	1.84515	0.0046513	0.087369	0.41356	-1.2738	Down
Penciclovir	HMDB0014444	4725	C07417	C10H15N5O3	2.11059	0.0082636	0.12437	0.52074	-0.94136	Down
D-Glycero-D-galacto-heptitol	HMDB0033750	101748	C08255	C7H16O7	1.56646	0.007923	0.12183	3.0766	1.6213	Up
Phenylethylamine	HMDB0012275	1001	C05332	C8H11N	2.16459	0.0012934	0.03737	2.2819	1.1902	Up
Phenylacetaldehyde	HMDB0006236	998	C00601	C8H8O	1.96955	0.0028705	0.063539	7.6258	2.9309	Up
4a-Carbinolamine tetrahydrobiopterin	HMDB0002215	133246	C00268	C6H6O3	2.3028	1.8471e-05	0.0014412	2.3413	1.2273	Up
Piperidine	HMDB0034301	8082	C01746	C5H11N	2.10308	0.00028994	0.012104	2.4796	1.3101	Up
Piplartine	HMDB0030341	637858	C10166	C17H19NO5	1.95115	0.0024801	0.058894	5.7155	2.5149	Up
Proline betaine	HMDB0004827	115244	C10172	C7H13NO2	1.73511	0.008699	0.12776	3.8636	1.9499	Up
Prolylproline	HMDB0011180	11622593	NA	C10H16N2O3	1.69773	0.0098478	0.13834	0.70105	-0.51241	Down
Propionic acid	HMDB0000237	1032	C00163	C3H6O2	2.513	5.3837e-06	0.00053531	8.5666	3.0987	Up
Pseudoephedrine	HMDB0001943	7028	C02765	C10H15NO	2.11227	0.00045527	0.016745	2.6224	1.3909	Up
Putrescine	HMDB0001414	1045	C00134	C4H12N2	2.35921	0.00052482	0.018677	0.35287	-1.5028	Down
Pyridoxine	HMDB0000239	1054	C00314	C8H11NO3	1.6757	0.0030616	0.066169	50.945	5.6709	Up
Pyrimethamine	HMDB0014350	4993	C07391	C12H13ClN4	2.75484	1.9904e-09	1.9462e-06	0.092605	-3.4328	Down
Pyroglutamic acid	HMDB0000267	7405	C01879	C5H7NO3	1.98025	0.00013177	0.0066364	5.468	2.451	Up
Quercetin	HMDB0005794	5280343	C00389	C15H10O7	2.26507	1.0456e-05	0.00087963	0.10477	-3.2546	Down
Ranitidine	HMDB0001930	3001055	D00673	C13H22N4O3S	2.19591	0.0012797	0.037072	0.30313	-1.722	Down
(S)-Reticuline	HMDB0003601	439653	C02105	C19H23NO4	2.38449	0.00093592	0.029377	60.274	5.9135	Up
Ricinine	HMDB0042006	10666	C01526	C8H8N2O2	2.11852	0.0032303	0.068665	0.50292	-0.99159	Down
Salbutamol	HMDB0001937	2083	C11770	C13H21NO3	2.03341	0.00043123	0.016219	5.587	2.4821	Up
Santin	NA	5281695	C10180	C18H16O7	2.4202	4.0127e-05	0.0026782	20.85	4.3819	Up
Secobarbital	HMDB0014562	5193	NA	C12H18N2O3	2.3421	8.0067e-05	0.0045547	0.21984	-2.1855	Down
Silibinin	HMDB0030583	5213	C07610	C25H22O10	1.70612	0.0044216	0.084804	1.9414	0.95707	Up
Sinapic acid	HMDB0032616	637775	C00482	C11H12O5	1.81307	0.0033749	0.070376	3.501	1.8078	Up
Skimmianine	HMDB0258333	12923	C10740	C14H15NO4	2.09261	0.0011369	0.03399	1.7324	0.79277	Up
Syringic acid	HMDB0002085	10742	C10833	C9H10O5	2.22207	0.0029586	0.06477	0.39051	-1.3566	Down
Taurocholic acid	HMDB0000036	6675	C05122	C26H45NO7S	2.79231	2.1991e-06	0.00025684	366.16	8.5163	Up
Terazosin	HMDB0015293	5401	C07127	C19H25N5O4	2.02015	5.7644e-07	8.9821e-05	16.915	4.0802	Up
Terbinafine	HMDB0014995	1549008	C08079	C21H25N	2.64638	2.0386e-09	1.9462e-06	547.34	9.0963	Up
Theaflavin	HMDB0005788	114777	NA	C29H24O12	1.79743	0.00073228	0.02452	0.10849	-3.2043	Down
L-Theanine	HMDB0034365	439378	C01047	C7H14N2O3	2.10449	0.0062972	0.10525	44.339	5.4705	Up
Thiamine monophosphate	HMDB0002666	1131	C01081	C12H17N4O4PS	2.3831	0.00045349	0.016733	0.13163	-2.9254	Down
5-Thymidylic acid	HMDB0001227	9700	C00364	C10H15N2O8P	1.81417	0.0082386	0.12425	0.43738	-1.193	Down
Thymol	HMDB0001878	6989	C09908	C10H14O	1.905	0.0018093	0.047578	3.1491	1.655	Up
Thymoquinone	HMDB0034732	10281	NA	C10H12O2	1.66166	0.0016053	0.044007	0.059012	-4.0829	Down
Cinnamaldehyde	HMDB0003441	637511	C00903	C9H8O	2.02915	0.009362	0.13392	2.897	1.5345	Up
trans-Cinnamate	NA	3713	C00423	C9H8O2	2.16177	0.0010561	0.032252	3.0028	1.5863	Up
Trimethylamine N-oxide	HMDB0000925	1145	C01104	C3H9NO	1.79311	0.0017683	0.046813	0.0039937	-7.9681	Down
Tryptophol	HMDB0003447	10685	C00955	C10H11NO	2.28121	4.625e-05	0.0029608	3.069	1.6178	Up
Uridine	HMDB0000296	6029	C00299	C9H12N2O6	1.9744	0.0056249	0.098025	1.8724	0.90487	Up
Valylvaline	HMDB0029140	107475	NA	C10H20N2O3	2.20296	0.00021338	0.0094653	1375	10.425	Up
Vanilloside	HMDB0029664	3648225	NA	C14H18O8	1.74692	0.0037247	0.075102	0.10392	-3.2664	Down
Vardenafil	HMDB0015000	110634	NA	C23H32N6O4S	2.79765	2.9471e-05	0.0021217	78.243	6.2899	Up
Vicine	HMDB0034073	261944	C08437	C10H16N4O7	1.15873	0.0046706	0.087507	0.10282	-3.2818	Down
Xanthosine	HMDB0000299	64959	C01762	C10H12N4O6	1.92879	0.0010851	0.032865	3.4146	1.7717	Up
Xanthotoxol	HMDB0029457	65090	C00841	C11H6O4	1.79645	0.0086509	0.1274	0.35232	-1.505	Down
D-Xylose	HMDB0000098	135191	C00181	C5H10O5	2.22122	0.00079293	0.026065	3.0946	1.6298	Up
Zaleplon	HMDB0015097	5719	C07484	C17H15N5O	1.86664	0.0085437	0.12652	45.955	5.5221	Up
Phenyllactic acid	HMDB0000779	3848	C01479	C9H10O3	1.62886	0.0089493	0.13018	16.705	4.0622	Up
Alanylisoleucine	HMDB0028690	7408078	NA	C9H18N2O3	2.07641	0.0062721	0.10514	541.7	9.0813	Up
Alanylphenylalanine	HMDB0028694	96814	NA	C12H16N2O3	2.11695	0.0075981	0.11883	97.218	6.6031	Up
Benzyl alcohol	HMDB0003119	244	C00556	C7H8O	1.85332	0.0025309	0.059691	33.353	5.0597	Up
Pyrocatechol	HMDB0000957	289	C00090	C6H6O2	1.5703	0.0081307	0.1233	3.1607	1.6602	Up
cis-Aconitic acid	HMDB0000072	643757	C00417	C6H6O6	1.66137	0.0057081	0.098613	33.673	5.0735	Up
Citric acid	HMDB0000094	311	C00158	C6H8O7	1.93154	0.0062418	0.10481	0.15295	-2.7089	Down
Glutamine	HMDB0000641	5961	C00064	C5H10N2O3	2.01742	0.0021432	0.053116	19.581	4.2914	Up
Guanidoacetic acid	HMDB0000128	763	C00581	C3H7N3O2	2.05463	0.0028527	0.0634	0.12366	-3.0156	Down
N-Acetyl-L-alanine	HMDB0000766	88064	NA	C5H9NO3	2.12625	0.0026733	0.061361	0.32325	-1.6293	Down
Quinolinic acid	HMDB0000232	1066	C03722	C7H5NO4	1.97518	0.0028943	0.0638	0.059342	-4.0748	Down
L-Threonine	HMDB0000167	6288	C00188	C4H9NO3	2.02994	0.0079346	0.12184	0.65493	-0.61059	Down
Tartaric acid	HMDB0000956	444305	C00898	C4H6O6	1.91026	0.0032557	0.068874	0.524	-0.93235	Down
p-Synephrine	HMDB0004826	7172	C04548	C9H13NO2	1.87665	0.0099543	0.13882	0.51835	-0.948	Down
Aminomethylphosphonic acid	HMDB0240707	14017	C11033	CH6NO3P	2.05775	0.0024347	0.058363	1.6585	0.72984	Up
2-Furoic acid	HMDB0000617	6919	C01546	C5H4O3	2.15866	0.0011058	0.033307	0.13075	-2.9351	Down
Oxoadipic acid	HMDB0000225	71	C00322	C6H8O5	1.84487	0.0083144	0.12467	0.62448	-0.67928	Down
2-Phosphoglyceric acid	HMDB0000362	59	NA	C3H7O7P	1.85396	0.0069768	0.1127	0.10844	-3.2051	Down
3-Methyl-2-oxovaleric acid	HMDB0000491	439286	C00671	C6H10O3	1.75991	0.007931	0.12184	8.2802	3.0497	Up
3-Sulfinoalanine	HMDB0000996	1549098	C00606	C3H7NO4S	1.97729	0.0026721	0.061361	0.40084	-1.3189	Down
4-Pyridoxic acid	HMDB0000017	6723	C00847	C8H9NO4	2.23491	0.0010154	0.03114	0.30865	-1.696	Down
5-Hydroxyflavone	HMDB0040556	131752853	NA	C15H10O3	1.84034	0.0035144	0.072034	8.5541	3.0966	Up
Agnuside	HMDB0036561	3512643	NA	C22H26O11	2.37756	0.00073693	0.02463	9.8703	3.3031	Up
Arecoline	HMDB0030353	2230	C10129	C8H14BrNO2	2.26688	0.00038823	0.014903	0.47861	-1.0631	Down
Azathioprine	HMDB0015128	2265	C06837	C9H7N7O2S	1.84862	0.0080124	0.12234	0.11726	-3.0922	Down
Benzoic acid	HMDB0001870	243	C00180	C7H6O2	2.22204	0.00019737	0.008936	0.41336	-1.2745	Down
Camalexin	HMDB0038631	636970	NA	C26H44O9	1.63387	0.0079823	0.12206	20.766	4.3761	Up
CDP	HMDB0001546	6132	C00112	C9H15N3O11P2	1.94647	0.0092665	0.13325	0.62129	-0.68665	Down
Chlormezanone	HMDB0015309	2717	NA	C11H12ClNO3S	1.63197	0.0021938	0.054065	0.18542	-2.4311	Down
Chlorpropamide	HMDB0014810	2727	NA	C10H13ClN2O3S	2.13604	0.0012964	0.037407	0.14831	-2.7533	Down
Cimetidine	HMDB0014644	2756	C06952	C10H16N6S	1.88784	0.0081971	0.12385	0.43611	-1.1972	Down
Citramalic acid	HMDB0000426	1081	C00815	C5H8O5	2.20089	0.0013858	0.039467	0.48904	-1.032	Down
Clavulanate	HMDB0014904	5280980	C06662	C8H9NO5	1.9464	0.0070868	0.11409	0.21259	-2.2339	Down
Cotinine	HMDB0001046	408	NA	C10H12N2O	1.96472	0.0017026	0.045896	6.3695	2.6712	Up
Cyclohexanecarboxylic acid	HMDB0031342	7413	C09822	C7H12O2	1.84525	0.0097952	0.13787	0.2092	-2.2571	Down
3-Phosphoglyceric acid	HMDB0000807	724	C00597	C3H7O7P	1.41817	0.0035239	0.072046	0.099807	-3.3247	Down
Daidzein	HMDB0003312	5281708	C10208	C15H10O4	1.45885	0.0029673	0.064832	0.063037	-3.9877	Down
Dihydroxyacetone phosphate	HMDB0001473	668	C00111	C3H7O6P	2.20169	0.00040685	0.015483	15.122	3.9186	Up
Dodecanedioic acid	HMDB0000623	12736	C02678	C12H22O4	1.79263	0.0062729	0.10514	13.762	3.7827	Up
Emodin	HMDB0035214	3220	C10343	C15H10O5	1.93245	0.0020297	0.051169	22.661	4.5021	Up
Ferulic acid	HMDB0000954	445858	C01494	C10H10O4	2.13346	0.00018348	0.0084108	11.659	3.5433	Up
Fluorescein	HMDB0014831	16850	NA	C20H12O5	1.3548	0.0090931	0.13162	0.15523	-2.6875	Down
Genistein	HMDB0003217	5280961	C06563	C15H10O5	1.63459	0.0079096	0.12179	0.079334	-3.6559	Down
Glycerol	HMDB0000131	753	C00116	C3H8O3	2.03778	0.00029416	0.012256	15.395	3.9444	Up
Griseofulvin	HMDB0014544	441140	C06686	C17H17ClO6	1.76461	0.0013963	0.039639	0.0050456	-7.6307	Down
Guanine	HMDB0000132	764	C00242	C5H5N5O	1.90498	0.0083085	0.12467	0.51163	-0.96683	Down
Hydroxypyruvic acid	HMDB0001352	964	C00168	C3H4O4	2.06345	0.0016009	0.043942	0.32086	-1.64	Down
Valerenolic acid	HMDB0036563	6439586	NA	C15H22O3	1.51936	0.0069348	0.1123	3.9969	1.9989	Up
Hypotaurine	HMDB0000965	107812	C00519	C2H7NO2S	2.19682	0.0013312	0.03806	0.34907	-1.5184	Down
Leflunomide	HMDB0015229	3899	C07905	C12H9F3N2O2	1.86152	0.0030293	0.065729	16.713	4.0629	Up
(R)-Lipoic acid	HMDB0001451	6112	C16241	C8H14O2S2	1.81707	0.0063135	0.10535	0.31495	-1.6668	Down
Maleic acid	HMDB0000176	444266	C01384	C4H4O4	2.1605	0.0026588	0.061361	0.53492	-0.90261	Down
Meloxicam	HMDB0014952	54677470	C08169	C14H13N3O4S2	2.41948	0.00092436	0.029121	203.01	7.6654	Up
Galactaric acid	HMDB0000639	3037582	C00879	C6H10O8	2.30079	9.6589e-05	0.0052498	0.32948	-1.6018	Down
2-Furoylglycine	HMDB0000439	21863	NA	C7H7NO4	1.93913	0.0053598	0.095665	0.21643	-2.208	Down
N-Acetylneuraminate	NA	3568	C00270	C11H19NO9	1.63131	0.0023535	0.057183	0.093577	-3.4177	Down
Naringenin	HMDB0002670	439246	C00509	C15H12O5	1.82386	0.0044828	0.085415	18.346	4.1974	Up
Nicotinic acid	HMDB0001488	938	C00253	C6H5NO2	2.26161	0.0049801	0.091221	0.70466	-0.50499	Down
Nitrofurazone	HMDB0014480	5447130	C08042	C6H6N4O4	1.94926	0.0042979	0.083001	1.4557	0.54175	Up
Orotic acid	HMDB0000226	967	C00295	C5H4N2O4	1.64231	0.0091185	0.1319	14.932	3.9003	Up
Phosphoenolpyruvic acid	HMDB0000263	1005	C00074	C3H5O6P	2.2121	0.0008781	0.028107	0.097374	-3.3603	Down
L-Quebrachitol	HMDB0034221	0	C08257	C7H14O6	1.97036	0.0062435	0.10481	0.25259	-1.9851	Down
Sebacic acid	HMDB0000792	5192	C08277	C10H18O4	1.86326	0.0099505	0.13882	0.29136	-1.7791	Down
Serine	HMDB0000187	5951	C00065	C3H7NO3	2.10783	0.0020237	0.051122	0.26992	-1.8894	Down
Stavudine	HMDB0014787	18283	C07312	C10H12N2O4	2.11502	0.0024281	0.058332	5.2399	2.3895	Up
Succinic acid	HMDB0000254	1110	C00042	C4H6O4	2.1051	0.00041166	0.015628	5.9329	2.5687	Up
Theophylline	HMDB0001889	2153	C07130	C7H8N4O2	2.10739	8.1794e-05	0.004617	149.14	7.2205	Up
Tiglic acid	HMDB0001470	125468	C08279	C5H8O2	2.06512	0.0031106	0.06686	0.42434	-1.2367	Down
trans-Aconitic acid	HMDB0000958	444212	C02341	C6H6O6	1.96113	0.0058727	0.10066	0.275	-1.8625	Down
Uracil	HMDB0000300	1174	C00106	C4H4N2O2	1.92046	0.0051208	0.092698	0.38918	-1.3615	Down
Violacein	HMDB0259831	11053	C21136	C20H13N3O3	1.75095	0.0027133	0.061663	0.052035	-4.2644	Down
Xanthine	HMDB0000292	1188	C00385	C5H4N4O2	2.13784	0.0017801	0.04698	3.3938	1.7629	Up
Methoxsalen	HMDB0014693	4114	C01864	C12H8O4	2.23391	0.00088583	0.028313	0.24651	-2.0203	Down

## Sheet: Heart
Metabolite name	HMDB	PubChem	KEGG	Formula	VIP	P value	FDR	Fold Change	log2(FC)	Significant
1-Aminocyclopropanecarboxylic acid	HMDB0036458	535	C01234	C4H7NO2	1.77024	0.0012257	0.02385	0.56779	-0.81656	Down
3-Indolebutyric acid	HMDB0002096	8617	C11284	C12H13NO2	2.39198	1.2587e-06	0.00080848	0.36724	-1.4452	Down
1-Methyladenosine	HMDB0003331	27476	C02494	C11H15N5O4	1.76252	0.0092742	0.087256	2.1283	1.0897	Up
1-Phenylethanol	HMDB0032619	7409	C07112	C8H10O	1.73944	0.0048961	0.057737	0.66424	-0.59022	Down
2-Benzoxazolol	HMDB0032931	6043	NA	C7H5NO2	2.25379	1.1373e-05	0.0023138	2.4131	1.2709	Up
2-Piperidinone	HMDB0011749	12665	NA	C5H9NO	1.94696	0.0032247	0.044741	2.1019	1.0717	Up
p-Aminobenzoic acid	HMDB0001392	978	C00568	C7H6NO2	1.41227	0.0044619	0.054637	0.75362	-0.40809	Down
4-Guanidinobutanoic acid	HMDB0003464	500	C01035	C5H11N3O2	2.07762	0.00024384	0.0093477	0.37599	-1.4112	Down
Dihydrouracil	HMDB0000076	649	C00429	C4H6N2O2	1.99794	0.00018887	0.0079901	0.56444	-0.82512	Down
5-Aminolevulinic acid	HMDB0001149	137	C00430	C5H9NO3	2.23542	1.5385e-05	0.0026127	2.3447	1.2294	Up
Thioguanine	HMDB0014496	2723601	C07648	C5H5N5S	2.11981	0.00080712	0.018412	2.4488	1.2921	Up
Acetylcholine	HMDB0000895	187	C01996	C7H16NO2	1.78824	0.003345	0.045914	0.55795	-0.84179	Down
Adenosine	HMDB0000050	60961	C00212	C10H13N5O4	1.7296	0.0035385	0.047275	0.43631	-1.1966	Down
Adenosine diphosphate ribose	HMDB0001178	192	C00301	C15H23N5O14P2	1.49369	0.00010253	0.0060024	0.032696	-4.9347	Down
Alanylisoleucine	HMDB0028690	7408078	NA	C9H18N2O3	1.914	0.0022102	0.035426	0.23733	-2.075	Down
Alanylleucine	HMDB0028691	96801	NA	C9H18N2O3	2.32714	8.182e-06	0.0021139	0.44927	-1.1543	Down
Allopurinol	HMDB0014581	2094	NA	C5H4N4O	1.78934	0.0065945	0.070189	1.4059	0.49153	Up
Alternariol	HMDB0030831	5359485	C16838	C14H10O5	1.35425	0.0089484	0.085146	2.3256	1.2176	Up
Aniline	HMDB0003012	6115	C00292	C6H7N	1.88746	0.0031059	0.043623	3.4399	1.7824	Up
L-Aspartic acid	HMDB0000191	5960	C00049	C4H7NO4	1.80496	0.0050099	0.058557	1.578	0.65813	Up
Betaine	HMDB0000043	247	C00719	C5H11NO2	1.99685	0.0044785	0.054646	0.63366	-0.65822	Down
Biotin	HMDB0000030	171548	C00120	C10H16N2O3S	1.38255	0.008672	0.083541	6.7625	2.7576	Up
1-Butylamine	HMDB0031321	8007	NA	C4H11N	2.44688	1.7841e-06	0.00087283	4.1929	2.0679	Up
L-Carnitine	HMDB0000062	10917	C00487	C7H15NO3	1.79205	0.0044659	0.054637	0.3603	-1.4727	Down
Choline	HMDB0000097	305	C00114	C5H14NO	1.92486	0.0016987	0.029936	3.0396	1.6039	Up
Creatine	HMDB0000064	586	C00300	C4H9N3O2	1.94663	0.0013151	0.025161	0.27598	-1.8574	Down
Citicoline	HMDB0001413	13805	C00307	C14H26N4O11P2	1.87247	0.00088104	0.019445	0.52299	-0.93514	Down
Cytosine	HMDB0000630	597	C00380	C4H5N3O	2.00044	0.0076084	0.076636	1.1908	0.25198	Up
4-Trimethylammoniobutanoic acid	HMDB0001161	725	C01181	C7H15NO2	1.39338	0.0065171	0.06971	2.8813	1.5267	Up
Diphenylamine	HMDB0032562	11487	C11016	C12H11N	1.97987	0.0035244	0.047209	1.9821	0.98705	Up
Ethoxyquin	HMDB0039531	3293	C07475	C14H19NO	1.81916	0.0073423	0.074688	2.1269	1.0887	Up
N2-gamma-Glutamylglutamine	HMDB0011738	150914	C05283	C10H17N3O6	1.38949	0.00082989	0.018806	0.075814	-3.7214	Down
Glutamic acid	HMDB0000148	33032	C00025	C5H9NO4	1.2789	0.0085459	0.082948	0.7238	-0.46633	Down
Glutamylthreonine	HMDB0028829	6998031	NA	C9H16N2O6	2.26367	9.4415e-05	0.0057912	0.14772	-2.7591	Down
Glycylleucine	HMDB0000759	92843	C02155	C8H16N2O3	1.64448	0.0028768	0.041746	0.69657	-0.52166	Down
Hexylamine	HMDB0032323	8102	C08306	C6H15N	2.07939	0.00088981	0.019576	2.2473	1.1682	Up
Histamine	HMDB0000870	774	C00388	C5H9N3	1.98132	0.0010042	0.02097	0.24239	-2.0446	Down
Hypoxanthine	HMDB0000157	790	C00262	C5H4N4O	2.06508	0.00030872	0.010761	0.3589	-1.4783	Down
Inosine	HMDB0000195	6021	C00294	C10H12N4O5	1.87786	0.0028656	0.041642	1.9792	0.98491	Up
Isoleucine	HMDB0000172	6306	C00407	C6H13NO2	2.33187	1.2314e-05	0.0023921	0.31513	-1.666	Down
Leucyl-Valine	HMDB0028942	352038	NA	C11H22N2O3	1.98325	0.0009137	0.019909	0.30216	-1.7266	Down
Liquiritigenin	HMDB0029519	114829	C09762	C15H12O4	1.67776	0.005579	0.062846	0.54567	-0.87391	Down
Methylmalonic acid	HMDB0000202	487	C02170	C4H6O4	2.02119	0.0007382	0.017476	0.68429	-0.54733	Down
Morpholine	HMDB0031581	8083	C14452	C4H9NO	2.10002	0.00056283	0.014964	5.4685	2.4512	Up
Dimethylglycine	HMDB0000092	673	C01026	C4H9NO2	2.1208	0.00018181	0.0079316	0.49905	-1.0027	Down
N6-Methyladenosine	HMDB0004044	102175	NA	C11H15N5O4	2.0163	0.00206	0.033945	2.2867	1.1933	Up
N-Methyl-L-proline	HMDB0094696	643474	NA	C6H11NO2	1.7701	0.0049989	0.058467	3.0705	1.6185	Up
Octanoylcarnitine	HMDB0000791	11953814	C02838	C15H29NO4	1.39919	0.0067787	0.07126	0.087079	-3.5215	Down
Psoralidin	HMDB0034050	5281806	C10523	C20H16O5	1.70356	0.006626	0.070398	0.51814	-0.94857	Down
Pyridoxine	HMDB0000239	1054	C00314	C8H11NO3	1.88504	0.0021022	0.034446	0.092087	-3.4409	Down
Sarcosine	HMDB0000271	1088	C00213	C3H7NO2	1.66729	0.0048934	0.057737	0.67715	-0.56246	Down
Serylleucine	HMDB0029043	7015694	NA	C9H18N2O4	2.04201	0.0012691	0.024485	0.24034	-2.0568	Down
Glycerophosphocholine	HMDB0000086	657272	C00670	C8H21NO6P	2.15685	5.964e-05	0.0047684	0.37282	-1.4235	Down
Trimethylamine N-oxide	HMDB0000925	1145	C01104	C3H9NO	1.84471	0.0014363	0.026588	1.4687	0.55457	Up
Uracil	HMDB0000300	1174	C00106	C4H4N2O2	1.9183	0.00080735	0.018412	0.4493	-1.1543	Down
Uridine	HMDB0000296	6029	C00299	C9H12N2O6	1.85933	0.0011503	0.022969	0.48448	-1.0455	Down
Urocanic acid	HMDB0000301	736715	C00785	C6H6N2O2	1.87358	0.0027672	0.040819	16.993	4.0868	Up
L-Valine	HMDB0000883	6287	C00183	C5H11NO2	1.91773	0.0029531	0.042229	1.6441	0.71729	Up
Vanillin	HMDB0012308	1183	C00755	C8H8O3	2.18661	1.8068e-05	0.0027706	1.8074	0.85392	Up
Diaminopimelic acid	HMDB0001370	439283	C00666	C7H14N2O4	2.26341	0.00027534	0.010067	0.089431	-3.4831	Down
Caffeine	HMDB0001847	2519	C07481	C8H10N4O2	1.76487	0.0018862	0.031979	0.40041	-1.3204	Down
(2E)-Decenoyl-ACP	HMDB0062225	2901	C03969	C6H11NO2	1.46511	0.0081623	0.080325	0.5956	-0.74758	Down
1-Hydroxy-10-methylacridone	HMDB0032983	5376484	NA	C14H11NO2	1.83896	0.0061912	0.067361	0.077905	-3.6821	Down
1-Hydroxypyrene	HMDB0013139	21387	C14519	C16H10O	1.98395	0.00082579	0.01875	0.15328	-2.7057	Down
1-Methylguanosine	HMDB0001563	96373	C04545	C11H15N5O5	1.93631	0.00064989	0.016345	0.57248	-0.80469	Down
Triethanolamine	HMDB0032538	7618	C06771	C6H15NO3	1.80951	0.0014383	0.026601	0.57568	-0.79665	Down
Citric acid	HMDB0000094	311	C00158	C6H8O7	2.08092	0.0003058	0.010708	0.44911	-1.1549	Down
ortho-Hydroxyphenylacetic acid	HMDB0000669	11970	C05852	C8H8O3	1.88368	0.0075221	0.075953	1.7873	0.83775	Up
2-Hydroxypyridine	HMDB0013751	8871	C02502	C5H5NO	1.9091	0.0010327	0.021255	0.3675	-1.4442	Down
2'-O-Methylisoliquiritigenin	HMDB0037319	5319688	C15531	C16H14O4	1.18447	0.0061811	0.067361	0.055125	-4.1811	Down
Dephospho-CoA	HMDB0001373	444485	C00882	C21H35N7O13P2S	2.09871	0.0003785	0.012114	0.20901	-2.2584	Down
Hydroxykynurenine	HMDB0000732	89	C02794	C10H12N2O4	1.8606	1.5567e-06	0.00086454	0.065525	-3.9318	Down
Iodotyrosine	HMDB0000021	439744	C02515	C9H10INO3	1.86805	0.0009173	0.019961	0.57388	-0.80118	Down
3-Methyladenine	HMDB0011600	1673	C00913	C6H7N5	2.01497	0.0021485	0.034851	2.2447	1.1665	Up
3-Nitrotyrosine	HMDB0001904	65124	NA	C9H10N2O5	2.24859	2.7266e-05	0.0033477	0.20027	-2.32	Down
2',5,6-Trimethoxyflavone	HMDB0037331	14484690	NA	C18H16O5	1.53311	0.0025001	0.038684	0.057205	-4.1277	Down
Dihydrothymine	HMDB0000079	676414	C00906	C5H8N2O2	1.94145	0.0011155	0.022428	0.77775	-0.36261	Down
AICAR	HMDB0001517	65110	C04677	C9H15N4O8P	2.11054	0.00092558	0.020068	2.7999	1.4854	Up
5-Hydroxylysine	HMDB0000450	3032849	C16741	C6H14N2O3	1.7932	0.0043129	0.053354	0.25512	-1.9707	Down
5-(hydroxymethyl)cytosine	NA	70751	NA	C5H7N3O2	1.45664	0.0033812	0.046276	8.7654	3.1318	Up
5'-Methylthioadenosine	HMDB0001173	439176	C00170	C11H15N5O3S	1.89996	0.0013284	0.025286	0.33889	-1.5611	Down
7-Methylguanosine	HMDB0001107	445404	NA	C11H16N5O5	1.68278	0.00077721	0.018066	0.1196	-3.0637	Down
Acamprosate	HMDB0014797	71158	NA	C5H11NO4S	2.10922	0.00088866	0.019572	2.8334	1.5025	Up
Aspirin	HMDB0001879	2244	C01405	C9H8O4	1.56492	0.00064402	0.016317	7.111	2.83	Up
Adenine	HMDB0000034	190	C00147	C5H5N5	1.82455	0.0047498	0.056703	7.5518	2.9168	Up
ADP	HMDB0001341	6022	C00008	C10H15N5O10P2	1.25004	0.0095969	0.089092	0.18947	-2.4	Down
Ribitol	HMDB0000508	NA	C00474	C5H12O5	1.73918	0.0098355	0.090395	1.6874	0.75484	Up
D-Alanyl-D-alanine	HMDB0003459	5460362	C00993	C6H12N2O3	2.22907	6.6086e-06	0.0017868	0.4387	-1.1887	Down
Alitame	HMDB0037324	13362146	NA	C14H25N3O4S	1.68042	0.0066851	0.070771	0.20017	-2.3207	Down
Allantoin	HMDB0000462	204	C02350	C4H6N4O3	1.51474	0.0060077	0.066297	0.0029055	-8.427	Down
Aminophenazone	HMDB0015493	6009	C07539	C13H17N3O	1.42157	0.0008611	0.019195	0.057887	-4.1106	Down
Amlexanox	HMDB0015160	2161	NA	C16H14N2O4	1.97526	0.00029044	0.010369	0.56543	-0.82257	Down
Amphetamine	HMDB0014328	3007	C07514	C9H13N	2.01884	0.0018472	0.031657	1.5153	0.59962	Up
Anserine	HMDB0000194	112072	C01262	C10H16N4O3	1.76663	0.0013613	0.025733	0.19481	-2.3599	Down
2-Aminobenzoic acid	HMDB0001123	227	C00108	C7H7NO2	2.0021	0.0010774	0.021876	1.6091	0.68624	Up
Arborinine	HMDB0030177	5281832	C10643	C16H15NO4	1.74555	0.0097728	0.09005	1.7508	0.80801	Up
Arbutin	HMDB0029943	440936	C06186	C12H16O7	2.69429	1.9993e-10	2.0541e-06	0.087389	-3.5164	Down
Aspartame	HMDB0001894	134601	C11045	C14H18N2O5	2.26231	0.00035079	0.011664	0.090253	-3.4699	Down
Austdiol	HMDB0030858	3520232	NA	C12H12O5	1.82684	0.0013661	0.025768	0.59953	-0.73811	Down
Azelaic acid	HMDB0000784	2266	C08261	C9H16O4	2.02037	0.00094199	0.020264	4.485	2.1651	Up
Baclofen	HMDB0014327	2284	NA	C10H12ClNO2	2.1231	0.0012235	0.02385	0.61111	-0.71049	Down
Benzaldehyde	HMDB0006115	240	C00261	C7H6O	1.92109	0.0022836	0.036151	1.4721	0.5579	Up
Benzyl alcohol	HMDB0003119	244	C00556	C7H8O	1.89892	0.0040656	0.051346	2.381	1.2516	Up
Benzyl isothiocyanate	HMDB0033969	2346	C03098	C8H7NS	1.63914	0.0054808	0.062084	0.37368	-1.4201	Down
L-Cysteine	HMDB0000574	5862	C00097	C5H9NO4S	1.3506	0.0082528	0.080983	0.29139	-1.779	Down
Chlordiazepoxide	HMDB0014618	NA	NA	C16H14ClN3O	1.85615	0.00086109	0.019195	0.58634	-0.77019	Down
5,7-Dihydroxyflavone	HMDB0036619	5281607	C10028	C15H10O4	1.5813	0.0078725	0.078594	2.0048	1.0035	Up
Citrinin	HMDB0041857	54680783	C16765	C13H14O5	1.73594	0.002605	0.039416	0.31791	-1.6533	Down
Citrulline	HMDB0000904	9750	C00327	C6H13N3O3	1.84739	0.0075391	0.07605	2.0396	1.0283	Up
Clomipramine	HMDB0015372	2801	C06918	C19H23ClN2	1.38464	0.0015853	0.028548	0.12355	-3.0169	Down
convallatoxin	NA	441852	C08858	C29H42O10	1.75807	0.0067438	0.071209	0.15798	-2.6622	Down
Coproporphyrin I	HMDB0000643	NA	C05769	C36H38N4O8	2.1762	0.00044823	0.013354	0.39835	-1.3279	Down
Cyclamic acid	HMDB0031340	7533	C02824	C6H13NO3S	1.9297	0.0010254	0.021181	0.49857	-1.0041	Down
Cyclohexylamine	HMDB0031404	7965	C00571	C6H13N	2.1653	0.00040229	0.012544	3.0087	1.5891	Up
Cyclopentanone	HMDB0031407	8452	C00557	C5H8O	2.0017	0.0010398	0.021344	2.7328	1.4504	Up
Cycloserine	HMDB0014405	6234	C08057	C3H6N2O2	1.70702	0.0019084	0.03217	0.59351	-0.75265	Down
D-alpha-Aminobutyric acid	HMDB0000650	439691	C02261	C4H9NO2	1.84299	0.009072	0.085903	1.7502	0.80754	Up
D-Alanine	HMDB0001310	71080	C00133	C3H7NO2	2.09836	0.001984	0.033198	1.8311	0.87268	Up
Dethiobiotin	HMDB0003581	445027	C01909	C10H18N2O3	1.90948	0.002405	0.037666	55.49	5.7942	Up
Dihydrojasmonic acid	HMDB0033601	107126	NA	C12H20O3	1.48391	0.0066449	0.070454	0.67676	-0.56329	Down
Dihydrotestosterone	HMDB0002961	10635	C03917	C19H30O2	1.84065	0.0070687	0.072952	1.913	0.93582	Up
Dihydrozeatin	HMDB0012215	688447	C02029	C10H15N5O	1.73336	0.009071	0.085903	0.56156	-0.83249	Down
(+)-Limonene	HMDB0003375	440917	C06099	C10H16	2.04741	0.00089529	0.019655	1.7929	0.8423	Up
Dolasetron	HMDB0014895	60654	C07866	C19H20N2O3	1.78891	0.0079434	0.078927	0.19648	-2.3476	Down
Sphingosine	HMDB0000252	5280335	C00319	C18H37NO2	2.01827	0.00084068	0.018906	0.50171	-0.99506	Down
Ecgonine	HMDB0006548	443003	C10858	C9H15NO3	1.81628	0.0072988	0.07443	1.3986	0.484	Up
Emtricitabine	HMDB0015017	60877	C12599	C8H10FN3O3S	1.81486	0.0096885	0.089532	2.1195	1.0837	Up
Eplerenone	HMDB0014838	443872	C12512	C24H30O6	2.06341	0.002289	0.036204	1.7275	0.78872	Up
Famotidine	HMDB0001919	3325	NA	C8H15N7O2S3	2.16454	0.00047004	0.01368	1.7061	0.77071	Up
Folinic acid	HMDB0001562	149436	C03479	C20H23N7O7	1.29916	0.0090532	0.085805	0.15959	-2.6475	Down
Fumaric acid	HMDB0000134	444972	C00122	C4H4O4	2.18648	2.4999e-05	0.0032691	0.0097453	-6.6811	Down
gamma-Aminobutyric acid	HMDB0000112	119	C00334	C4H9NO2	1.84686	0.0062975	0.067963	3.0421	1.605	Up
Gibberellin A3	HMDB0003559	6466	C01699	C19H22O6	1.61649	0.0047876	0.056997	90.493	6.4997	Up
Glucosamine 6-phosphate	HMDB0001254	439217	C00352	C6H14NO8P	1.99929	0.00094232	0.020264	0.2213	-2.1759	Down
beta-Glycerophosphoric acid	HMDB0002520	2526	C02979	C3H9O6P	2.1612	4.8888e-05	0.0043487	0.23744	-2.0744	Down
Guanidinosuccinic acid	HMDB0003157	439918	C03139	C5H9N3O4	2.12478	0.00048265	0.013791	5.1106	2.3535	Up
Gyromitrin	HMDB0033952	5365327	C08305	C4H8N2O	2.39446	1.4895e-05	0.0025719	2.7827	1.4765	Up
Alantolactone	HMDB0035906	327378	C09289	C15H20O2	2.16224	0.002015	0.033472	4.3045	2.1059	Up
Hexachlorobenzene	HMDB0032566	8370	C11042	C6Cl6	1.86898	0.0023749	0.037308	0.66323	-0.59242	Down
L-Homoserine	HMDB0000719	12647	C00263	C4H9NO3	1.53383	0.0063837	0.068676	0.55731	-0.84345	Down
Homovanillic acid	HMDB0000118	1738	C05582	C9H10O4	1.75919	0.0083798	0.0818	1.5227	0.60665	Up
Hordenine	HMDB0004366	68313	C06199	C10H15NO	1.60174	0.0074898	0.075776	0.53947	-0.89039	Down
Hydroxyzine	HMDB0014697	3658	C07045	C21H27ClN2O2	1.20385	0.00036982	0.011939	0.072127	-3.7933	Down
Hyocholic acid	HMDB0000760	131750324	NA	C24H40O5	2.29723	3.3336e-05	0.0036654	3.4687	1.7944	Up
Indoleacetic acid	HMDB0000197	802	C00954	C10H9NO2	1.81263	0.0050834	0.059069	1.953	0.96566	Up
Indole-3-carboxylic acid	HMDB0003320	69867	C19837	C9H7NO2	1.82337	0.0054968	0.062182	4.7414	2.2453	Up
Irbesartan	HMDB0015163	3749	C07469	C25H28N6O	2.26886	0.0004081	0.012648	19.195	4.2627	Up
Irinotecan	HMDB0014900	60838	C16641	C33H38N4O6	1.55992	0.0035277	0.047223	0.11323	-3.1426	Down
Isoleucyl-Glutamate	HMDB0028906	18218218	NA	C11H20N2O5	1.79684	0.002995	0.042561	0.27648	-1.8548	Down
Isoleucyl-Glutamine	HMDB0028905	22935676	NA	C11H21N3O4	2.11452	0.00051251	0.014226	0.23368	-2.0974	Down
Isopimpinellin	HMDB0034312	68079	C02162	C13H10O5	2.23307	1.4576e-05	0.0025382	0.40981	-1.287	Down
Safrole	HMDB0033591	5144	C10490	C10H10O2	1.87719	0.00064334	0.016317	2.9873	1.5788	Up
Isovaleric acid	HMDB0000718	10430	C08262	C5H10O2	1.98051	0.0026769	0.039932	1.7987	0.84695	Up
Kinetin	HMDB0012245	3830	C08272	C10H9N5O	1.72065	0.0067694	0.07126	1.663	0.7338	Up
Kobusone	HMDB0036790	3440569	NA	C14H22O2	2.40237	5.7495e-06	0.0017078	0.046181	-4.4366	Down
Kojic acid	HMDB0032923	3840	C14516	C6H6O4	2.30295	8.6932e-05	0.0056708	11.596	3.5355	Up
L-Arginine	HMDB0000517	6322	C00062	C6H14N4O2	1.67248	0.0094756	0.088382	0.49404	-1.0173	Down
(R)-Laudanidine	HMDB0030211	92732	C17592	C20H25NO4	1.89694	0.0022444	0.035777	0.26702	-1.905	Down
Lenticin	HMDB0061115	442106	C09213	C14H18N2O2	1.35654	0.0031339	0.043956	0.17644	-2.5028	Down
Glutamine	HMDB0000641	5961	C00064	C5H10N2O3	1.72276	0.0067922	0.07126	0.41519	-1.2682	Down
Histidine	HMDB0000177	6274	C00135	C6H9N3O2	1.75783	0.0072366	0.074016	0.3642	-1.4572	Down
Licarin C	HMDB0033319	131751410	C10650	C20H22O4	1.13803	0.0011001	0.022249	0.14363	-2.7996	Down
Ligustilide	HMDB0034277	5877292	NA	C12H14O2	1.15276	0.006464	0.069359	0.17027	-2.5541	Down
Lysine	HMDB0000182	5962	C00047	C6H14N2O2	1.4692	0.0078693	0.078594	0.1539	-2.6999	Down
L-Norleucine	HMDB0001645	21236	C01933	C6H13NO2	1.96	0.0026163	0.039433	2.7413	1.4549	Up
Lotaustralin	HMDB0033865	4626626	C08334	C11H19NO6	2.14189	0.00038703	0.012326	2.2697	1.1825	Up
Proline	HMDB0000162	145742	C00148	C5H9NO2	2.23586	0.00045512	0.013495	2.3723	1.2463	Up
Macamide B	HMDB0039954	11198769	NA	C23H39NO	1.72324	0.0034279	0.046463	19.325	4.2724	Up
Maraviroc	HMDB0015584	3002977	NA	C29H41F2N5O	1.76089	0.0062	0.067361	0.24676	-2.0188	Down
Medicagol	HMDB0033831	5319322	NA	C16H8O6	2.06244	0.00076741	0.017973	0.60629	-0.72193	Down
Melatonin	HMDB0001389	896	C01598	C13H16N2O2	2.0418	0.0012099	0.023767	2.8072	1.4891	Up
Meprobamate	HMDB0014515	4064	NA	C9H18N2O4	2.12032	0.00058974	0.015378	0.54249	-0.88233	Down
Methamphetamine	HMDB0015517	10836	C07164	C10H15N	2.5461	4.5502e-07	0.00054999	0.34542	-1.5336	Down
Methimazole	HMDB0014901	1349907	C07190	C4H6N2S	1.84488	0.0015171	0.027734	0.4391	-1.1874	Down
Methionine	HMDB0000696	6137	C00073	C5H11NO2S	1.79268	0.0093994	0.087912	0.27367	-1.8695	Down
Methyl cinnamate	HMDB0033833	6428458	NA	C10H10O2	1.72935	0.0013256	0.025267	0.5526	-0.8557	Down
Methyleugenol	HMDB0031864	7127	C10454	C11H14O2	1.4219	0.0072942	0.07442	0.6752	-0.56661	Down
Methysergide	HMDB0014392	6540428	C07199	C21H27N3O2	1.67452	0.0032218	0.044731	0.51633	-0.95363	Down
Mevalonolactone	HMDB0006024	5325923	NA	C6H10O3	2.12737	0.00034338	0.01151	0.75423	-0.40692	Down
Midazolam	HMDB0014821	4192	C07524	C18H13ClFN3	1.96073	0.00019531	0.0080935	0.5852	-0.773	Down
Mimosine	HMDB0015188	440473	C04771	C8H10N2O4	2.10741	0.00016287	0.0074371	0.42518	-1.2338	Down
Minoxidil	HMDB0014494	NA	NA	C9H15N5O	1.93028	0.00090376	0.019777	0.27674	-1.8534	Down
Modafinil	HMDB0014883	4236	NA	C15H15NO2S	1.90596	0.0028295	0.041419	1.6963	0.76236	Up
Mupirocin	HMDB0014554	446596	C11758	C26H44O9	1.87483	0.00087952	0.019445	2.9687	1.5698	Up
Myricetin	HMDB0002755	5281672	C10107	C15H10O8	1.78923	0.0070089	0.072627	0.29842	-1.7446	Down
N-Acetyl-L-aspartic acid	HMDB0000812	65065	C01042	C6H9NO5	1.93291	0.0037659	0.049062	2.4557	1.2961	Up
N4-Acetylcytidine	HMDB0005923	107461	NA	C11H15N3O6	1.77329	0.0041672	0.052117	0.31113	-1.6844	Down
N-Acetyl-D-glucosamine	HMDB0000215	439174	C00140	C8H15NO6	1.78592	0.0093654	0.087752	2.7309	1.4494	Up
N-Acetyl-Leu	HMDB0011756	70912	C02710	C8H15NO3	1.86812	0.0062007	0.067361	1.9817	0.98675	Up
N-Acetylmuramate	HMDB0060493	5462244	C02713	C11H19NO8	1.83938	0.00086654	0.019229	0.55681	-0.84475	Down
N-alpha-Acetyl-L-lysine	HMDB0000446	92907	C12989	C8H16N2O3	1.74065	0.0016335	0.029064	0.62581	-0.67619	Down
Geraniol	HMDB0005812	643820	C01500	C10H18O	1.68386	0.0052102	0.060045	0.30221	-1.7264	Down
Niacinamide	HMDB0001406	936	C00153	C6H5NO2	1.67588	0.0026113	0.039433	0.66457	-0.58951	Down
Nomilin	HMDB0035772	326240	C08773	C28H34O9	2.68658	1.6328e-06	0.00087283	0.052375	-4.255	Down
Octyl 4-methoxycinnamic acid	HMDB0061861	5355130	NA	C18H26O3	2.24156	0.00012564	0.0066535	0.22458	-2.1547	Down
Ophthalmic acid	HMDB0005765	7018721	C21016	C11H19N3O6	2.2154	9.0816e-05	0.0057503	0.1246	-3.0046	Down
Pentostatin	HMDB0014692	439693	C02267	C11H16N4O4	2.15706	0.00028668	0.010343	2.7992	1.485	Up
Phentermine	HMDB0014337	4771	C07438	C10H15N	1.75019	0.0064922	0.069589	2.0686	1.0487	Up
Phenylalanine	HMDB0000159	6140	C00079	C9H11NO2	1.9098	0.0029697	0.042347	3.6563	1.8704	Up
Pindolol	HMDB0015095	4828	C07445	C14H20N2O2	1.94837	0.00066287	0.016512	0.28889	-1.7914	Down
Piperidine	HMDB0034301	8082	C01746	C5H11N	1.88136	0.0067823	0.07126	1.9313	0.94955	Up
Pipernonaline	HMDB0030339	9974595	NA	C21H27NO3	2.44678	9.969e-11	2.0484e-06	0.0071664	-7.1245	Down
Propionic acid	HMDB0000237	1032	C00163	C3H6O2	1.88203	0.0010175	0.021119	0.48987	-1.0295	Down
Pterin	HMDB0000802	73000	C00715	C6H5N5O	1.88531	0.0036389	0.04809	3.2202	1.6872	Up
Pyroglutamic acid	HMDB0000267	7405	C01879	C5H7NO3	1.60588	0.0058753	0.065156	0.63008	-0.6664	Down
Pyrrole-2-carboxylic acid	HMDB0004230	12473	C05942	C5H5NO2	2.27717	5.4066e-05	0.004629	3.8495	1.9447	Up
Pyrrolidine	HMDB0031641	31268	NA	C4H9N	1.72645	0.0078889	0.078594	3.9436	1.9795	Up
L-Quebrachitol	HMDB0034221	0	C08257	C7H14O6	1.74294	0.006357	0.068461	2.109	1.0766	Up
Quinolinic acid	HMDB0000232	1066	C03722	C7H5NO4	2.11367	0.0005442	0.014672	0.47459	-1.0753	Down
Retapamulin	HMDB0015386	6918462	NA	C30H47NO4S	1.35637	0.0071127	0.073222	0.72768	-0.45861	Down
Ricinine	HMDB0042006	10666	C01526	C8H8N2O2	1.68623	0.00675	0.071214	0.50863	-0.97531	Down
Ruscogenin	HMDB0257364	3842686	C08909	C27H42O4	1.79705	0.0054298	0.061883	0.17931	-2.4795	Down
S-Adenosylmethionine	HMDB0001185	34756	C00019	C15H22N6O5S	1.92535	0.0006507	0.016345	0.5856	-0.77202	Down
S-Carboxymethyl-L-cysteine	HMDB0029415	1080	NA	C5H9NO4S	1.79586	0.0041658	0.052117	56.118	5.8104	Up
Shikimic acid	HMDB0003070	8742	C00493	C7H10O5	1.85438	0.0022678	0.035996	2.5219	1.3345	Up
S-Lactoylglutathione	HMDB0001066	440018	C03451	C13H21N3O8S	1.86854	0.00036977	0.011939	0.090233	-3.4702	Down
Steganacin	NA	13069	C10886	C24H24O9	1.76893	0.0046532	0.05585	0.30018	-1.7361	Down
Taurine	HMDB0000251	1123	C00245	C2H7NO3S	2.012	0.00080992	0.01843	6.4461	2.6884	Up
Tetrahydrocortisol	HMDB0000949	387316	C05472	C26H45NO6S	1.78062	0.0098898	0.090721	0.066839	-3.9032	Down
Theobromine	HMDB0002825	5429	C07480	C7H8N4O2	2.26453	4.5454e-05	0.0042454	0.1728	-2.5328	Down
Thiolutin	HMDB0034228	6870	NA	C8H8N2O2S2	1.67468	0.0023082	0.036455	0.54442	-0.8772	Down
Thymine	HMDB0000262	1135	C00178	C5H6N2O2	1.75083	0.0039443	0.05034	0.62124	-0.68678	Down
Tolmetin	HMDB0014643	5509	C07149	C15H15NO3	2.06793	0.0002644	0.009842	0.34561	-1.5328	Down
Topiramate	HMDB0005034	5284627	C07502	C12H21NO8S	1.71705	0.0048039	0.057058	0.44334	-1.1735	Down
Triethyl Phosphate	HMDB0259191	6535	NA	C6H15O4P	1.86831	0.0032095	0.04462	1.7932	0.84254	Up
Trimipramine	HMDB0014864	5584	NA	C20H26N2	1.68065	0.0097601	0.090004	0.46297	-1.111	Down
L-Tyrosine	HMDB0000158	6057	C00082	C9H11NO3	2.38727	3.6459e-06	0.0014132	0.083234	-3.5867	Down
Umbelliferone	HMDB0029865	5281426	C09315	C9H6O3	1.68361	0.0099443	0.09114	1.5817	0.6615	Up
Urea	HMDB0000294	1176	C00086	CH4N2O	1.85348	0.0068027	0.071317	2.3836	1.2531	Up
Uric acid	HMDB0000289	1175	C00366	C5H4N4O3	1.87452	0.00094983	0.020264	3.0185	1.5938	Up
Valylvaline	HMDB0029140	107475	NA	C10H20N2O3	1.88571	0.0012322	0.023955	3.5943	1.8457	Up
Xanthosine	HMDB0000299	64959	C01762	C10H12N4O6	1.80958	0.0086378	0.083403	1.3889	0.47394	Up
Xanthurenic acid	HMDB0000881	5699	C02470	C10H7NO4	2.33185	0.0011106	0.022372	39.365	5.2989	Up
D-Xylose	HMDB0000098	135191	C00181	C5H10O5	1.76913	0.0074082	0.075209	1.4297	0.51568	Up
(S)-Lactate	NA	3486	C00186	C3H6O3	1.52494	0.006327	0.06821	0.49539	-1.0134	Down
1-Hydroxy-2-naphthoate	METPA0374	NA	C03203	C11H8O3	2.38608	1.0087e-05	0.0022185	7.1724	2.8425	Up
Didanosine	HMDB0015037	50599	C06953	C10H12N4O3	2.40955	4.8695e-06	0.0016724	12.557	3.6504	Up
2,8-Quinolinediol	HMDB0240311	NA	C06342	C9H7NO2	1.77589	0.0040762	0.051449	0.15905	-2.6525	Down
Deoxyuridine	HMDB0000012	13712	C00526	C9H12N2O5	1.92943	0.00095745	0.020366	0.33209	-1.5904	Down
Leucinic acid	HMDB0000665	92779	NA	C6H12O3	1.91223	0.0044658	0.054637	3.3384	1.7391	Up
2-Methylglutaric acid	HMDB0000422	12046	C02930	C6H10O4	2.08045	0.00086127	0.019195	6.3561	2.6681	Up
3-Hydroxymethylglutaric acid	HMDB0000355	1662	C03761	C6H10O5	2.25122	0.00018357	0.0079803	7.2382	2.8556	Up
Hydroxypropionic acid	HMDB0000700	68152	C01013	C3H6O3	1.79188	0.0059701	0.065973	1.574	0.65442	Up
3-Hydroxysebacic acid	HMDB0000350	124350389	NA	C10H18O5	2.16017	0.00029456	0.010436	3.1331	1.6476	Up
3-Methyladipic acid	HMDB0000555	6999745	NA	C7H12O4	1.91535	0.0023565	0.037105	2.4407	1.2873	Up
Pimelic acid	HMDB0000857	385	C02656	C7H12O4	2.01453	0.002856	0.041592	3.094	1.6295	Up
Acetoin	HMDB0003243	179	C00466	C4H8O2	1.83841	0.0069891	0.072605	2.427	1.2792	Up
Adipic acid	HMDB0000448	196	C06104	C6H10O4	1.91092	0.0037677	0.049062	1.9235	0.94372	Up
Alanylvaline	HMDB0028700	96799	NA	C8H16N2O3	2.01459	0.00072353	0.017307	0.33173	-1.5919	Down
Alpha-Hydroxyhippuric acid	HMDB0002404	450272	NA	C9H9NO4	2.3074	5.7442e-05	0.0047658	3.313	1.7282	Up
Ascorbic acid	HMDB0000044	54670067	C00072	C6H8O6	2.0746	0.00094736	0.020264	3.2517	1.7012	Up
Beta-D-Fructose 6-phosphate	HMDB0003971	440641	C05345	C6H13O9P	1.33243	0.00054482	0.014672	0.00065945	-10.566	Down
NAD	HMDB0000902	5892	C00003	C21H27N7O14P2	2.19781	0.00023293	0.0090992	2.8019	1.4864	Up
Carnosine	HMDB0000033	439224	C00386	C9H14N4O3	1.85702	0.0048152	0.057159	1.7817	0.83325	Up
CDP-ethanolamine	HMDB0001564	123727	C00570	C11H20N4O11P2	1.95792	9.4851e-05	0.0058006	0.515	-0.95736	Down
Chlorzoxazone	HMDB0014500	2733	C07931	C7H4ClNO2	2.02717	0.0029952	0.042561	2.0766	1.0542	Up
cis-Aconitic acid	HMDB0000072	643757	C00417	C6H6O6	1.79882	0.0086228	0.08338	1.6615	0.73247	Up
Citramalic acid	HMDB0000426	1081	C00815	C5H8O5	1.96407	0.002085	0.034219	2.101	1.0711	Up
Creatinine	HMDB0000562	588	C00791	C4H7N3O	2.308	9.1967e-05	0.0057503	1.6847	0.7525	Up
Cysteic acid	HMDB0002757	25701	C00506	C3H7NO5S	2.33689	3.9417e-05	0.0040096	3.5512	1.8283	Up
Cytidine	HMDB0000089	6175	C00475	C9H13N3O5	2.31212	9.8684e-06	0.0022185	0.069699	-3.8427	Down
Cytidine 3'-monophosphate	HMDB0240312	66535	C05822	C9H14N3O8P	2.09954	0.0002977	0.010472	0.012031	-6.3771	Down
D-Malic acid	HMDB0031518	92824	C00497	C4H6O5	2.14332	0.00029809	0.010472	3.6184	1.8554	Up
Sebacic acid	HMDB0000792	5192	C08277	C10H18O4	2.28798	7.5569e-05	0.0053545	2.6588	1.4108	Up
Dehydroascorbic acid	HMDB0001264	440667	C05422	C6H6O6	1.46829	0.0039404	0.05034	0.62109	-0.68712	Down
D-Erythrose 4-phosphate	HMDB0001321	122357	C00279	C4H9O7P	1.78508	0.0092244	0.087004	1.8022	0.84977	Up
3a,6b,7a,12a-Tetrahydroxy-5b-cholanoic acid	HMDB0000399	10400369	C01094	C6H13O9P	2.12464	9.9877e-05	0.0059907	0.066421	-3.9122	Down
Gluconic acid	HMDB0000625	10690	C00257	C6H12O7	2.23856	0.00017153	0.0077084	3.6915	1.8842	Up
D-Glucuronic acid	HMDB0000127	444791	C00191	C6H10O7	2.22021	0.00013956	0.0069516	3.1589	1.6594	Up
Dihydroxyacetone phosphate	HMDB0001473	668	C00111	C3H7O6P	1.67095	0.0055848	0.062846	0.18822	-2.4095	Down
Mannitol	HMDB0000765	6251	C00392	C6H14O6	2.11883	0.00041306	0.012725	3.9267	1.9733	Up
Dodecanedioic acid	HMDB0000623	12736	C02678	C12H22O4	2.17506	0.00042897	0.012982	2.4764	1.3082	Up
D-Ribose	HMDB0000283	5779	C00121	C5H10O5	2.18932	0.00028485	0.010323	2.6692	1.4164	Up
Sorbitol	HMDB0000247	5780	C00794	C6H14O6	2.11351	0.00045209	0.013424	3.9049	1.9653	Up
Glutamylglutamine	HMDB0028817	10171586	NA	C10H17N3O6	1.9079	0.0028352	0.041464	2.1067	1.075	Up
Glutaric acid	HMDB0000661	743	C00489	C5H8O4	2.03237	0.00078518	0.018108	2.0256	1.0183	Up
Glyceraldehyde	HMDB0001051	751	C02154	C3H6O3	2.21519	9.388e-07	0.00068894	0.66224	-0.59457	Down
Guanidoacetic acid	HMDB0000128	763	C00581	C3H7N3O2	2.29958	6.9108e-05	0.0050535	2.9209	1.5464	Up
Glycolic acid	HMDB0000115	757	C03547	C2H4O3	1.85624	0.00088354	0.01948	0.28375	-1.8173	Down
Glycylvaline	HMDB0028854	2724807	NA	C7H14N2O3	2.19606	9.1596e-05	0.0057503	0.22393	-2.1589	Down
Hippuric acid	HMDB0000714	464	C01586	C9H9NO3	2.31933	4.0137e-05	0.0040627	9.8052	3.2935	Up
Hypotaurine	HMDB0000965	107812	C00519	C2H7NO2S	2.21546	0.00012647	0.0066695	0.14256	-2.8103	Down
Aminoadipic acid	HMDB0000510	92136	C00956	C6H11NO4	2.23434	0.00027247	0.0099797	2.1582	1.1098	Up
L-Cystine	HMDB0000192	67678	C00491	C6H12N2O4S2	2.28349	6.7102e-05	0.0049816	4.4453	2.1523	Up
Saccharopine	HMDB0000279	160556	C00449	C11H20N2O6	2.30286	4.4167e-05	0.0042016	4.694	2.2308	Up
Malic acid	HMDB0000156	222656	C00149	C4H6O5	2.17665	0.00043703	0.013148	2.7367	1.4524	Up
Maleic acid	HMDB0000176	444266	C01384	C4H4O4	2.091	0.00079109	0.018223	2.076	1.0538	Up
Monoethylhexyl phthalic acid	HMDB0013248	20393	C03343	C16H22O4	2.1084	0.00077275	0.018016	1.8211	0.86484	Up
Methylsuccinic acid	HMDB0001844	6950476	C08645	C5H8O4	2.48875	1.6701e-06	0.00087283	5.2305	2.387	Up
Acetylglycine	HMDB0000532	10972	NA	C4H7NO3	1.65444	0.0035719	0.047554	0.53267	-0.90868	Down
N-Acetylhistidine	HMDB0032055	75619	C02997	C8H11N3O3	2.16992	0.00054178	0.014672	2.9903	1.5803	Up
N-Acetyl-L-alanine	HMDB0000766	88064	NA	C5H9NO3	1.96063	0.00017219	0.0077084	0.48369	-1.0478	Down
N-Acetyltryptophan	HMDB0013713	700653	NA	C13H14N2O3	1.95541	0.004626	0.055684	3.0793	1.6226	Up
Cinnamoylglycine	HMDB0011621	709625	NA	C11H11NO3	2.43755	2.8295e-06	0.0011892	16.715	4.0631	Up
N-Formyl-L-methionine	HMDB0001015	439750	C03145	C6H11NO3S	2.4187	5.279e-06	0.0016724	9.2357	3.2072	Up
Isobutyrylglycine	HMDB0000730	10855600	NA	C6H11NO3	2.31469	4.714e-05	0.0042599	6.3309	2.6624	Up
Isovalerylglycine	HMDB0000678	546304	NA	C7H13NO3	2.11529	0.00047119	0.013689	3.022	1.5955	Up
Pelargonic acid	HMDB0000847	8158	C01601	C9H18O2	1.90493	0.008479	0.082455	1.3761	0.46056	Up
Tiglylglycine	HMDB0000959	6441567	NA	C7H11NO3	2.34127	2.5592e-05	0.0032691	6.398	2.6776	Up
O-Phosphoethanolamine	HMDB0000224	1015	C00346	C2H8NO4P	2.05607	0.00033587	0.011333	0.084766	-3.5604	Down
4-Hydroxycinnamic acid	HMDB0002035	637542	C00811	C9H8O3	1.76763	0.0052292	0.060128	0.26383	-1.9223	Down
Prostaglandin I2	HMDB0001335	5282411	C01312	C20H32O5	2.15791	8.1606e-05	0.0055362	0.039648	-4.6566	Down
Phenylacetylglycine	HMDB0000821	68144	C05598	C10H11NO3	2.29404	3.9015e-05	0.0040084	7.6271	2.9311	Up
Pyridoxal	HMDB0001545	1050	C00250	C8H9NO3	2.21047	0.00048898	0.013852	1.816	0.86073	Up
S-Adenosylhomocysteine	HMDB0000939	439155	C00021	C14H20N6O5S	2.09189	0.00060426	0.015638	2.4756	1.3078	Up
(S)-2-Methylmalate	METPA0309	NA	C02614	C5H8O5	1.63457	0.0024732	0.038384	0.48053	-1.0573	Down
Cysteine-S-sulfate	HMDB0000731	115015	C05824	C3H7NO5S2	2.27559	0.00010889	0.0061979	3.356	1.7468	Up
Suberic acid	HMDB0000893	10457	C08278	C8H14O4	2.03303	0.0013327	0.025286	1.6473	0.72008	Up
Succinic acid	HMDB0000254	1110	C00042	C4H6O4	1.84212	0.0050865	0.059069	2.7422	1.4553	Up
Thalidomide	HMDB0015175	5426	C07910	C13H10N2O4	1.87013	0.0011462	0.02291	0.28352	-1.8185	Down
Threonic acid	HMDB0000943	5460407	C01620	C4H8O5	2.12889	2.7315e-05	0.0033477	0.49009	-1.0289	Down
L-Threonine	HMDB0000167	6288	C00188	C4H9NO3	1.52714	0.0078783	0.078594	0.40484	-1.3046	Down
Thymidine	HMDB0000273	5789	C00214	C10H14N2O5	1.6112	0.0077865	0.077971	0.36581	-1.4508	Down
Thromboxane B2	HMDB0003252	5283137	C05963	C20H34O6	1.97723	0.0007164	0.01726	0.041822	-4.5796	Down
Uridine diphosphate glucuronic acid	HMDB0000935	17473	C00167	C15H22N2O18P2	2.16643	5.7897e-05	0.0047658	0.097954	-3.3517	Down
Uridine diphosphate-N-acetylglucosamine	HMDB0000290	445675	C00043	C17H27N3O17P2	2.23075	3.1743e-05	0.0035642	0.19867	-2.3316	Down
Uridine 5'-monophosphate	HMDB0000288	6030	C00105	C9H13N2O9P	2.10999	0.00016107	0.0074208	0.056828	-4.1373	Down
Vanillic acid	HMDB0000484	8468	C06672	C8H8O4	1.75833	0.0093228	0.087553	2.1087	1.0763	Up
Tartaric acid	HMDB0000956	444305	C00898	C4H6O6	1.60971	0.0077823	0.077968	0.33848	-1.5629	Down
Marindinin	HMDB0029504	98356	NA	C14H16O3	2.01324	0.0015851	0.028548	2.3266	1.2183	Up
16-Hydroxyhexadecanoic acid	HMDB0006294	10466	C18218	C16H32O3	1.88118	0.0051692	0.059639	2.3405	1.2268	Up
1-Naphthol	HMDB0012138	7005	C11714	C10H8O	1.82489	0.0064255	0.069017	15.286	3.9342	Up
2-Methyl-2-[(1-oxo-2-propenyl)amino]-1-propanesulfonic acid	HMDB0031200	65360	NA	C7H13NO4S	2.10323	0.00016883	0.0076414	0.10022	-3.3187	Down
2-Amino-3-phosphonopropionic acid	HMDB0000370	3857	C05672	C3H8NO5P	2.11798	0.0025735	0.039171	1.7359	0.79567	Up
Deoxycytidine	HMDB0000014	13711	C00881	C9H13N3O4	1.01302	0.0085716	0.083081	0.20779	-2.2668	Down
Deoxyribose 5-phosphate	HMDB0001031	45934311	C00673	C5H11O7P	1.8318	0.0092164	0.086991	1.424	0.50999	Up
2-Furoic acid	HMDB0000617	6919	C01546	C5H4O3	1.77196	0.0017853	0.030889	0.56367	-0.82708	Down
2-Hydroxycarbamazepine	HMDB0060651	9925873	C16601	C15H12N2O2	2.05858	0.00028416	0.01032	0.14206	-2.8155	Down
2-Hydroxycinnamic acid	HMDB0002641	637540	C01772	C9H8O3	1.87228	0.0045377	0.055117	1.9145	0.93693	Up
Salicyluric acid	HMDB0000840	10253	C07588	C9H9NO4	1.95201	0.0022047	0.03542	1.7935	0.84281	Up
Mesna	HMDB0003745	598	C03576	C2H6O3S2	1.92316	0.0061812	0.067361	14.781	3.8857	Up
(2-Naphthalenyloxy)acetic acid	HMDB0032706	8422	C18750	C12H10O3	1.9231	0.0010199	0.021125	0.053992	-4.2111	Down
Oxoadipic acid	HMDB0000225	71	C00322	C6H8O5	2.33082	0.0008043	0.018404	1.6117	0.68863	Up
DOPA	HMDB0000181	6047	C00355	C9H11NO4	2.07978	0.0011189	0.022454	2.5298	1.339	Up
3,4-Dihydroxymandelic acid	HMDB0001866	85782	C05580	C8H8O5	1.94817	0.0045552	0.055157	1.8303	0.87207	Up
Beta-Tyrosine	HMDB0003831	440311	C04368	C9H11NO3	2.20741	2.9042e-05	0.0034658	0.44422	-1.1707	Down
3-Chlorotyrosine	HMDB0001885	119226	NA	C9H10ClNO3	1.94632	0.0026611	0.039883	2.9838	1.5771	Up
3-Hydroxyanthranilic acid	HMDB0001476	86	C00632	C7H7NO3	1.95467	0.0013779	0.025868	2.271	1.1833	Up
3-Indoleacetonitrile	HMDB0006524	351795	C02938	C10H8N2	1.88982	0.0025131	0.038752	7.3961	2.8868	Up
3-Methyl-2-oxovaleric acid	HMDB0000491	439286	C00671	C6H10O3	1.773	0.0092387	0.087004	1.5744	0.65477	Up
3-Methylcrotonylglycine	HMDB0000459	169485	NA	C7H11NO3	2.00045	0.0017436	0.030413	2.4168	1.2731	Up
3-Methylxanthine	HMDB0001886	70639	C16357	C6H6N4O2	1.9998	0.0041508	0.052071	1.9165	0.9385	Up
3-Sulfinoalanine	HMDB0000996	1549098	C00606	C3H7NO4S	2.0914	0.00021497	0.0086107	0.2265	-2.1424	Down
4-Bromophenol	HMDB0062397	7808	C14453	C6H5BrO	2.03603	0.0012177	0.02381	2.0443	1.0316	Up
(4-Hydroxybenzoyl)choline	HMDB0029559	151252	NA	C12H18NO3	2.29375	0.00023196	0.0090788	7.3403	2.8758	Up
p-Hydroxyhippuric acid	HMDB0013678	151012	NA	C9H9NO4	2.21951	0.0032632	0.045092	1.9386	0.95504	Up
Imidazoleacetic acid	HMDB0002024	96215	C02835	C5H6N2O2	1.61595	0.0065135	0.06971	0.50305	-0.99123	Down
4-Methylcatechol	HMDB0000873	9958	C06730	C7H8O2	1.84374	0.0055428	0.062545	2.4932	1.318	Up
4-Nitrocatechol	HMDB0002916	3505109	C02235	C6H5NO4	1.91605	0.00070165	0.017082	0.703	-0.50839	Down
4-Nitrophenol	HMDB0001232	980	C00870	C6H5NO3	1.96212	0.00040538	0.012583	0.42622	-1.2303	Down
4-Nitrophenyl phosphate	HMDB0060272	378	C03360	C6H6NO6P	2.32054	3.1336e-05	0.0035426	5.1446	2.3631	Up
Phloretin	HMDB0003306	4788	C00774	C9H10O4	1.82328	0.0053925	0.061593	0.25701	-1.9601	Down
4-Pyridoxic acid	HMDB0000017	6723	C00847	C8H9NO4	2.10866	0.00042291	0.012874	5.8403	2.546	Up
4-Hydroxystyrene	HMDB0004072	62453	C05627	C8H8O	1.51476	0.0082483	0.080983	0.38618	-1.3727	Down
5-Aminopentanoic acid	HMDB0003355	138	C00431	C5H11NO2	2.04121	0.001427	0.026463	1.8707	0.90356	Up
Demethylnobiletin	HMDB0037571	358832	NA	C20H20O8	1.9668	0.00012074	0.0065116	0.39761	-1.3306	Down
5-Hydroxyflavone	HMDB0040556	131752853	NA	C15H10O3	2.02196	0.0013669	0.025768	1.6037	0.68144	Up
Bergapten	HMDB0030637	2355	C01557	C12H8O4	1.75846	0.0067548	0.071214	0.49721	-1.0081	Down
6,8-Diprenylnaringenin	NA	124035	C09724	C25H28O5	1.79787	0.0045449	0.055117	0.21158	-2.2407	Down
6-Aminopenicillanic acid	HMDB0060618	11082	C02954	C8H12N2O3S	1.66561	0.0060251	0.066398	0.19609	-2.3504	Down
6-Hydroxynicotinic acid	HMDB0002658	72924	C01020	C6H5NO3	1.81492	0.0093569	0.087752	2.0555	1.0395	Up
Methylthiouracil	HMDB0254667	4161	C19265	C5H6N2OS	2.19812	9.3596e-05	0.0057912	0.090204	-3.4707	Down
Linoleic acid	HMDB0000673	5280450	C01595	C18H32O2	1.87598	0.0030604	0.04319	2.45	1.2928	Up
Abscisic acid	HMDB0036093	5375200	NA	C26H44O9	2.32984	2.6219e-06	0.0011503	10.987	3.4577	Up
Acetaminophen glucuronide	HMDB0010316	83944	NA	C14H17NO8	1.79629	0.0058093	0.064734	2.945	1.5583	Up
N-Acetylarylamine	HMDB0001250	904	C07565	C8H9NO	2.12868	0.00067634	0.016784	2.2357	1.1607	Up
Acetohexamide	HMDB0014558	1989	C06806	C15H20N2O4S	1.82121	0.0060228	0.066398	2.3552	1.2358	Up
Acetylenedicarboxylate	METPA0378	NA	C03248	C4H2O4	2.53889	1.116e-07	0.00020847	0.44041	-1.1831	Down
Acifluorfen	HMDB0037112	44073	NA	C14H7ClF3NO5	1.77007	0.0062123	0.067361	0.2027	-2.3026	Down
Adenosine monophosphate	HMDB0000045	6083	C00020	C10H14N5O7P	2.11898	0.00043088	0.013001	3.5973	1.8469	Up
alpha-D-Glucose	HMDB0003345	79025	C00267	C6H12O6	2.10003	0.0018597	0.031739	1.7402	0.79927	Up
Oxoglutaric acid	HMDB0000208	51	C00026	C5H6O5	2.13018	0.0010877	0.02202	1.8141	0.85926	Up
Anagrelide	HMDB0014406	2182	NA	C10H7Cl2N3O	1.66463	0.0062191	0.067369	0.16399	-2.6083	Down
L-Arabinose	HMDB0000646	439764	C00259	C5H10O5	2.11413	0.00073485	0.017476	2.5228	1.335	Up
D-Arabinose 5-phosphate	HMDB0011734	188324	C01112	C5H11O8P	1.7465	0.0042904	0.053218	0.34023	-1.5554	Down
Arachidonic acid	HMDB0001043	444899	C00219	C20H32O2	2.24243	0.00052557	0.014496	3.3876	1.7603	Up
(-)-Arctigenin	HMDB0030087	64981	C10545	C21H24O6	2.00282	2.2627e-05	0.0031844	8.5132	3.0897	Up
Argininosuccinic acid	HMDB0000052	16950	C03406	C10H18N4O6	1.7681	0.0049304	0.057991	0.27306	-1.8727	Down
L-Asparagine	HMDB0000168	6267	C00152	C4H8N2O3	2.19315	8.1637e-05	0.0055362	0.22853	-2.1295	Down
Scopolamine	HMDB0003573	NA	C01851	C17H23NO3	2.31034	1.0921e-05	0.0022786	0.071347	-3.809	Down
Azathioprine	HMDB0015128	2265	C06837	C9H7N7O2S	1.78527	0.0067639	0.07126	2.545	1.3477	Up
Benzene-1,2,4-triol	NA	NA	C02814	C6H6O3	1.68085	0.0092006	0.086911	1.8972	0.92389	Up
Phenylglyoxylic acid	HMDB0001587	11915	C02137	C8H6O3	1.92671	0.0060564	0.06652	1.3767	0.46122	Up
3-Hydroxyisovaleric acid	HMDB0000754	69362	C20827	C5H10O3	1.81498	0.0073653	0.074885	1.6919	0.75868	Up
Blasticidin S	HMDB0030452	258	C02010	C17H26N8O5	1.84219	0.0068342	0.071525	5.9172	2.5649	Up
Bumetanide	HMDB0015024	2471	NA	C17H20N2O5S	1.60716	0.00053446	0.014615	6.0116	2.5878	Up
Butabarbital	HMDB0014382	2479	C07827	C10H16N2O3	1.48686	0.00075337	0.017753	0.044226	-4.4989	Down
Camalexin	HMDB0038631	636970	NA	C26H44O9	2.24283	8.2901e-05	0.0055668	3.9137	1.9685	Up
Canavanine	HMDB0002706	439202	C00308	C5H12N4O3	2.09472	0.00084096	0.018906	2.5012	1.3226	Up
Capecitabine	HMDB0015233	60953	C12650	C15H22FN3O6	2.24842	2.0723e-05	0.0029777	0.21477	-2.2191	Down
Catechin	HMDB0002780	9064	C06562	C15H14O6	2.15492	0.00013559	0.0068909	0.079978	-3.6443	Down
(-)-Catechin 3-O-gallate	HMDB0029255	6419835	NA	C22H18O10	1.91896	0.0040911	0.051542	2.0168	1.0121	Up
CDP	HMDB0001546	6132	C00112	C9H15N3O11P2	1.79054	0.0062195	0.067369	3.0534	1.6104	Up
Cefaclor	HMDB0014971	51039	C06877	C15H14ClN3O4S	1.92764	0.0011151	0.022428	0.025382	-5.3001	Down
Cefadroxil	HMDB0015271	47965	C06878	C16H17N3O5S	1.69207	0.0012179	0.02381	2.4163	1.2728	Up
Celecoxib	HMDB0005014	2662	C07589	C17H14F3N3O2S	1.7249	0.0089532	0.085146	1.3673	0.45131	Up
Chlorpropamide	HMDB0014810	2727	NA	C10H13ClN2O3S	1.986	0.00011409	0.0063135	0.0083596	-6.9024	Down
Cholic acid	HMDB0000619	221493	C00695	C24H40O5	2.2414	9.9064e-05	0.0059694	0.08487	-3.5586	Down
Citraconic acid	HMDB0000634	643798	C02226	C5H6O4	2.36087	6.549e-07	0.00055951	0.22692	-2.1397	Down
Cladribine	HMDB0014387	20279	NA	C10H12ClN5O3	2.07793	0.00079353	0.018255	2.3269	1.2184	Up
Clavulanate	HMDB0014904	5280980	C06662	C8H9NO5	2.01908	0.00051085	0.014226	0.15821	-2.6601	Down
3-Carboxy-4-methyl-5-propyl-2-furanpropionic acid	HMDB0061112	123979	NA	C12H16O5	1.83788	0.0066011	0.070207	17.989	4.1691	Up
Cortisol	HMDB0000063	5754	C00735	C21H30O5	2.39726	1.3413e-06	0.00080848	59.66	5.8987	Up
Curcumin	HMDB0002269	969516	C10443	C21H20O6	2.05904	0.0011875	0.02344	2.2588	1.1756	Up
Trehalose	HMDB0000975	7427	C01083	C12H22O11	1.95425	0.00099994	0.020923	1.4647	0.55057	Up
Daidzin	HMDB0033991	107971	C10216	C21H20O9	1.99693	0.00011243	0.0063029	30.298	4.9211	Up
Fructose 6-phosphate	HMDB0000124	69507	C00085	C6H13O9P	2.06473	0.00020347	0.0082956	0.14169	-2.8192	Down
Gluconolactone	HMDB0000150	7027	C00198	C6H10O6	1.84969	0.003874	0.049877	2.1815	1.1253	Up
D-Glucurono-6,3-lactone	HMDB0006355	2724333	C02670	C6H8O6	1.83376	0.005598	0.06296	5.061	2.3394	Up
Diazoxide	HMDB0015251	3019	C06949	C8H7ClN2O2S	1.3427	0.0073353	0.074669	0.67486	-0.56734	Down
4-O-alpha-D-Galactopyranuronosyl-D-galacturonic acid	HMDB0039721	4532283	C02273	C12H18O13	2.2489	1.9891e-05	0.0029373	0.22438	-2.156	Down
4,5-Dihydroorotic acid	HMDB0000528	648	C00337	C5H6N2O4	1.84084	0.0018597	0.031739	0.045046	-4.4725	Down
Diosmetin	HMDB0029676	5281612	C10038	C16H12O6	2.24094	0.00037187	0.011977	0.082659	-3.5967	Down
Dofetilide	HMDB0014349	71329	C07751	C19H27N3O5S2	1.93383	0.0030855	0.043485	2.0524	1.0373	Up
Glucaric acid	HMDB0000663	33037	C00818	C6H10O8	1.70121	0.006057	0.06652	0.32951	-1.6016	Down
Emodin	HMDB0035214	3220	C10343	C15H10O5	1.97244	0.0021371	0.034825	2.4367	1.2849	Up
(-)-Epiafzelechin	HMDB0030822	443639	C12128	C15H14O5	1.95361	0.0018244	0.031398	6.6438	2.732	Up
Epicatechin	HMDB0001871	72276	C09727	C15H14O7	1.76743	0.0076548	0.076952	1.2008	0.26397	Up
Ergothioneine	HMDB0003045	5351619	C05570	C9H15N3O2S	2.05679	0.00072095	0.017286	3.8916	1.9604	Up
Eriodictyol	HMDB0005810	440735	C05631	C15H12O6	1.89024	0.0015717	0.028429	0.10063	-3.3128	Down
Ethionamide	HMDB0014747	2761171	C07665	C8H10N2S	1.8554	0.0013305	0.025286	0.42787	-1.2248	Down
Etodolac	HMDB0014887	3308	C06991	C17H21NO3	1.80373	0.00083753	0.01887	5.1373	2.361	Up
Eugenitol	HMDB0029466	5036604	NA	C11H10O4	1.69597	0.00060629	0.015671	4.2869	2.0999	Up
Eupatilin	HMDB0029469	5273755	C10040	C18H16O7	2.27831	2.4917e-05	0.0032691	2.7747	1.4723	Up
Fenhexamid	HMDB0252201	213031	C18593	C14H17Cl2NO2	1.72125	0.0083419	0.081662	1.3656	0.44959	Up
Fenoldopam	HMDB0014938	3341	C07693	C16H16ClNO3	1.8715	0.0019191	0.032296	0.27761	-1.8489	Down
Ferulic acid	HMDB0000954	445858	C01494	C10H10O4	1.81688	0.0051055	0.059202	3.4714	1.7955	Up
N-trans-feruloyltyramine	HMDB0029365	5280537	C02717	C18H19NO4	2.3221	2.741e-05	0.0033477	8.8895	3.1521	Up
Fisetin	NA	5281614	C10041	C15H10O6	2.17628	0.0097264	0.089784	1.5095	0.59406	Up
Flurbiprofen	HMDB0014850	3394	NA	C15H13FO2	1.20734	0.0098617	0.090584	0.74763	-0.4196	Down
Furosemide	HMDB0001933	3440	C07017	C12H11ClN2O5S	1.80645	0.0010455	0.02144	0.40304	-1.311	Down
Norizalpinin	HMDB0029521	5281616	C10044	C15H10O5	2.19885	0.00026398	0.009842	1.6818	0.74999	Up
Gallic acid	HMDB0005807	370	C01424	C7H6O5	1.55844	0.0054621	0.062008	0.22872	-2.1283	Down
gamma-Glutamylleucine	HMDB0011171	151023	NA	C11H20N2O5	1.98534	0.0015921	0.028622	2.2317	1.1581	Up
Gatifloxacin	HMDB0015178	5379	C07661	C19H22FN3O4	2.097	0.00077941	0.018082	2.0334	1.0239	Up
Gemcitabine	HMDB0014584	60750	C07650	C9H11F2N3O4	2.33088	1.6798e-05	0.0026967	0.27001	-1.8889	Down
Genipin	HMDB0035830	23340	C09780	C11H14O5	1.79207	0.0055338	0.062478	3.0394	1.6038	Up
Genistein	HMDB0003217	5280961	C06563	C15H10O5	1.96526	0.0025081	0.038752	2.5504	1.3507	Up
Genistin	HMDB0033988	5284639	C09126	C21H20O10	1.29801	0.0058925	0.065307	0.058611	-4.0927	Down
Gibberellin A5	HMDB0303484	12310158	C11871	C19H22O5	2.18803	0.00034069	0.011444	3.1263	1.6445	Up
2-Amino-2-deoxy-D-gluconate	METPA0433	NA	C03752	C6H13NO6	1.85928	0.0015223	0.027781	0.14695	-2.7666	Down
Glucosamine 6-sulfate	HMDB0000592	72361	C04132	C6H13NO8S	1.70456	0.0049093	0.057809	0.64034	-0.6431	Down
D-Glucose	HMDB0000122	5793	C00031	C6H12O6	2.28972	8.3657e-05	0.0055958	5.5614	2.4755	Up
Glucose 6-phosphate	HMDB0001401	5958	C00092	C6H13O9P	1.78219	0.00011702	0.0063952	8.7911	3.136	Up
Glyceric acid	HMDB0000139	439194	C00258	C3H6O4	2.24904	2.1551e-05	0.0030753	0.21595	-2.2112	Down
Glycine	HMDB0000123	750	C00037	C2H5NO2	2.04515	0.0012402	0.02404	1.7377	0.79717	Up
Glyoxylic acid	HMDB0000119	760	C00048	C2H2O3	1.87695	0.00031681	0.010924	0.45899	-1.1235	Down
Glycyltyrosine	HMDB0028853	92829	NA	C11H14N2O4	2.32899	3.541e-05	0.0037896	9.4995	3.2479	Up
Griseofulvin	HMDB0014544	441140	C06686	C17H17ClO6	2.24927	5.0343e-05	0.0044216	0.16947	-2.5609	Down
Guanine	HMDB0000132	764	C00242	C5H5N5O	1.81163	0.0079816	0.079153	1.5019	0.58683	Up
Guanosine	HMDB0000133	6802	C00387	C10H13N5O5	2.23798	8.9647e-05	0.0057503	0.43242	-1.2095	Down
Guanosine monophosphate	HMDB0001397	6804	C00144	C10H14N5O8P	1.62067	0.006973	0.072511	0.19177	-2.3826	Down
Gulonic acid	HMDB0003290	152304	C00800	C6H12O7	1.66137	0.0041974	0.052398	0.30056	-1.7343	Down
Heptenophos	HMDB0031793	62773	C18660	C9H12ClO4P	2.17214	0.00041273	0.012725	2.9283	1.5501	Up
Hesperetin	HMDB0005782	72281	C01709	C16H14O6	1.99537	0.001626	0.028978	4.4114	2.1412	Up
Histidylserine	HMDB0028894	6992829	NA	C9H14N4O4	2.50998	6.8074e-07	0.00055951	10.949	3.4527	Up
Hydroxypyruvic acid	HMDB0001352	964	C00168	C3H4O4	2.008	0.00086767	0.019233	2.0063	1.0045	Up
Hypericin	HMDB0034271	5281051	C07606	C30H16O8	1.2402	0.0049832	0.058445	0.035582	-4.8127	Down
Indoleacetaldehyde	HMDB0001190	800	C00637	C10H9NO	1.69041	0.0089794	0.085263	0.39874	-1.3265	Down
Indolepyruvate	HMDB0060484	803	C00331	C11H9NO3	1.58741	0.0093651	0.087752	0.31931	-1.647	Down
Indomethacin	HMDB0014473	3715	C01926	C19H16ClNO4	1.73852	0.0056647	0.063536	0.29861	-1.7436	Down
Irigenin	HMDB0303159	5464170	C17957	C18H16O8	2.18499	0.0078709	0.078594	1.9956	0.99679	Up
Isradipine	HMDB0014415	3784	NA	C19H21N3O5	2.26838	0.00012659	0.0066695	25.889	4.6943	Up
Itaconic acid	HMDB0002092	811	C00490	C5H6O4	2.12003	0.00054304	0.014672	2.3764	1.2488	Up
L-Alanine	HMDB0000161	5950	C00041	C3H7NO2	1.72475	0.0015736	0.028438	0.57837	-0.78995	Down
Lamivudine	HMDB0014847	60825	C07065	C8H11N3O3S	2.3131	2.4569e-05	0.0032691	14.469	3.8549	Up
Dodecanoic acid	HMDB0000638	3893	C02679	C12H24O2	2.01807	0.0034188	0.046409	1.5128	0.5972	Up
Limonin	HMDB0035921	235284	C03514	C26H30O8	1.88227	3.622e-05	0.0038468	12.935	3.6932	Up
Lincomycin	HMDB0015564	656509	C06812	C18H34N2O6S	2.24435	0.00014787	0.0071758	0.13054	-2.9375	Down
Loxoprofen	HMDB0041920	3965	NA	C15H18O3	2.09804	0.00064773	0.016345	2.4373	1.2853	Up
Serine	HMDB0000187	5951	C00065	C3H7NO3	1.84243	0.0055822	0.062846	2.2698	1.1825	Up
L-Tryptophan	HMDB0000929	6305	C00078	C11H12N2O2	1.65401	0.0059719	0.065973	0.32809	-1.6078	Down
Tryptophanamide	HMDB0013318	89366	C00977	C11H13N3O	2.101	0.00046212	0.013618	2.0162	1.0116	Up
Maesopsin	NA	NA	C22553	C15H12O6	1.48295	0.0086573	0.083438	0.61901	-0.69196	Down
Maleamate	METPA0190	NA	C01596	C4H5NO3	1.30201	0.0078908	0.078594	0.80182	-0.31866	Down
Malonic acid	HMDB0000691	867	C00383	C3H4O4	1.7704	0.0094309	0.088085	3.1774	1.6679	Up
Mebendazole	HMDB0014781	4030	NA	C16H13N3O3	2.12027	0.00048134	0.013775	2.6083	1.3831	Up
Mefenamic acid	HMDB0014922	4044	C02168	C15H15NO2	2.3545	1.6275e-05	0.0026754	15.09	3.9155	Up
Melibiose	HMDB0000048	6602503	C05402	C12H22O11	1.59326	0.0038453	0.049725	0.018523	-5.7545	Down
Methyl dihydrojasmonate	HMDB0031740	102861	NA	C13H22O3	1.94131	0.000533	0.014615	5.4323	2.4416	Up
Milrinone	HMDB0014380	4197	C07224	C12H9N3O	2.26973	6.5025e-05	0.0049358	4.634	2.2122	Up
Galactaric acid	HMDB0000639	3037582	C00879	C6H10O8	1.77456	0.0018926	0.032042	0.71657	-0.48081	Down
Mycophenolic acid	HMDB0015159	446541	C20380	C17H20O6	2.31742	4.3428e-05	0.0041937	6.692	2.7424	Up
2-Furoylglycine	HMDB0000439	21863	NA	C7H7NO4	1.86594	0.0015682	0.028409	0.35892	-1.4783	Down
Asymmetric dimethylarginine	HMDB0001539	123831	C03626	C8H18N4O2	1.46101	0.0096038	0.089092	0.48359	-1.0482	Down
N6-(delta2-Isopentenyl)-adenine	METPA1684	NA	C04083	C10H13N5	2.2639	1.5988e-05	0.0026709	2.262	1.1776	Up
N-Acetyl-L-methionine	HMDB0011745	448580	C02712	C7H13NO3S	1.97904	6.9752e-05	0.0050825	0.55071	-0.86065	Down
N-Acetylneuraminate	NA	3568	C00270	C11H19NO9	2.33171	3.0627e-05	0.0035335	6.965	2.8001	Up
N-Acetylneuraminic acid	HMDB0000230	445063	C19910	C11H19NO9	1.92576	0.0037175	0.048623	3.1867	1.6721	Up
N-Acetyl-L-phenylalanine	HMDB0000512	74839	C03519	C11H13NO3	2.22069	3.8971e-05	0.0040084	0.012311	-6.3439	Down
Naproxen	HMDB0001923	156391	C01517	C14H14O3	1.47323	0.0099616	0.091258	0.49512	-1.0142	Down
Naringenin	HMDB0002670	439246	C00509	C15H12O5	1.97753	3.4122e-05	0.0036772	10.587	3.4043	Up
Carglumic acid	HMDB0015673	121396	C05829	C6H10N2O5	1.799	0.0022283	0.035576	0.41851	-1.2567	Down
N-Glycolylneuraminic acid	HMDB0000833	123802	C03410	C11H19NO10	1.87473	0.0003276	0.011163	0.10643	-3.232	Down
Nicotinamide ribotide	HMDB0000229	14181	C00455	C11H15N2O8P	1.9241	0.00010681	0.0061149	0.00012027	-13.021	Down
Nitazoxanide	HMDB0014649	41684	NA	C12H9N3O5S	1.7466	0.0037363	0.048807	0.051306	-4.2847	Down
Nitrofurazone	HMDB0014480	5447130	C08042	C6H6N4O4	2.02528	0.0016238	0.028978	4.2029	2.0714	Up
N-methyl-L-glutamic Acid	HMDB0062660	439377	C01046	C6H11NO4	2.28436	0.00010515	0.006069	37.982	5.2473	Up
beta-Carboline	HMDB0012897	64961	C20157	C11H8N2	1.85615	0.0079047	0.078694	2.1222	1.0856	Up
Caprylic acid	HMDB0000482	379	C06423	C8H16O2	1.67274	0.006289	0.067906	0.18833	-2.4087	Down
Phosphorylcholine	HMDB0001565	1014	C00588	C5H15NO4P	1.67696	0.0087611	0.083985	0.059513	-4.0707	Down
O-Phosphothreonine	HMDB0011185	3246323	C12147	C4H10NO6P	2.14399	4.1507e-05	0.0041202	0.24677	-2.0187	Down
Orotic acid	HMDB0000226	967	C00295	C5H4N2O4	1.94055	0.002479	0.038415	3.8647	1.9504	Up
Pachyrrhizin	HMDB0034049	101277	NA	C19H12O6	1.76762	7.1675e-05	0.0051496	20.201	4.3363	Up
p-Anisic acid	HMDB0001101	7478	C02519	C8H8O3	1.86813	0.007127	0.073227	1.7347	0.79469	Up
Paraoxon	HMDB0013035	9395	C06606	C10H14NO6P	1.82361	0.004926	0.057972	2.6228	1.3911	Up
Pentachlorophenol	HMDB0041974	992	C02575	C6HCl5O	1.50288	0.0026778	0.039932	2.8473	1.5096	Up
D-Glycero-D-galacto-heptitol	HMDB0033750	101748	C08255	C7H16O7	2.05072	3.1358e-05	0.0035426	0.55759	-0.84273	Down
Phosphoenolpyruvic acid	HMDB0000263	1005	C00074	C3H5O6P	2.06679	0.00025402	0.0096125	0.081714	-3.6133	Down
Fosfomycin	HMDB0014966	446987	C06454	C3H7O4P	2.16926	0.00037013	0.011939	0.3113	-1.6836	Down
O-Phosphotyrosine	HMDB0006049	30819	C06501	C9H12NO6P	1.84843	0.0025599	0.039109	0.049252	-4.3437	Down
Pinacidil	HMDB0256556	586318	C13729	C13H19N5	1.91647	0.00012401	0.0066148	11.282	3.4959	Up
Piperacillin	HMDB0014464	43672	C14034	C23H27N5O7S	1.7406	0.0035063	0.047029	0.24751	-2.0144	Down
Piplartine	HMDB0030341	637858	C10166	C17H19NO5	2.41404	9.9343e-06	0.0022185	12.254	3.6152	Up
Piroxicam	HMDB0014694	54676228	C01608	C15H13N3O4S	2.24989	0.0024774	0.038415	5.5679	2.4771	Up
Pomiferin	HMDB0256696	4871	C10519	C25H24O6	1.74399	0.0082497	0.080983	3.3903	1.7614	Up
Pregabalin	HMDB0014375	5486971	NA	C8H17NO2	1.92803	0.00027054	0.009961	0.045388	-4.4615	Down
Prolylhydroxyproline	HMDB0006695	11902892	NA	C10H16N2O4	2.20069	0.0043533	0.053757	3.0322	1.6003	Up
Propynoic acid	HMDB0006804	10110	C00804	C3H2O2	2.00525	7.3107e-05	0.005216	0.52527	-0.92886	Down
Prostaglandin E1	HMDB0001442	5280723	C04741	C20H34O5	1.04971	0.0032533	0.045047	0.035545	-4.8142	Down
Purine	HMDB0001366	1044	C15587	C5H4N4	1.96649	0.0013886	0.025963	3.2644	1.7068	Up
Pyridoxal 5'-phosphate	HMDB0001491	1051	C00018	C8H10NO6P	2.21904	0.00012464	0.0066179	5.4063	2.4346	Up
Pyrrolnitrin	NA	582881	C12491	C10H6Cl2N2O2	2.00542	0.00046959	0.01368	9.2831	3.2146	Up
Pyruvic acid	HMDB0000243	1060	C00022	C3H4O3	1.96855	0.0038178	0.049514	1.6775	0.7463	Up
Quercetin	HMDB0005794	5280343	C00389	C15H10O7	1.81568	0.0089546	0.085146	2.7585	1.4639	Up
Quinic acid	HMDB0003072	6508	C00296	C7H12O6	2.02714	6.8449e-05	0.0050232	6.4057	2.6793	Up
Resveratrol	HMDB0003747	445154	C03582	C14H12O3	1.29295	0.0040547	0.05124	0.11633	-3.1037	Down
Rhein	HMDB0032876	10168	C10401	C15H8O6	1.61982	0.0014757	0.027074	0.091867	-3.4443	Down
Riluzole	HMDB0014878	5070	C07937	C8H5F3N2OS	1.7674	0.0063048	0.068006	2.8918	1.532	Up
Rizatriptan	HMDB0015088	5078	NA	C15H19N5	2.2311	0.0013071	0.025047	5.3329	2.4149	Up
Rosmarinic acid	HMDB0003572	5281792	C01850	C18H16O8	2.26876	0.00029658	0.010472	4.9408	2.3047	Up
Rotenone	HMDB0034436	6758	C07593	C23H22O6	1.87384	0.0031584	0.044227	8.868	3.1486	Up
Saccharin	HMDB0029723	5143	C12283	C7H5NO3S	2.10105	0.00057398	0.01514	2.6811	1.4228	Up
Salicin	HMDB0003546	439503	C01451	C13H18O7	2.21648	0.00011375	0.0063135	0.09636	-3.3754	Down
Selenomethionine	HMDB0003966	105024	C05335	C5H11NO2	2.24062	0.00010221	0.0060024	4.1673	2.0591	Up
Sinapyl alcohol	HMDB0013070	5280507	C02325	C11H14O4	2.22607	0.00017295	0.0077257	3.405	1.7676	Up
Sorbitol-6-phosphate	HMDB0005831	618	C01096	C6H15O9P	2.23054	0.00012845	0.0067288	4.0961	2.0342	Up
Stearic acid	HMDB0000827	5281	C01530	C18H36O2	1.80459	0.0078885	0.078594	1.6297	0.70464	Up
Succinic acid semialdehyde	HMDB0001259	1112	C00232	C4H6O3	1.91342	0.0059005	0.06534	1.623	0.6987	Up
Sulfapyridine	HMDB0015028	5336	NA	C11H11N3O2S	1.99058	0.00098334	0.020699	2.0029	1.0021	Up
Sulfathiazole	HMDB0015619	5340	C11169	C9H9N3O2S2	2.04442	0.0019018	0.032119	3.0246	1.5967	Up
Sulfisoxazole	HMDB0014408	5344	C07318	C11H13N3O3S	1.99216	0.0021622	0.035012	2.1842	1.1271	Up
Sumatriptan	HMDB0005037	5358	C07319	C14H21N3O2S	2.41435	4.4682e-05	0.0042116	161.58	7.3361	Up
Syringin	METPA1704	NA	C01533	C17H24O9	2.25498	0.0020356	0.033651	11.426	3.5143	Up
Taxifolin	METPA0191	NA	C01617	C15H12O7	2.12	7.15e-05	0.0051496	4.3649	2.126	Up
Myristic acid	HMDB0000806	11005	C06424	C14H28O2	1.97702	0.0039979	0.050803	1.5366	0.61976	Up
Thelephoric acid	HMDB0030552	135464206	NA	C18H8O8	1.73162	0.0071244	0.073227	0.27257	-1.8753	Down
Thiamine	HMDB0000235	1130	C00378	C12H17N4OS	2.04357	0.00077967	0.018082	3.036	1.6022	Up
Thiopental	HMDB0014737	3000715	C07521	C11H18N2O2S	2.18417	0.00019169	0.0080549	3.0011	1.5855	Up
Tiglic acid	HMDB0001470	125468	C08279	C5H8O2	2.05072	0.00089533	0.019655	2.6573	1.4099	Up
Tolcapone	HMDB0014468	4659569	C07949	C14H11NO5	1.24928	0.0018444	0.031635	0.068723	-3.8631	Down
Ketorolac	HMDB0014608	3826	C07062	C15H13NO3	1.79774	0.0077607	0.077826	1.7171	0.77999	Up
trans-Cinnamate	NA	3713	C00423	C9H8O2	2.00699	0.0024319	0.037943	1.4861	0.57149	Up
Thyrotropin releasing hormone	HMDB0060080	638678	C03958	C16H22N6O4	2.45748	2.3497e-05	0.0032188	2.8023	1.4866	Up
Tricetin	HMDB0029620	5281701	C10192	C15H10O7	2.18071	0.00019536	0.0080935	2.4718	1.3056	Up
Trichloroacetic acid	HMDB0042048	6421	C11150	C2HCl3O2	2.4037	5.099e-06	0.0016724	5.3449	2.4182	Up
Trinitrotoluene	METPA1821	NA	C16391	C7H5N3O6	2.10033	0.00024686	0.0094283	0.1131	-3.1444	Down
Tyramine	HMDB0000306	5610	C00483	C8H11NO	1.69037	0.0058388	0.064922	37.195	5.217	Up
Uridine 5'-diphosphate	HMDB0000295	6031	C00015	C9H14N2O12P2	1.88462	0.00088044	0.019445	0.16239	-2.6225	Down
Valaciclovir	HMDB0014716	60773	C07184	C13H20N6O4	2.24202	0.00064714	0.016345	2.8886	1.5304	Up
Violacein	HMDB0259831	11053	C21136	C20H13N3O3	1.69541	0.0034983	0.046951	0.41831	-1.2574	Down
Warfarin	HMDB0001935	54678486	C01541	C19H16O4	1.96247	0.00094675	0.020264	2.0775	1.0548	Up
D-Xylitol	HMDB0002917	6912	C00379	C5H12O5	2.28999	6.5095e-05	0.0049358	6.1872	2.6293	Up
(S,E)-Zearalenone	HMDB0031752	5375083	C09981	C18H22O5	1.85847	0.0030876	0.043485	8.7259	3.1253	Up
Zeatin	HMDB0012204	449093	C00371	C10H13N5O	2.23845	0.00013044	0.0067853	3.0488	1.6083	Up
Dinitolmide	HMDB0032558	3092	NA	C8H7N3O5	2.3625	1.3694e-05	0.0024788	3.5178	1.8147	Up

## Sheet: Lung
Metabolite name	HMDB	PubChem	KEGG	Formula	VIP	P value	FDR	Fold Change	log2(FC)	Significant
1-Aminocyclopropanecarboxylic acid	HMDB0036458	535	C01234	C4H7NO2	2.13281	1.2131e-05	0.0016993	0.70437	-0.50559	Down
3-Indolebutyric acid	HMDB0002096	8617	C11284	C12H13NO2	2.36646	0.00033275	0.011367	0.30545	-1.711	Down
2,6-Dimethylpyridine	HMDB0032972	7937	NA	C7H9N	1.33343	2.6772e-09	6.9092e-06	1.0509	0.071603	Up
2-Aminophenol	METPA0236	NA	C01987	C6H7NO	1.21497	0.0030988	0.044363	0.91069	-0.13496	Down
2-Benzoxazolol	HMDB0032931	6043	NA	C7H5NO2	1.5405	5.989e-06	0.0010966	2.4001	1.2631	Up
3-Methylhistamine	HMDB0001861	69520	NA	C6H11N3	1.1885	0.0003901	0.012635	0.80298	-0.31656	Down
(4-Hydroxybenzoyl)choline	HMDB0029559	151252	NA	C12H18NO3	1.01288	0.0083874	0.082425	0.8743	-0.1938	Down
5-(2-Hydroxyethyl)-4-methylthiazole	HMDB0032985	1136	C04294	C6H9NOS	1.49414	0.006934	0.073135	0.72956	-0.4549	Down
5-Aminolevulinic acid	HMDB0001149	137	C00430	C5H9NO3	1.69667	3.2887e-06	0.00083182	2.4591	1.2981	Up
Allopurinol	HMDB0014581	2094	NA	C5H4N4O	1.05492	0.00088151	0.020628	0.92228	-0.11672	Down
Aniline	HMDB0003012	6115	C00292	C6H7N	1.48715	1.4506e-06	0.00047311	1.0023	0.0033832	Up
Benzothiazole	HMDB0032930	7222	NA	C7H5NS	1.56048	0.0059929	0.066893	0.97225	-0.040596	Down
Choline	HMDB0000097	305	C00114	C5H14NO	1.06675	0.00021565	0.0088089	0.68255	-0.55099	Down
Creatine	HMDB0000064	586	C00300	C4H9N3O2	1.18692	0.00023591	0.0094151	0.72883	-0.45635	Down
Cyclopentanone	HMDB0031407	8452	C00557	C5H8O	2.26144	5.0545e-06	0.0010243	0.91932	-0.12136	Down
Cytidine 2',3'-cyclic phosphate	HMDB0011691	65359	C00127	C9H12N3O7P	2.62254	3.0698e-06	0.0008111	4.0224	2.0081	Up
Citicoline	HMDB0001413	13805	C00307	C14H26N4O11P2	2.65973	1.9553e-05	0.0023189	0.21915	-2.19	Down
Cytidine monophosphate	HMDB0000095	6131	C00055	C9H14N3O8P	1.15896	0.0031291	0.044626	0.80539	-0.31224	Down
D-Alanyl-D-alanine	HMDB0003459	5460362	C00993	C6H12N2O3	2.07675	0.0015306	0.029097	0.62499	-0.67809	Down
Decanoylcarnitine	HMDB0000651	11953821	C03299	C17H33NO4	1.44499	0.00016347	0.0075992	2.5476	1.3491	Up
Glutamic acid	HMDB0000148	33032	C00025	C5H9NO4	2.27249	5.4321e-06	0.0010472	0.56179	-0.83189	Down
Harmalol	HMDB0029838	3565	C06537	C12H12N2O	1.78066	0.00048902	0.014666	0.91173	-0.13332	Down
Hypotaurine	HMDB0000965	107812	C00519	C2H7NO2S	1.15882	0.0019686	0.033779	0.8825	-0.18034	Down
Indole-3-carbinol	HMDB0005785	3712	NA	C9H9NO	1.22475	2.8666e-11	2.9917e-07	1.0273	0.03882	Up
Ascorbic acid	HMDB0000044	54670067	C00072	C6H8O6	1.3826	0.00017391	0.0077809	2.2981	1.2004	Up
Dodecanoylcarnitine	HMDB0002250	168381	NA	C19H37NO4	1.02554	0.0005449	0.015517	1.9896	0.99251	Up
2-Pyrrolidineacetic acid	HMDB0029444	2761541	NA	C6H11NO2	1.08983	0.0012516	0.025739	1.4278	0.51383	Up
Leucylalanine	HMDB0028922	81721	NA	C9H18N2O3	1.40589	0.0040552	0.052217	0.64932	-0.62301	Down
Leucylleucine	HMDB0028933	94244	C11332	C12H24N2O3	1.0785	0.00154	0.029201	0.91009	-0.13591	Down
Pyroglutamic acid	HMDB0000267	7405	C01879	C5H7NO3	1.3091	0.003709	0.049632	0.80306	-0.31642	Down
Morpholine	HMDB0031581	8083	C14452	C4H9NO	1.29956	0.0055315	0.063579	0.71423	-0.48554	Down
N,N-Dimethylformamide	HMDB0001888	6228	C03134	C3H7NO	2.74718	0.0032994	0.045876	0.78626	-0.34691	Down
Dimethylglycine	HMDB0000092	673	C01026	C4H9NO2	2.14876	0.0010973	0.023864	0.62836	-0.67033	Down
N-Acetyl-Leu	HMDB0011756	70912	C02710	C8H15NO3	1.12116	0.0050374	0.05964	1.4249	0.5109	Up
Octanoylcarnitine	HMDB0000791	11953814	C02838	C15H29NO4	1.29952	0.0014212	0.027932	2.0239	1.0171	Up
Palmitoylcarnitine	HMDB0000222	11953816	C02990	C23H45NO4	1.21237	0.0015535	0.029318	2.5223	1.3348	Up
2-Hydroxyphenethylamine	HMDB0001065	1000	C02735	C8H11NO	1.3198	0.00017289	0.0077809	0.94775	-0.077429	Down
Sarcosine	HMDB0000271	1088	C00213	C3H7NO2	1.24946	0.0015629	0.02939	0.84156	-0.24885	Down
Glycerophosphocholine	HMDB0000086	657272	C00670	C8H21NO6P	2.29494	0.00086975	0.020553	0.42784	-1.2248	Down
Tetradecanoylcarnitine	HMDB0005066	53477791	NA	C21H41NO4	1.17462	0.00026283	0.0098985	1.942	0.95752	Up
Vanillin	HMDB0012308	1183	C00755	C8H8O3	1.56126	0.00018082	0.0079626	0.90229	-0.14834	Down
1,2-Cyclohexanedione	HMDB0031344	13006	C06105	C6H8O2	1.06113	0.008777	0.084777	1.5472	0.62969	Up
Caffeine	HMDB0001847	2519	C07481	C8H10N4O2	1.0196	0.0036239	0.04876	0.98496	-0.021862	Down
10-Methylacridone	HMDB0033000	69751	NA	C14H11NO	1.93752	0.0031268	0.044626	0.6081	-0.71761	Down
Indan-1-ol	HMDB0059601	22819	C01710	C9H10O	1.3912	0.0017613	0.031674	1.071	0.098893	Up
Triethanolamine	HMDB0032538	7618	C06771	C6H15NO3	1.32521	0.0021396	0.035389	0.75572	-0.40407	Down
2-Hydroxypyridine	HMDB0013751	8871	C02502	C5H5NO	1.2935	2.1785e-05	0.0024572	0.99098	-0.013076	Down
2-Methylbenzothiazole	HMDB0033001	8446	NA	C8H7NS	1.32074	3.3421e-05	0.0032751	0.96855	-0.046104	Down
gamma-Taraxastane-3,20-diol	HMDB0035930	14313597	NA	C9H9Br2NO3	1.25441	2.5765e-07	0.00017926	1.2065	0.27079	Up
Hydroxykynurenine	HMDB0000732	89	C02794	C10H12N2O4	1.15047	1.9755e-05	0.0023296	0.20569	-2.2815	Down
3-Methyladenine	HMDB0011600	1673	C00913	C6H7N5	1.51858	0.0050885	0.059973	0.62634	-0.67499	Down
4-Hydroxycinnamic acid	HMDB0002035	637542	C00811	C9H8O3	2.09294	0.00037487	0.012342	0.41856	-1.2565	Down
5-(hydroxymethyl)cytosine	NA	70751	NA	C5H7N3O2	2.70736	7.4545e-07	0.00030038	9.5402	3.254	Up
Acarbose	HMDB0014429	441184	C06802	C25H43NO18	1.01171	1.7952e-05	0.0021825	0.91292	-0.13145	Down
Adenine	HMDB0000034	190	C00147	C5H5N5	1.92192	0.0042808	0.053766	0.72934	-0.45534	Down
Ribitol	HMDB0000508	NA	C00474	C5H12O5	1.57521	0.0079553	0.079986	0.76669	-0.38329	Down
alpha-Tocopherol	HMDB0001893	14985	C02477	C29H50O2	1.2464	0.0044034	0.054807	9.2366	3.2074	Up
Aminophenazone	HMDB0015493	6009	C07539	C13H17N3O	1.06264	0.0019481	0.033661	1.7541	0.81071	Up
Amlexanox	HMDB0015160	2161	NA	C16H14N2O4	1.5265	0.0099208	0.091264	3.2854	1.7161	Up
Anethole	HMDB0030837	1549040	C10428	C10H12O	1.55326	0.0033589	0.046376	0.74119	-0.43209	Down
2-Aminobenzoic acid	HMDB0001123	227	C00108	C7H7NO2	1.36779	6.7237e-08	7.936e-05	0.96987	-0.044132	Down
Arborinine	HMDB0030177	5281832	C10643	C16H15NO4	1.4165	0.0021	0.034871	2.097	1.0683	Up
Arbutin	HMDB0029943	440936	C06186	C12H16O7	1.47175	1.4847e-07	0.00012396	0.29809	-1.7462	Down
Aspartame	HMDB0001894	134601	C11045	C14H18N2O5	1.79706	6.6203e-05	0.0045212	889.7	9.7972	Up
Azelaic acid	HMDB0000784	2266	C08261	C9H16O4	1.32487	0.0046221	0.056752	0.8993	-0.15312	Down
Benzaldehyde	HMDB0006115	240	C00261	C7H6O	1.22339	0.00039152	0.012651	1.5044	0.58919	Up
Benzoic acid	HMDB0001870	243	C00180	C7H6O2	1.17122	0.00060092	0.016304	0.51318	-0.96247	Down
Benzyl alcohol	HMDB0003119	244	C00556	C7H8O	1.37888	0.0028393	0.042111	0.77647	-0.365	Down
Biotin	HMDB0000030	171548	C00120	C10H16N2O3S	1.29514	0.0022775	0.036729	0.81342	-0.29792	Down
Pyrocatechol	HMDB0000957	289	C00090	C6H6O2	1.28761	0.0020408	0.034383	0.84691	-0.23972	Down
Chloroxine	HMDB0015373	2722	NA	C9H5Cl2NO	1.92494	0.0085765	0.083516	0.58	-0.78588	Down
Cyclamic acid	HMDB0031340	7533	C02824	C6H13NO3S	1.3479	0.00069434	0.017893	0.80574	-0.31161	Down
L-Cysteine	HMDB0000574	5862	C00097	C3H7NO2S	1.71712	0.00073141	0.018438	0.52826	-0.92067	Down
Cytosine	HMDB0000630	597	C00380	C4H5N3O	1.01476	0.0011937	0.025168	0.99611	-0.0056259	Down
Deoxycholic acid	HMDB0000626	222528	C04483	C24H40O4	1.55613	0.00029698	0.010651	0.91381	-0.13004	Down
Allitridin	HMDB0031154	16315	NA	C6H10S3	1.41943	0.008024	0.08039	2.326	1.2178	Up
Marindinin	HMDB0029504	98356	NA	C14H16O3	1.26156	0.0070921	0.074352	3.0136	1.5915	Up
Dihydrouracil	HMDB0000076	649	C00429	C4H6N2O2	2.17671	0.0019551	0.033726	0.80013	-0.3217	Down
N2-gamma-Glutamylglutamine	HMDB0011738	150914	C05283	C10H17N3O6	1.6997	0.0031886	0.045153	3.2914	1.7187	Up
Genipin	HMDB0035830	23340	C09780	C11H14O5	1.41473	0.00043424	0.013528	0.69697	-0.52084	Down
beta-Glycerophosphoric acid	HMDB0002520	2526	C02979	C3H9O6P	1.99748	0.0025485	0.039461	0.5964	-0.74566	Down
Histamine	HMDB0000870	774	C00388	C5H9N3	1.03123	0.0049711	0.059293	1.4763	0.56199	Up
Hydroxyzine	HMDB0014697	3658	C07045	C21H27ClN2O2	1.65583	0.00080648	0.019688	0.64253	-0.63817	Down
Hyocholic acid	HMDB0000760	131750324	NA	C24H40O5	1.22723	0.0036001	0.048496	0.9561	-0.064761	Down
Hypoxanthine	HMDB0000157	790	C00262	C5H4N4O	1.14952	0.0011966	0.025178	0.90266	-0.14775	Down
Indolelactic acid	HMDB0000671	676157	C02043	C11H11NO3	1.05436	0.00022025	0.0089096	0.83534	-0.25957	Down
Inosine	HMDB0000195	6021	C00294	C10H12N4O5	1.97549	0.0033906	0.046622	0.063654	-3.9736	Down
1H-Indole-2,3-dione	HMDB0061933	7054	C11129	C8H5NO2	1.19604	0.0054268	0.06272	1.3925	0.47765	Up
Isopalmitic acid	HMDB0031068	36247	NA	C16H32O2	1.50556	0.00084842	0.020285	0.76082	-0.39436	Down
Isopimpinellin	HMDB0034312	68079	C02162	C13H10O5	2.02965	2.1247e-05	0.0024234	0.63711	-0.65038	Down
Kobusone	HMDB0036790	3440569	NA	C14H22O2	1.58778	0.00011017	0.006096	0.41558	-1.2668	Down
Malic acid	HMDB0000156	222656	C00149	C4H6O5	1.33408	3.2899e-05	0.0032751	0.88445	-0.17714	Down
L-Arginine	HMDB0000517	6322	C00062	C6H14N4O2	1.24719	0.0057944	0.065483	0.79301	-0.33459	Down
Licarin C	HMDB0033319	131751410	C10650	C20H22O4	1.32779	0.00049501	0.014746	0.17703	-2.4979	Down
L-Valine	HMDB0000883	6287	C00183	C5H11NO2	2.28157	0.0073866	0.076269	1.8215	0.86512	Up
Melatonin	HMDB0001389	896	C01598	C13H16N2O2	1.3939	0.00055558	0.015647	2.0131	1.0094	Up
Meprobamate	HMDB0014515	4064	NA	C9H18N2O4	1.31571	8.2797e-05	0.0051174	0.82595	-0.27587	Down
Methamphetamine	HMDB0015517	10836	C07164	C10H15N	1.26051	2.4521e-07	0.00017649	1.0184	0.026285	Up
Minoxidil	HMDB0014494	NA	NA	C9H15N5O	2.28378	0.0017911	0.032088	0.40811	-1.293	Down
N-Acetylmuramate	HMDB0060493	5462244	C02713	C11H19NO8	1.50829	0.001794	0.032088	0.63427	-0.65684	Down
N-Acetyltryptophan	HMDB0013713	700653	NA	C13H14N2O3	1.32804	0.00081267	0.019747	0.31811	-1.6524	Down
Benzyl methyl sulfide	HMDB0031314	13016	NA	C7H13NO	1.2789	9.7934e-05	0.0057421	1.0238	0.033989	Up
Nicotinuric acid	HMDB0003269	68499	C05380	C8H8N2O3	2.21793	0.0012765	0.026003	4.5537	2.187	Up
Isovalerylglycine	HMDB0000678	546304	NA	C7H13NO3	1.5213	0.0012191	0.025471	1.6097	0.68677	Up
Nomilin	HMDB0035772	326240	C08773	C28H34O9	2.41279	4.9886e-07	0.00025397	0.19061	-2.3913	Down
(+)-O-Methylarmepavine	HMDB0030355	259676	NA	C20H25NO3	1.37025	8.9716e-06	0.0014189	0.82733	-0.27347	Down
Ornithine	HMDB0000214	6262	C00077	C5H12N2O2	1.33687	0.0097882	0.090522	1.9866	0.99028	Up
Piperazine	HMDB0014730	4837	C07973	C4H10N2	1.04941	0.0039608	0.051383	0.91847	-0.12269	Down
Piperidine	HMDB0034301	8082	C01746	C5H11N	1.04364	0.0060164	0.067003	1.5269	0.6106	Up
Proline	HMDB0000162	145742	C00148	C5H9NO2	1.52478	1.3043e-07	0.00012375	0.95987	-0.059088	Down
Proline betaine	HMDB0004827	115244	C10172	C7H13NO2	1.62849	0.0090928	0.086382	1.6937	0.76015	Up
Pyridoxine	HMDB0000239	1054	C00314	C8H11NO3	1.0539	0.0025742	0.039713	0.77298	-0.3715	Down
Pyrimidine	HMDB0003361	9260	C00396	C4H4N2	1.02948	0.0086862	0.084172	1.4552	0.54124	Up
Risperidone	HMDB0005020	5073	C06861	C11H13NO	2.23742	0.00013705	0.0069087	0.49925	-1.0022	Down
Shikimic acid	HMDB0003070	8742	C00493	C7H10O5	1.90579	4.5317e-06	0.00095546	0.86068	-0.21644	Down
S-Lactoylglutathione	HMDB0001066	440018	C03451	C13H21N3O8S	1.14395	0.0054254	0.06272	0.39979	-1.3227	Down
Stearoylethanolamide	HMDB0013078	27902	NA	C20H41NO2	1.05944	0.0022535	0.036548	1.3124	0.39222	Up
Succinic acid	HMDB0000254	1110	C00042	C4H6O4	1.0786	0.0071042	0.074369	0.90691	-0.14097	Down
Sulfamoxole	HMDB0015688	12894	NA	C11H13N3O3S	1.32097	0.0021525	0.035427	0.8085	-0.30668	Down
L-Theanine	HMDB0034365	439378	C01047	C7H14N2O3	1.85803	0.0059897	0.066893	0.70987	-0.49437	Down
Tolmetin	HMDB0014643	5509	C07149	C15H15NO3	1.93746	0.00087704	0.020615	0.50385	-0.98893	Down
trans-Cinnamate	NA	3713	C00423	C9H8O2	1.32592	0.0032387	0.045462	0.78422	-0.35066	Down
Urea	HMDB0000294	1176	C00086	CH4N2O	1.07055	0.0036328	0.048826	1.9922	0.99435	Up
Uridine	HMDB0000296	6029	C00299	C9H12N2O6	1.62637	0.00075417	0.018763	0.9293	-0.10579	Down
Xanthosine	HMDB0000299	64959	C01762	C10H12N4O6	1.06728	0.0023653	0.037346	0.8653	-0.20873	Down
D-Xylose	HMDB0000098	135191	C00181	C5H10O5	1.67503	0.00031565	0.01101	0.64967	-0.62222	Down
Wogonin	NA	5281703	C10197	C16H12O5	1.50447	0.0037157	0.049685	0.7517	-0.41177	Down
10-HDoHE	HMDB0060037	88553636	NA	C22H32O3	1.60241	0.00014811	0.0071593	0.25798	-1.9547	Down
12-Hydroxystearic acid	HMDB0061706	7789	NA	C18H36O3	1.90532	0.0057627	0.065266	0.74438	-0.42588	Down
2,8-Quinolinediol	HMDB0240311	NA	C06342	C9H7NO2	1.72674	0.00036908	0.012228	0.081436	-3.6182	Down
3-Hydroxymethylglutaric acid	HMDB0000355	1662	C03761	C6H10O5	1.36866	5.5541e-05	0.0042285	0.80298	-0.31657	Down
3-Hydroxybutyric acid	HMDB0000011	441	C01089	C4H8O3	2.02431	0.0086772	0.084124	2.3528	1.2344	Up
3-Methyladipic acid	HMDB0000555	6999745	NA	C7H12O4	1.76401	0.0023002	0.036837	0.74153	-0.43142	Down
Phenyllactic acid	HMDB0000779	3848	C01479	C9H10O3	1.72141	0.0042618	0.053621	0.20364	-2.2959	Down
5-Hydroxyindoleacetic acid	HMDB0000763	1826	C05635	C10H9NO3	1.1978	9.4064e-08	0.00010334	0.05008	-4.3196	Down
Pimelic acid	HMDB0000857	385	C02656	C7H12O4	1.37002	0.00022407	0.0090115	0.64578	-0.63089	Down
8-HETE	HMDB0004679	5283154	C14776	C20H32O3	1.50364	6.2843e-05	0.0044017	1.1087	0.14887	Up
Alanylisoleucine	HMDB0028690	7408078	NA	C9H18N2O3	1.97784	0.0076812	0.078248	0.13698	-2.8679	Down
Beta-D-Fructose 6-phosphate	HMDB0003971	440641	C05345	C6H13O9P	1.87729	0.0022814	0.036729	0.59763	-0.74268	Down
Caffeic acid	HMDB0001964	689043	C01481	C9H8O4	1.40377	4.5296e-06	0.00095546	0.72691	-0.46015	Down
Chlorzoxazone	HMDB0014500	2733	C07931	C7H4ClNO2	1.22222	1.7177e-05	0.0021599	0.6888	-0.53784	Down
Cholic acid	HMDB0000619	221493	C00695	C24H40O5	1.73472	5.2416e-05	0.0041443	0.0037085	-8.075	Down
cis-Aconitic acid	HMDB0000072	643757	C00417	C6H6O6	1.18994	0.0013077	0.026321	0.61928	-0.69133	Down
Citramalic acid	HMDB0000426	1081	C00815	C5H8O5	1.01773	0.0040731	0.052351	0.72114	-0.47164	Down
Citric acid	HMDB0000094	311	C00158	C6H8O7	1.71492	0.0091075	0.086449	2.6865	1.4257	Up
Cysteic acid	HMDB0002757	25701	C00506	C3H7NO5S	1.39806	0.0059715	0.066797	1.5964	0.6748	Up
Cytidine 3'-monophosphate	HMDB0240312	66535	C05822	C9H14N3O8P	1.73011	0.00029095	0.010553	0.013817	-6.1774	Down
D-Malic acid	HMDB0031518	92824	C00497	C4H6O5	1.76571	0.0013062	0.026317	0.51737	-0.95074	Down
Dehydroascorbic acid	HMDB0001264	440667	C05422	C6H6O6	1.92449	0.00042871	0.013396	0.52979	-0.91652	Down
3a,6b,7a,12a-Tetrahydroxy-5b-cholanoic acid	HMDB0000399	10400369	C01094	C6H13O9P	2.27077	0.004148	0.05289	0.41839	-1.2571	Down
D-Glucuronic acid	HMDB0000127	444791	C00191	C6H10O7	1.94461	0.00043837	0.013576	0.69626	-0.52231	Down
3-Aminoisobutanoic acid	HMDB0003911	64956	C05145	C4H9NO2	1.11071	0.0022201	0.036118	0.44775	-1.1592	Down
Pantothenic acid	HMDB0000210	6613	C00864	C9H17NO5	1.07933	0.0027475	0.041229	0.87972	-0.18489	Down
Guanidoacetic acid	HMDB0000128	763	C00581	C3H7N3O2	1.62053	0.0012239	0.025471	0.86551	-0.20838	Down
Glycylleucine	HMDB0000759	92843	C02155	C8H16N2O3	1.62073	0.0073985	0.076324	0.17856	-2.4856	Down
Glycylvaline	HMDB0028854	2724807	NA	C7H14N2O3	1.64258	0.0053098	0.061966	0.30629	-1.707	Down
Hippuric acid	HMDB0000714	464	C01586	C9H9NO3	1.68881	0.0067842	0.072507	0.43959	-1.1858	Down
Hydroxypyruvic acid	HMDB0001352	964	C00168	C3H4O4	1.16075	0.0007511	0.018708	0.7781	-0.36198	Down
Aminoadipic acid	HMDB0000510	92136	C00956	C6H11NO4	1.60394	0.00071389	0.018239	3.1848	1.6712	Up
L-Cystine	HMDB0000192	67678	C00491	C6H12N2O4S2	1.44212	0.0010967	0.023864	1.8588	0.8944	Up
Saccharopine	HMDB0000279	160556	C00449	C11H20N2O6	1.82835	0.0021476	0.035417	0.33091	-1.5955	Down
Methylsuccinic acid	HMDB0001844	6950476	C08645	C5H8O4	1.5495	0.00025677	0.009746	2.0611	1.0434	Up
Monomethyl phthalate	HMDB0002130	20392	NA	C9H8O4	1.62755	3.0055e-05	0.0030602	0.48787	-1.0354	Down
N-Formyl-L-methionine	HMDB0001015	439750	C03145	C6H11NO3S	1.14278	6.0118e-05	0.0043469	0.30195	-1.7276	Down
Isobutyrylglycine	HMDB0000730	10855600	NA	C6H11NO3	1.49838	0.00072721	0.018377	0.68465	-0.54657	Down
O-Phosphoethanolamine	HMDB0000224	1015	C00346	C2H8NO4P	2.18092	0.0047494	0.05767	0.11444	-3.1274	Down
Prostaglandin I2	HMDB0001335	5282411	C01312	C20H32O5	1.24389	1.8089e-05	0.0021825	1.0454	0.064028	Up
Phenylacetylglycine	HMDB0000821	68144	C05598	C10H11NO3	2.29006	0.00098851	0.022239	0.35196	-1.5065	Down
Phthalic acid	HMDB0002107	1017	C01606	C8H6O4	1.3726	1.1389e-05	0.0016171	0.79928	-0.32323	Down
Pterin	HMDB0000802	73000	C00715	C6H5N5O	2.27399	0.0054132	0.062668	0.28253	-1.8235	Down
Pyridoxal	HMDB0001545	1050	C00250	C8H9NO3	1.13427	0.0016913	0.03099	0.90272	-0.14765	Down
Quinolinic acid	HMDB0000232	1066	C03722	C7H5NO4	1.6692	0.0086521	0.083958	2.7747	1.4723	Up
Sebacic acid	HMDB0000792	5192	C08277	C10H18O4	1.91922	0.0060407	0.067003	3.2898	1.718	Up
Taurine	HMDB0000251	1123	C00245	C2H7NO3S	1.31637	0.0015114	0.02889	0.62828	-0.67051	Down
Thalidomide	HMDB0015175	5426	C07910	C13H10N2O4	1.04836	0.0018882	0.033064	0.87345	-0.1952	Down
Thromboxane B2	HMDB0003252	5283137	C05963	C20H34O6	1.31507	8.6332e-07	0.00033371	0.098016	-3.3508	Down
1-Hydroxypyrene	HMDB0013139	21387	C14519	C16H10O	1.5115	0.0034132	0.046705	0.49609	-1.0113	Down
2-Methyl-2-[(1-oxo-2-propenyl)amino]-1-propanesulfonic acid	HMDB0031200	65360	NA	C7H13NO4S	1.0026	1.0161e-06	0.0003602	0.02193	-5.5109	Down
2-Amino-3-phosphonopropionic acid	HMDB0000370	3857	C05672	C3H8NO5P	1.21932	0.0034168	0.046705	0.66452	-0.58961	Down
Deoxycytidine	HMDB0000014	13711	C00881	C9H13N3O4	1.39407	0.0082612	0.081646	11.971	3.5815	Up
Deoxyribose 5-phosphate	HMDB0001031	45934311	C00673	C5H11O7P	1.52958	0.00070528	0.018063	0.69389	-0.52722	Down
2-Furoic acid	HMDB0000617	6919	C01546	C5H4O3	1.26826	0.0084959	0.082983	0.90215	-0.14855	Down
Oxoadipic acid	HMDB0000225	71	C00322	C6H8O5	2.74893	0.00048837	0.014666	0.3594	-1.4763	Down
3'-Hydroxydaidzein	HMDB0041655	5284648	C14313	C15H10O5	1.8269	0.001007	0.022404	1.5515	0.63362	Up
3,4-Dihydroxybenzeneacetic acid	HMDB0001336	547	C01161	C8H8O4	1.84754	0.0066902	0.071686	0.39681	-1.3335	Down
3-(3,4-Dimethoxyphenyl)-2-propenoic acid	HMDB0034315	717531	NA	C11H12O4	1.43992	3.7665e-05	0.0034182	0.57321	-0.80286	Down
Beta-Tyrosine	HMDB0003831	440311	C04368	C9H11NO3	1.55841	0.00036064	0.012049	1.4722	0.55793	Up
3-Chlorotyrosine	HMDB0001885	119226	NA	C9H10ClNO3	1.63989	0.0082974	0.081926	0.37242	-1.425	Down
3-Hydroxysebacic acid	HMDB0000350	124350389	NA	C10H18O5	2.04712	0.0017927	0.032088	0.59045	-0.76011	Down
3-Methylcrotonylglycine	HMDB0000459	169485	NA	C7H11NO3	2.27316	0.0020761	0.034667	0.52394	-0.93253	Down
3-Methylxanthine	HMDB0001886	70639	C16357	C6H6N4O2	1.44732	0.0019308	0.033474	1.6266	0.7019	Up
4-Guanidinobutanoic acid	HMDB0003464	500	C01035	C5H11N3O2	1.74973	0.0059105	0.0664	0.42775	-1.2252	Down
p-Hydroxyhippuric acid	HMDB0013678	151012	NA	C9H9NO4	1.99759	0.00037472	0.012342	0.68154	-0.55313	Down
Phloretin	HMDB0003306	4788	C00774	C9H10O4	1.18614	0.0055847	0.064049	0.80812	-0.30736	Down
Demethylnobiletin	HMDB0037571	358832	NA	C20H20O8	2.08016	0.0026444	0.040354	0.29144	-1.7787	Down
5'-Methylthioadenosine	HMDB0001173	439176	C00170	C11H15N5O3S	2.16157	0.001833	0.03245	8.303	3.0536	Up
6,8-Diprenylnaringenin	NA	124035	C09724	C25H28O5	1.43992	1.4681e-05	0.0019672	0.57321	-0.80286	Down
6-Aminopenicillanic acid	HMDB0060618	11082	C02954	C8H12N2O3S	1.40583	0.00070217	0.01802	0.6496	-0.62237	Down
Methylthiouracil	HMDB0254667	4161	C19265	C5H6N2OS	1.51819	0.0075048	0.077162	0.45501	-1.136	Down
Thioguanine	HMDB0014496	2723601	C07648	C5H5N5S	1.20112	0.00014761	0.0071593	0.87806	-0.18762	Down
N-Acetylarylamine	HMDB0001250	904	C07565	C8H9NO	1.01898	0.00463	0.056781	1.4768	0.56246	Up
Acetylenedicarboxylate	METPA0378	NA	C03248	C4H2O4	1.98593	0.0038801	0.050959	0.60358	-0.72837	Down
Adenosine	HMDB0000050	60961	C00212	C10H13N5O4	1.57632	0.0071727	0.074634	0.46617	-1.1011	Down
Adipic acid	HMDB0000448	196	C06104	C6H10O4	1.7481	6.8678e-05	0.0046243	0.75104	-0.41304	Down
Afzelechin	HMDB0030823	282014	C09320	C15H14O5	2.10516	0.00097084	0.022025	0.35528	-1.493	Down
Oxoglutaric acid	HMDB0000208	51	C00026	C5H6O5	1.10503	0.00026398	0.0098985	0.8245	-0.27842	Down
D-Arabinose 5-phosphate	HMDB0011734	188324	C01112	C5H11O8P	1.22754	0.0017171	0.031193	0.33838	-1.5633	Down
(-)-Arctigenin	HMDB0030087	64981	C10545	C21H24O6	1.01203	0.00069045	0.017858	0.56757	-0.81712	Down
L-Asparagine	HMDB0000168	6267	C00152	C4H8N2O3	1.25655	0.00056731	0.015852	0.70199	-0.51048	Down
Aspartylphenylalanine	HMDB0000706	93078	NA	C13H16N2O5	1.83953	0.0021485	0.035417	0.099042	-3.3358	Down
Capecitabine	HMDB0015233	60953	C12650	C15H22FN3O6	1.70468	2.8695e-09	6.9092e-06	0.13114	-2.9308	Down
Carnosine	HMDB0000033	439224	C00386	C9H14N4O3	1.52797	0.00075706	0.018812	0.22464	-2.1543	Down
Catechin	HMDB0002780	9064	C06562	C15H14O6	1.59997	0.0042544	0.053592	2.2048	1.1406	Up
CDP	HMDB0001546	6132	C00112	C9H15N3O11P2	1.51744	0.00017821	0.0078978	0.20253	-2.3038	Down
5,7-Dihydroxyflavone	HMDB0036619	5281607	C10028	C15H10O4	1.24614	0.0011835	0.025104	27.479	4.7803	Up
Chrysophanol	HMDB0030670	10208	C10315	C15H10O4	2.08602	6.1342e-06	0.0011038	0.52095	-0.94077	Down
Epicatechin	HMDB0001871	72276	C09727	C15H14O6	1.05475	0.0047448	0.057647	0.36471	-1.4552	Down
Cimetidine	HMDB0014644	2756	C06952	C10H16N6S	1.45532	0.0011875	0.025136	1.4921	0.5773	Up
Cirsimaritin	HMDB0250276	188323	C17785	C17H14O6	1.61874	0.00080976	0.019735	0.51831	-0.94811	Down
D-Alanine	HMDB0001310	71080	C00133	C3H7NO2	1.49192	0.0020932	0.034813	0.77255	-0.37231	Down
Dantron	HMDB0029752	2950	C10312	C14H8O4	2.1916	0.0094538	0.088568	0.61273	-0.70667	Down
D-Erythrose 4-phosphate	HMDB0001321	122357	C00279	C4H9O7P	1.29291	0.0013814	0.027357	0.69639	-0.52203	Down
Dexamethasone	HMDB0015364	5743	C15643	C22H29FO5	1.62171	5.3899e-05	0.0041668	0.42342	-1.2399	Down
Fructose 6-phosphate	HMDB0000124	69507	C00085	C6H13O9P	1.40058	0.0039337	0.051158	0.60615	-0.72226	Down
Gluconic acid	HMDB0000625	10690	C00257	C6H12O7	1.43506	0.0014683	0.02843	0.54269	-0.8818	Down
D-Glucurono-6,3-lactone	HMDB0006355	2724333	C02670	C6H8O6	1.71489	0.003071	0.044147	0.72477	-0.4644	Down
Diazoxide	HMDB0015251	3019	C06949	C8H7ClN2O2S	1.26611	0.00074257	0.018629	0.45581	-1.1335	Down
Dihydroxyacetone phosphate	HMDB0001473	668	C00111	C3H7O6P	2.42981	0.0015554	0.029319	0.67426	-0.56862	Down
Vanillylmandelic acid	HMDB0000291	736172	C05584	C9H10O5	2.10237	0.0017562	0.031655	0.023413	-5.4165	Down
Glucaric acid	HMDB0000663	33037	C00818	C6H10O8	1.3413	0.0095736	0.089249	0.85633	-0.22376	Down
Ellagic acid	HMDB0002899	5281855	C10788	C14H6O8	2.00575	0.0016434	0.030449	0.38717	-1.369	Down
Ethionamide	HMDB0014747	2761171	C07665	C8H10N2S	1.43444	0.00041832	0.01317	0.22405	-2.1581	Down
Eugenitin	HMDB0029467	3083581	NA	C12H12O4	1.84284	0.004107	0.05256	0.26241	-1.9301	Down
Fisetin	NA	5281614	C10041	C15H10O6	1.67353	7.291e-06	0.0012175	0.18021	-2.4723	Down
Flurbiprofen	HMDB0014850	3394	NA	C15H13FO2	1.83654	0.0002996	0.010654	0.46605	-1.1015	Down
Genistein	HMDB0003217	5280961	C06563	C15H10O5	1.15	0.0048623	0.058328	0.51674	-0.95249	Down
Geranic acid	HMDB0036103	5275520	C16461	C10H16O2	2.08462	0.0016011	0.029973	0.3575	-1.484	Down
Glucocheirolin	HMDB0038407	9573943	NA	C11H21NO11S3	1.66335	0.0033956	0.046661	0.015965	-5.9689	Down
Glucosamine 6-sulfate	HMDB0000592	72361	C04132	C6H13NO8S	1.54825	0.0013481	0.026927	0.68	-0.55639	Down
Glutamine	HMDB0000641	5961	C00064	C5H10N2O3	1.56445	0.0098875	0.091078	0.79883	-0.32405	Down
Glutathione	HMDB0000125	124886	C00051	C10H17N3O6S	1.23579	0.0092584	0.087207	0.32752	-1.6104	Down
Glyceric acid	HMDB0000139	439194	C00258	C3H6O4	1.46329	0.0062608	0.06842	0.43864	-1.1889	Down
Glycine	HMDB0000123	750	C00037	C2H5NO2	2.12232	0.0021944	0.035801	0.52243	-0.93668	Down
Glycitein	HMDB0005781	5317750	C14536	C16H12O5	1.7836	0.0033081	0.045911	0.14713	-2.7648	Down
Glycolic acid	HMDB0000115	757	C03547	C2H4O3	1.41959	0.0091985	0.086878	0.77815	-0.36188	Down
Glyoxylic acid	HMDB0000119	760	C00048	C2H2O3	1.6885	0.0029397	0.043121	0.75733	-0.40101	Down
Alantolactone	HMDB0035906	327378	C09289	C15H20O2	1.9003	0.00236	0.037302	0.074337	-3.7498	Down
Histidine	HMDB0000177	6274	C00135	C6H9N3O2	1.3408	9.9752e-05	0.005816	0.52074	-0.94137	Down
Histidylserine	HMDB0028894	6992829	NA	C9H14N4O4	1.23225	0.00083848	0.02014	0.028675	-5.1241	Down
Homogentisic acid	HMDB0000130	780	C00544	C8H8O4	1.92561	0.0079081	0.079742	0.40322	-1.3104	Down
2-hydroxyflutamide	HMDB0060949	91649	C14204	C11H11F3N2O4	1.01414	0.0031378	0.044676	4.0273	2.0098	Up
Indomethacin	HMDB0014473	3715	C01926	C19H16ClNO4	1.43992	0.00049157	0.014715	0.57321	-0.80286	Down
Itaconic acid	HMDB0002092	811	C00490	C5H6O4	2.22245	0.00057188	0.015895	0.38596	-1.3735	Down
L-Alanine	HMDB0000161	5950	C00041	C3H7NO2	1.465	9.1009e-07	0.00033577	0.67254	-0.5723	Down
Lamivudine	HMDB0014847	60825	C07065	C8H11N3O3S	1.3176	0.0034658	0.047221	0.10122	-3.3044	Down
L-Arabitol	HMDB0001851	439255	C00532	C5H12O5	1.64357	0.0022823	0.036729	0.71005	-0.494	Down
Leflunomide	HMDB0015229	3899	C07905	C12H9F3N2O2	1.09927	0.00026583	0.0099437	2.8887	1.5304	Up
Levocetirizine	HMDB0240226	1549000	NA	C21H25ClN2O3	1.74668	0.00033688	0.011452	0.43046	-1.2161	Down
Lincomycin	HMDB0015564	656509	C06812	C18H34N2O6S	1.43992	1.5759e-05	0.0020305	0.57321	-0.80286	Down
Liquiritigenin	HMDB0029519	114829	C09762	C15H12O4	2.09853	0.0068556	0.072822	0.037957	-4.7195	Down
Diaminopimelic acid	HMDB0001370	439283	C00666	C7H14N2O4	1.7217	0.0072416	0.075239	0.31278	-1.6768	Down
Loxoprofen	HMDB0041920	3965	NA	C15H18O3	2.12845	0.0028515	0.042165	0.035411	-4.8197	Down
L-Tyrosine	HMDB0000158	6057	C00082	C9H11NO3	1.43992	0.0020801	0.034679	0.57321	-0.80286	Down
Melibiose	HMDB0000048	6602503	C05402	C12H22O11	1.59938	0.0033458	0.046311	0.11489	-3.1217	Down
Metaxalone	HMDB0014798	15459	C07934	C12H15NO3	1.96625	0.0050003	0.059504	449.58	8.8124	Up
Methionine	HMDB0000696	6137	C00073	C5H11NO2S	1.06004	0.0025856	0.039841	0.46642	-1.1003	Down
Milrinone	HMDB0014380	4197	C07224	C12H9N3O	2.30605	0.00033066	0.011333	2.3419	1.2277	Up
Moclobemide	HMDB0015302	4235	NA	C13H17ClN2O2	2.1299	1.412e-05	0.0019138	0.45689	-1.1301	Down
N-Acetyl-L-aspartic acid	HMDB0000812	65065	C01042	C6H9NO5	1.90876	0.00024782	0.0095965	0.39662	-1.3342	Down
N-Acetylneuraminate	NA	3568	C00270	C11H19NO9	1.43992	0.0001088	0.0060561	0.57321	-0.80286	Down
Guanidinosuccinic acid	HMDB0003157	439918	C03139	C5H9N3O4	2.14326	3.4642e-05	0.0032906	0.31038	-1.6879	Down
Naringin	HMDB0002927	442428	C09789	C27H32O14	1.31714	0.00050164	0.014831	0.1425	-2.811	Down
Carglumic acid	HMDB0015673	121396	C05829	C6H10N2O5	1.06882	0.0043244	0.054055	0.85229	-0.23058	Down
Nicotinic acid	HMDB0001488	938	C00253	C6H5NO2	1.44067	0.0029081	0.042785	0.91023	-0.1357	Down
Nitrofurantoin	HMDB0014836	5353830	NA	C8H6N4O5	2.30796	7.0444e-05	0.0046792	0.36318	-1.4613	Down
Nitrofurazone	HMDB0014480	5447130	C08042	C6H6N4O4	1.99288	0.00040851	0.012939	0.11314	-3.1438	Down
L-Norleucine	HMDB0001645	21236	C01933	C6H13NO2	1.73017	0.0032067	0.045195	2.385	1.254	Up
Caprylic acid	HMDB0000482	379	C06423	C8H16O2	1.26829	0.00013893	0.0069376	0.72914	-0.45573	Down
Phosphorylcholine	HMDB0001565	1014	C00588	C5H15NO4P	1.66179	0.0091717	0.086758	5.2722	2.3984	Up
O-Phosphothreonine	HMDB0011185	3246323	C12147	C4H10NO6P	1.27001	0.0072726	0.075448	0.80111	-0.31994	Down
D-Glycero-D-galacto-heptitol	HMDB0033750	101748	C08255	C7H16O7	1.7236	0.0048315	0.058092	0.28536	-1.8091	Down
Fosfomycin	HMDB0014966	446987	C06454	C3H7O4P	1.14352	0.0041819	0.053179	0.96174	-0.056274	Down
O-Phosphotyrosine	HMDB0006049	30819	C06501	C9H12NO6P	2.28853	0.0020304	0.034289	0.17721	-2.4964	Down
Picrotoxinin	HMDB0240274	31306	NA	C15H16O6	1.53666	0.00056491	0.015829	1.7283	0.78933	Up
Pinacidil	HMDB0256556	586318	C13729	C13H19N5	1.13757	0.0042318	0.053404	6.3173	2.6593	Up
Propynoic acid	HMDB0006804	10110	C00804	C3H2O2	1.656	0.00021416	0.0087822	0.89409	-0.1615	Down
Propionic acid	HMDB0000237	1032	C00163	C3H6O2	1.11436	0.00057132	0.015895	0.88486	-0.17648	Down
Prostaglandin E1	HMDB0001442	5280723	C04741	C20H34O5	1.52953	6.0037e-07	0.00028481	0.24737	-2.0153	Down
Pyrrole-2-carboxylic acid	HMDB0004230	12473	C05942	C5H5NO2	1.2819	0.00044208	0.01367	1.6531	0.72514	Up
Pyruvic acid	HMDB0000243	1060	C00022	C3H3O3	1.7395	0.00013052	0.0066732	0.73046	-0.45312	Down
L-Quebrachitol	HMDB0034221	0	C08257	C7H14O6	2.23101	0.0071726	0.074634	0.41884	-1.2555	Down
Riluzole	HMDB0014878	5070	C07937	C8H5F3N2OS	1.16886	0.0030116	0.043684	1.4527	0.53873	Up
Salicin	HMDB0003546	439503	C01451	C13H18O7	2.11558	0.00013674	0.0069087	0.26772	-1.9012	Down
Selenomethionine	HMDB0003966	105024	C05335	C5H11NO2	2.51364	0.0002449	0.0095708	3.6583	1.8712	Up
Sinapyl alcohol	HMDB0013070	5280507	C02325	C11H14O4	1.0839	5.6038e-06	0.0010538	0.72148	-0.47097	Down
Succinic acid semialdehyde	HMDB0001259	1112	C00232	C4H6O3	2.28514	0.0037835	0.05027	1.7512	0.80836	Up
Thymine	HMDB0000262	1135	C00178	C5H6N2O2	2.06782	0.0013032	0.026281	0.26296	-1.9271	Down
Tiglic acid	HMDB0001470	125468	C08279	C5H8O2	1.05767	0.00012393	0.0064994	1.9069	0.93121	Up
Tolcapone	HMDB0014468	4659569	C07949	C14H11NO5	1.08481	0.0046389	0.056781	3.4778	1.7982	Up
Ketorolac	HMDB0014608	3826	C07062	C15H13NO3	1.0257	0.0040481	0.052191	0.93104	-0.10308	Down
Torasemide	HMDB0014359	41781	NA	C16H20N4O3S	2.16841	0.00051923	0.015086	11.777	3.5579	Up
Thyrotropin releasing hormone	HMDB0060080	638678	C03958	C16H22N6O4	2.22922	0.000598	0.016299	2.4493	1.2923	Up
1,11-Undecanedicarboxylic acid	HMDB0002327	10458	NA	C13H24O4	1.60258	5.3379e-05	0.0041506	2.2143	1.1469	Up
Trinitrotoluene	METPA1821	NA	C16391	C7H5N3O6	1.0011	0.00085585	0.02037	1.4333	0.51933	Up
L-Tryptophan	HMDB0000929	6305	C00078	C11H12N2O2	1.92813	0.0031669	0.044967	0.49908	-1.0027	Down
Uracil	HMDB0000300	1174	C00106	C4H4N2O2	1.42548	0.00061893	0.01667	1.3741	0.45848	Up
Ursolic acid	HMDB0002395	64945	C08988	C30H48O3	1.90889	0.0088539	0.084966	0.37854	-1.4015	Down
Valaciclovir	HMDB0014716	60773	C07184	C13H20N6O4	2.12018	0.00083347	0.020043	0.35008	-1.5143	Down
Violacein	HMDB0259831	11053	C21136	C20H13N3O3	1.19495	0.0054388	0.062756	0.55255	-0.85583	Down
Dinitolmide	HMDB0032558	3092	NA	C8H7N3O5	1.42311	0.00095477	0.021803	1.7232	0.78513	Up
Zonisamide	HMDB0015045	5734	C07504	C8H8N2O3S	1.86785	0.002684	0.040744	0.37292	-1.4231	Down
Xanthurenic acid	HMDB0000881	5699	C02470	C10H7NO4	1.62034	9.7926e-06	0.0014812	0.057801	-4.1128	Down

## Sheet: Kidney
Metabolite name	HMDB	PubChem	KEGG	Formula	VIP	P value	FDR	Fold Change	log2(FC)	Significant
1-Aminocyclopropanecarboxylic acid	HMDB0036458	535	C01234	C4H7NO2	2.11397	0.00079111	0.026729	0.63386	-0.65776	Down
Indole-3-carboxylic acid	HMDB0003320	69867	C19837	C9H7NO2	2.3429	4.4359e-05	0.0042869	4.3079	2.107	Up
1-Methylnicotinamide	HMDB0000699	457	C02918	C7H9N2O	2.45771	1.464e-05	0.0023143	2.861	1.5165	Up
Triethanolamine	HMDB0032538	7618	C06771	C6H15NO3	1.83485	0.0050394	0.077877	2.0417	1.0298	Up
2-Benzoxazolol	HMDB0032931	6043	NA	C7H5NO2	2.65511	2.2349e-08	3.8927e-05	2.7467	1.4577	Up
2'-O-Methyladenosine	HMDB0004326	317398	C04779	C11H15N5O4	2.1533	0.00046571	0.018923	0.27263	-1.875	Down
Indoleacetic acid	HMDB0000197	802	C00954	C10H9NO2	2.27642	0.00020027	0.011092	0.39357	-1.3453	Down
3-Methylhistamine	HMDB0001861	69520	NA	C6H11N3	2.08594	0.0011848	0.033454	1.8938	0.92126	Up
4-Guanidinobutanoic acid	HMDB0003464	500	C01035	C5H11N3O2	1.777	0.0065445	0.090531	0.43033	-1.2165	Down
5-Aminolevulinic acid	HMDB0001149	137	C00430	C5H9NO3	2.65496	3.204e-08	4.626e-05	2.7066	1.4365	Up
Ribothymidine	HMDB0000884	445408	NA	C10H14N2O6	1.81483	0.0068401	0.092236	0.34973	-1.5157	Down
Thioguanine	HMDB0014496	2723601	C07648	C5H5N5S	1.8818	0.0078283	0.10038	4.0873	2.0311	Up
Adenine	HMDB0000034	190	C00147	C5H5N5	2.0527	0.00095687	0.02937	0.5793	-0.78762	Down
Adenosine	HMDB0000050	60961	C00212	C10H13N5O4	2.01535	0.0018332	0.04292	0.47317	-1.0796	Down
Adenosine 3',5'-diphosphate	HMDB0000061	159296	C00054	C10H15N5O10P2	1.6735	0.005798	0.084268	0.77921	-0.35991	Down
Alanylvaline	HMDB0028700	96799	NA	C8H16N2O3	2.52175	1.4606e-06	0.00047213	0.35912	-1.4775	Down
Allopurinol	HMDB0014581	2094	NA	C5H4N4O	2.40196	4.5952e-05	0.0043342	1.3562	0.43952	Up
Anserine	HMDB0000194	112072	C01262	C10H16N4O3	1.84129	0.0014842	0.038221	0.64277	-0.63762	Down
Argininosuccinic acid	HMDB0000052	16950	C03406	C10H18N4O6	2.15733	0.00085225	0.027468	1.8687	0.90204	Up
6-Chloro-N-(1-methylethyl)-1,3,5-triazine-2,4-diamine	HMDB0033249	22563	C06559	C6H10ClN5	2.20631	0.00013701	0.008739	0.38048	-1.3941	Down
Betaine	HMDB0000043	247	C00719	C5H11NO2	1.86961	0.0050043	0.077579	0.56896	-0.8136	Down
Carnosine	HMDB0000033	439224	C00386	C9H14N4O3	1.71506	0.0034942	0.063326	0.67606	-0.56478	Down
Choline	HMDB0000097	305	C00114	C5H14NO	1.47785	0.009273	0.11028	0.88004	-0.18435	Down
2-Hydroxyadenine	HMDB0000403	76900	NA	C10H13N5O5	2.02957	0.0017284	0.041315	0.30439	-1.716	Down
Cyclopentanone	HMDB0031407	8452	C00557	C5H8O	2.0531	0.0010545	0.030887	1.4206	0.50654	Up
Cytarabine	HMDB0015122	6253	C02961	C9H13N3O5	1.83759	0.0036819	0.065307	0.62938	-0.668	Down
Cytidine	HMDB0000089	6175	C00475	C9H13N3O5	2.03441	0.0019467	0.044708	0.5747	-0.79912	Down
Cytidine 2',3'-cyclic phosphate	HMDB0011691	65359	C00127	C9H12N3O7P	2.57129	1.8381e-07	0.00014217	2.5988	1.3778	Up
Citicoline	HMDB0001413	13805	C00307	C14H26N4O11P2	2.3802	2.5649e-05	0.0032675	0.3232	-1.6295	Down
Cytosine	HMDB0000630	597	C00380	C4H5N3O	2.27809	0.00018482	0.010702	1.9032	0.92843	Up
Glucosamine	HMDB0001514	439213	C00329	C6H13NO5	2.44979	7.6119e-06	0.00157	1.697	0.76299	Up
Decanoylcarnitine	HMDB0000651	11953821	C03299	C17H33NO4	2.48498	3.2416e-06	0.00082591	2.8207	1.4961	Up
Ergothioneine	HMDB0003045	5351619	C05570	C9H15N3O2S	1.8206	0.0076129	0.098372	1.7797	0.83162	Up
Ethoxyquin	HMDB0039531	3293	C07475	C14H19NO	1.70593	0.0049445	0.076873	0.40861	-1.2912	Down
Glutamine	HMDB0000641	5961	C00064	C5H10N2O3	2.0218	0.0025415	0.052734	1.8745	0.90652	Up
Glycine	HMDB0000123	750	C00037	C2H5NO2	1.51293	0.0052522	0.079649	0.7812	-0.35623	Down
Glycylproline	HMDB0000721	3013625	NA	C7H12N2O3	1.8141	0.0065864	0.09074	1.5061	0.59079	Up
Guanidinosuccinic acid	HMDB0003157	439918	C03139	C5H9N3O4	1.80186	0.0084925	0.1054	2.2167	1.1484	Up
Guanine	HMDB0000132	764	C00242	C5H5N5O	1.99501	0.0012453	0.034268	0.72987	-0.45428	Down
Guanosine	HMDB0000133	6802	C00387	C10H13N5O5	1.93212	0.0025848	0.05292	0.72943	-0.45516	Down
Guanosine monophosphate	HMDB0001397	6804	C00144	C10H14N5O8P	2.05199	0.00082868	0.027192	3.2388	1.6955	Up
Hexanoylcarnitine	HMDB0000756	3246938	NA	C13H25NO4	2.08513	0.00098269	0.029682	3.1681	1.6636	Up
Hypotaurine	HMDB0000965	107812	C00519	C2H7NO2S	2.19135	0.00055464	0.021339	1.4334	0.51947	Up
Hypoxanthine	HMDB0000157	790	C00262	C5H4N4O	1.99817	0.0072353	0.095238	1.2859	0.36274	Up
Indole-3-acetamide	HMDB0029739	397	C02693	C10H10N2O	1.74731	0.00939	0.11112	0.52445	-0.93113	Down
Indole-3-carbinol	HMDB0005785	3712	NA	C9H9NO	2.03685	0.0022491	0.04864	2.8772	1.5247	Up
Isoleucyl-Serine	HMDB0028916	14426033	NA	C9H18N2O4	2.44256	8.9611e-06	0.0017024	0.40045	-1.3203	Down
Jasmonic acid	HMDB0032797	5281166	C08491	C12H18O3	2.16799	0.00069515	0.024559	2.6955	1.4305	Up
Kynurenic acid	HMDB0000715	3845	C01717	C10H7NO3	1.91621	0.0073654	0.096324	1.5296	0.61316	Up
Ascorbic acid	HMDB0000044	54670067	C00072	C6H8O6	2.32769	8.4304e-05	0.0063902	2.5802	1.3675	Up
Dodecanoylcarnitine	HMDB0002250	168381	NA	C19H37NO4	2.54455	1.5169e-06	0.0004831	3.5652	1.834	Up
2-Pyrrolidineacetic acid	HMDB0029444	2761541	NA	C6H11NO2	1.90006	0.0046043	0.07397	2.4034	1.2651	Up
L-Carnitine	HMDB0000062	10917	C00487	C7H15NO3	1.85271	0.0016111	0.039943	0.66913	-0.57964	Down
Leucine	HMDB0000687	6106	C00123	C6H13NO2	2.01872	0.0034795	0.063259	1.4567	0.5427	Up
Leucylalanine	HMDB0028922	81721	NA	C9H18N2O3	2.4392	6.3436e-06	0.0013877	0.31478	-1.6676	Down
Histidine	HMDB0000177	6274	C00135	C6H9N3O2	2.1261	0.0009012	0.028306	3.4971	1.8062	Up
Lysine	HMDB0000182	5962	C00047	C6H14N2O2	1.9755	0.0033346	0.061569	1.5391	0.62208	Up
LysoPC(18:1/0:0)	HMDB0002815	16081932	C04230	C26H52NO7P	1.91207	0.0041601	0.070388	1.5357	0.61894	Up
Pyroglutamic acid	HMDB0000267	7405	C01879	C5H7NO3	2.00934	0.0025445	0.052734	1.3385	0.42058	Up
Mephedrone	HMDB0041923	45266826	NA	C11H15NO	1.90387	0.0053596	0.080534	0.79805	-0.32546	Down
Methylmalonic acid	HMDB0000202	487	C02170	C4H6O4	1.94763	0.002461	0.051747	0.75519	-0.40509	Down
Dimethylglycine	HMDB0000092	673	C01026	C4H9NO2	2.28385	0.00012966	0.008561	0.52965	-0.91688	Down
N6-Acetyl-L-lysine	HMDB0000206	92832	C02727	C8H16N2O3	2.13131	0.00083954	0.027382	2.473	1.3063	Up
N6-Methyladenosine	HMDB0004044	102175	NA	C11H15N5O4	1.96732	0.0041778	0.070402	1.9772	0.98347	Up
N-Acetylgalactosamine	HMDB0000212	84265	C01132	C8H15NO6	1.80947	0.0062131	0.087716	0.6943	-0.52637	Down
N-Acetyl-Leu	HMDB0011756	70912	C02710	C8H15NO3	2.34699	0.00017005	0.010062	2.2131	1.1461	Up
N-Acetylmannosamine	HMDB0001129	11096158	C00645	C8H15NO6	2.00996	0.0030848	0.058965	2.7648	1.4672	Up
N-Acetylserotonin	HMDB0001238	903	C00978	C12H14N2O2	2.38215	1.7424e-05	0.0026205	0.46477	-1.1054	Down
Octanoylcarnitine	HMDB0000791	11953814	C02838	C15H29NO4	1.56939	0.0071527	0.094617	0.035196	-4.8284	Down
Oleoylcarnitine	HMDB0005065	46907933	NA	C25H47NO4	1.77437	0.0075334	0.097578	2.4799	1.3103	Up
Ornithine	HMDB0000214	6262	C00077	C5H12N2O2	1.84635	0.0074948	0.09737	2.3975	1.2615	Up
Palmitoylcarnitine	HMDB0000222	11953816	C02990	C23H45NO4	1.77636	0.006927	0.092636	1.95	0.96348	Up
Phosphorylcholine	HMDB0001565	1014	C00588	C5H15NO4P	1.66238	0.0092064	0.10999	0.65549	-0.60935	Down
Pipecolic acid	HMDB0000070	849	C00408	C6H11NO2	2.01987	0.002575	0.05292	1.4585	0.54445	Up
Propionic acid	HMDB0000237	1032	C00163	C3H6O2	2.33154	0.00012418	0.0083262	1.886	0.91535	Up
Propionylcarnitine	HMDB0000824	188824	C03017	C10H19NO4	1.90686	0.0023818	0.05055	1.6598	0.73103	Up
Pyridoxine	HMDB0000239	1054	C00314	C8H11NO3	2.04016	0.0010016	0.030002	0.055565	-4.1697	Down
Pyrrolidine	HMDB0031641	31268	NA	C4H9N	2.16013	0.0014372	0.03741	1.569	0.64984	Up
Ribavirin	HMDB0014949	37542	NA	C8H12N4O5	2.05754	0.00080072	0.026885	0.4989	-1.0032	Down
Sarcosine	HMDB0000271	1088	C00213	C3H7NO2	1.97764	0.0012828	0.034822	0.67853	-0.55952	Down
Solasodine	HMDB0035282	5250	C10822	C27H43NO2	2.08622	0.00091555	0.028571	2.2283	1.156	Up
Tetradecanoylcarnitine	HMDB0005066	53477791	NA	C21H41NO4	1.91282	0.0025155	0.052584	1.6296	0.70452	Up
Trigonelline	HMDB0000875	5570	C01004	C7H7NO2	1.88068	0.0026499	0.053735	0.18154	-2.4617	Down
Uracil	HMDB0000300	1174	C00106	C4H4N2O2	1.94844	0.0071026	0.094196	1.3147	0.39471	Up
Uridine 5'-diphosphate	HMDB0000295	6031	C00015	C9H14N2O12P2	1.97852	0.0026268	0.053463	0.38302	-1.3845	Down
Vanillin	HMDB0012308	1183	C00755	C8H8O3	2.61612	1.7452e-07	0.00013998	2.5692	1.3613	Up
alpha-Copaene	HMDB0061851	12303902	C09639	C15H24	1.97291	0.003188	0.059949	2.1501	1.1044	Up
Marindinin	HMDB0029504	98356	NA	C14H16O3	1.9417	0.0047683	0.075654	0.45614	-1.1325	Down
Malic acid	HMDB0000156	222656	C00149	C4H6O5	1.85153	0.0049004	0.076461	0.39323	-1.3466	Down
1,2-Cyclohexanedione	HMDB0031344	13006	C06105	C6H8O2	1.69621	0.0084848	0.10536	0.50183	-0.99474	Down
Boldione	HMDB0003422	13472	C20144	C19H24O2	1.37206	0.009757	0.11431	0.29203	-1.7758	Down
10-Methylacridone	HMDB0033000	69751	NA	C14H11NO	1.97838	0.0041805	0.070402	2.6065	1.3821	Up
Amantadine	HMDB0015051	2130	C06818	C10H17N	2.06282	0.0013788	0.036328	0.48977	-1.0298	Down
3-Indolebutyric acid	HMDB0002096	8617	C11284	C12H13NO2	2.00349	0.00081483	0.027149	0.5471	-0.87012	Down
1-Hydroxy-10-methylacridone	HMDB0032983	5376484	NA	C14H11NO2	1.8957	0.0052755	0.079785	0.23611	-2.0825	Down
1-Hydroxypyrene	HMDB0013139	21387	C14519	C16H10O	1.92374	0.0018896	0.04372	0.043549	-4.5212	Down
Indan-1-ol	HMDB0059601	22819	C01710	C9H10O	2.30871	7.4242e-05	0.0059995	0.42387	-1.2383	Down
1-Methyladenosine	HMDB0003331	27476	C02494	C11H15N5O4	1.88583	0.0076441	0.098717	2.422	1.2762	Up
1-Naphthol	HMDB0012138	7005	C11714	C10H8O	2.12222	0.0011105	0.03187	2.3509	1.2332	Up
Diaminopimelic acid	HMDB0001370	439283	C00666	C7H14N2O4	2.45584	8.8496e-06	0.0016961	5.924	2.5666	Up
2,6-Diethylaniline	HMDB0032782	11369	C11001	C10H15N	2.01727	0.0011785	0.033363	3.4619	1.7916	Up
2,6-Dimethoxy-1,4-benzoquinone	HMDB0029673	68262	C10331	C8H8O4	1.97779	0.00030187	0.014197	7.6821	2.9415	Up
2-Hydroxypyridine	HMDB0013751	8871	C02502	C5H5NO	1.70172	0.0072265	0.095238	0.84643	-0.24053	Down
Quinaldic acid	HMDB0000842	7124	C06325	C10H7NO2	1.86801	0.0083125	0.10382	1.6214	0.69723	Up
3,4,5-Trimethoxycinnamic acid	HMDB0002511	735755	NA	C12H14O5	1.89058	0.0062095	0.087716	2.9775	1.5741	Up
3-(3,4-Dimethoxyphenyl)-2-propenoic acid	HMDB0034315	717531	NA	C11H12O4	1.82187	0.0047889	0.075758	0.24235	-2.0448	Down
2'-O-Methylisoliquiritigenin	HMDB0037319	5319688	C15531	C16H14O4	1.90212	0.0037661	0.066418	1.6046	0.68224	Up
Dephospho-CoA	HMDB0001373	444485	C00882	C21H35N7O13P2S	1.6007	0.0028272	0.055916	0.021389	-5.547	Down
3-Hydroxyanthranilic acid	HMDB0001476	86	C00632	C7H7NO3	2.12913	0.00086065	0.027595	1.8084	0.85475	Up
Hydroxykynurenine	HMDB0000732	89	C02794	C10H12N2O4	2.41657	1.5497e-06	0.00048639	0.49037	-1.0281	Down
Indole-3-propionic acid	HMDB0002302	3744	NA	C11H11NO2	2.44246	1.9554e-05	0.0027322	3.0977	1.6312	Up
Iodotyrosine	HMDB0000021	439744	C02515	C9H10INO3	1.79229	0.0041005	0.069748	0.68367	-0.54863	Down
3-Methyl-2-butenal	HMDB0012157	61020	C07330	C5H8O	1.782	0.0047011	0.075015	0.24694	-2.0178	Down
3-Methyladenine	HMDB0011600	1673	C00913	C6H7N5	2.38033	2.7935e-05	0.0034374	1.8083	0.85461	Up
m-Methylhippuric acid	HMDB0013245	99223	NA	C10H11NO3	1.73701	0.0097809	0.11436	2.3582	1.2377	Up
Phenyllactic acid	HMDB0000779	3848	C01479	C9H10O3	2.04919	0.0010968	0.031718	0.55043	-0.86137	Down
Ureidopropionic acid	HMDB0000026	111	C02642	C4H8N2O3	1.57165	0.0096894	0.11374	0.41629	-1.2643	Down
4-Acetamidobutanoic acid	HMDB0003681	18189	C02946	C6H11NO3	2.02574	0.0035547	0.064099	1.699	0.76464	Up
4-Coumaryl alcohol	HMDB0003654	5280535	C02646	C9H8O3	2.1389	0.00074301	0.02577	2.4269	1.2791	Up
5-(2-Hydroxyethyl)-4-methylthiazole	HMDB0032985	1136	C04294	C6H9NOS	2.05859	0.00051764	0.020495	0.72678	-0.46041	Down
4-Pyridoxic acid	HMDB0000017	6723	C00847	C8H9NO4	2.31184	0.00012747	0.008468	2.2733	1.1848	Up
4-Trimethylammoniobutanoic acid	HMDB0001161	725	C01181	C7H16NO2	2.41818	9.4295e-06	0.0017605	10.012	3.3237	Up
Dihydrothymine	HMDB0000079	676414	C00906	C5H8N2O2	2.39492	4.7335e-05	0.0044095	2.5736	1.3638	Up
AICAR	HMDB0001517	65110	C04677	C9H15N4O8P	2.08419	0.0016203	0.040058	4.1561	2.0552	Up
5-Aminopentanoic acid	HMDB0003355	138	C00431	C5H11NO2	1.87856	0.0045406	0.073237	0.76033	-0.39531	Down
5-Hydroxyomeprazole	HMDB0014010	119560	NA	C17H19N3O4S	2.11276	0.0012186	0.034094	2.0789	1.0558	Up
Carvyl acetate	HMDB0038046	7335	NA	C12H18O2	2.09649	0.0015604	0.039096	2.3269	1.2184	Up
5-Methoxyindoleacetate	HMDB0004096	18986	C05660	C11H11NO3	2.28844	0.00011728	0.0080632	0.2416	-2.0493	Down
5-Methoxytryptophol	HMDB0001896	12835	NA	C11H13NO2	2.23605	7.5998e-05	0.0060967	0.53768	-0.89518	Down
Aesculetin	HMDB0030819	5281416	C09263	C9H6O4	2.32708	7.8887e-05	0.0061677	2.6289	1.3945	Up
6-Aminopenicillanic acid	HMDB0060618	11082	C02954	C8H12N2O3S	1.84434	0.0078235	0.10038	2.0101	1.0072	Up
Kinetin	HMDB0012245	3830	C08272	C10H9N5O	2.42075	4.9078e-05	0.0044658	10.368	3.374	Up
6-Methylcoumarin	HMDB0032394	7092	NA	C10H8O2	1.89911	0.0028731	0.056514	12.675	3.6639	Up
6-Pentyl-2H-pyran-2-one	HMDB0031085	33960	NA	C10H14O2	2.09501	0.0012567	0.034278	1.3683	0.45236	Up
7-Methylguanosine	HMDB0001107	445404	NA	C11H16N5O5	1.8012	0.0079519	0.10154	0.32188	-1.6354	Down
Acetyl tributyl citrate	HMDB0034159	6505	NA	C20H34O8	1.99538	0.0030327	0.058175	2.1641	1.1138	Up
L-Acetylcarnitine	HMDB0000201	7045767	C02571	C9H18NO4	1.72785	0.0098204	0.11459	0.40273	-1.3121	Down
Aconitic acid	HMDB0247961	309	NA	C6H6O6	1.78754	0.0066263	0.090904	1.3681	0.45218	Up
Ribitol	HMDB0000508	NA	C00474	C5H12O5	2.56868	1.3746e-06	0.00046205	2.6972	1.4315	Up
Agmatine	HMDB0001432	199	C00179	C5H14N4	1.93385	0.0097846	0.11436	757.43	9.565	Up
Agnuside	HMDB0036561	3512643	NA	C22H26O11	1.73279	0.0049131	0.076494	0.31377	-1.6722	Down
D-Alanyl-D-alanine	HMDB0003459	5460362	C00993	C6H12N2O3	2.34148	8.0822e-05	0.0062486	0.44586	-1.1653	Down
Alanylisoleucine	HMDB0028690	7408078	NA	C9H18N2O3	2.4015	1.8592e-05	0.0027108	3.4433	1.7838	Up
Albendazole	HMDB0014659	2082	C01779	C12H15N3O2S	1.82067	0.0082084	0.10333	0.43794	-1.1912	Down
Salbutamol	HMDB0001937	2083	C11770	C13H21NO3	1.76199	0.004338	0.071812	0.38463	-1.3785	Down
Alitame	HMDB0037324	13362146	NA	C14H25N3O4S	1.63618	0.0052527	0.079649	0.22792	-2.1334	Down
Allantoin	HMDB0000462	204	C02350	C4H6N4O3	1.94252	0.0034659	0.063139	1.662	0.7329	Up
Aminocaproic acid	HMDB0001901	564	C02378	C6H13NO2	1.82101	0.0046842	0.074868	0.50942	-0.97306	Down
Aminophenazone	HMDB0015493	6009	C07539	C13H17N3O	1.90875	0.0053672	0.080534	2.1965	1.1352	Up
Androsterone	HMDB0000031	5879	C00523	C19H30O2	1.88618	0.0058835	0.085117	2.1021	1.0719	Up
Anisomycin	NA	253602	NA	C14H19NO4	1.96082	0.0024096	0.050961	0.62004	-0.68958	Down
Anonaine	HMDB0030348	3462225	C09339	C17H15NO2	2.35268	0.00011187	0.0078157	0.1865	-2.4227	Down
2-Aminobenzoic acid	HMDB0001123	227	C00108	C7H7NO2	2.45288	1.1903e-05	0.0020139	1.4651	0.55102	Up
Arborinine	HMDB0030177	5281832	C10643	C16H15NO4	1.81767	0.0052925	0.079875	2.6811	1.4228	Up
Arbutin	HMDB0029943	440936	C06186	C12H16O7	1.54962	0.002758	0.055115	3.5441	1.8254	Up
Scopolamine	HMDB0003573	NA	C01851	C17H23NO3	2.12483	0.0010011	0.030002	3.8452	1.943	Up
Auraptene	HMDB0034054	1550607	NA	C19H22O3	1.49638	0.0089489	0.10833	0.221	-2.1779	Down
Austdiol	HMDB0030858	3520232	NA	C12H12O5	1.79208	0.0088736	0.10772	1.8888	0.91751	Up
Baclofen	HMDB0014327	2284	NA	C10H12ClNO2	2.121	0.00093104	0.028971	4.7355	2.2435	Up
Benzaldehyde	HMDB0006115	240	C00261	C7H6O	2.28905	0.0003861	0.01688	1.4209	0.50679	Up
Benzoic acid	HMDB0001870	243	C00180	C7H6O2	1.93479	0.0021169	0.047118	2.1627	1.1128	Up
Benzyl alcohol	HMDB0003119	244	C00556	C7H8O	2.39969	4.1512e-05	0.0042146	2.1252	1.0876	Up
Benzyl benzoate	HMDB0014814	2345	C12537	C14H12O2	2.35546	1.3546e-05	0.0021731	2.7076	1.437	Up
Benzyl isothiocyanate	HMDB0033969	2346	C03098	C8H7NS	2.2314	0.00015179	0.0093537	0.64235	-0.63857	Down
Berberine	HMDB0003409	2353	C00757	C20H18NO4	1.64189	0.0098647	0.11498	0.33926	-1.5595	Down
Nicotinamide ribotide	HMDB0000229	14181	C00455	C11H15N2O8P	1.94916	0.001472	0.038098	0.29903	-1.7416	Down
Betonicine	HMDB0029412	164642	C08269	C7H13NO3	2.13184	0.00056105	0.021417	0.71533	-0.48331	Down
Biliverdin	HMDB0001008	5353439	C00500	C33H34N4O6	1.92253	0.00375	0.066189	3.3399	1.7398	Up
Biotin	HMDB0000030	171548	C00120	C10H16N2O3S	1.82154	0.0092522	0.11022	5.5942	2.4839	Up
Bisoprolol	HMDB0014750	2405	C06852	C18H31NO4	2.1554	4.0338e-05	0.00416	26.709	4.7393	Up
Caffeine	HMDB0001847	2519	C07481	C8H10N4O2	2.04718	0.0010162	0.030356	0.54705	-0.87026	Down
Canavanine	HMDB0002706	439202	C00308	C5H12N4O3	1.40719	0.0063707	0.08907	0.24874	-2.0073	Down
Captopril	HMDB0015328	44093	NA	C9H15NO3S	1.82898	0.0061024	0.087054	1.9149	0.93724	Up
Pyrocatechol	HMDB0000957	289	C00090	C6H6O2	2.43253	1.2236e-05	0.0020491	4.6803	2.2266	Up
Cefditoren	HMDB0015199	9870843	NA	C25H28N6O7S3	2.03684	0.00027045	0.013192	8.0567	3.0102	Up
Celastrol	HMDB0002385	122724	NA	C29H38O4	2.02102	0.0053028	0.079918	129.44	7.0161	Up
Chloramphenicol	HMDB0014589	5959	C00918	C11H12Cl2N2O5	1.87175	0.0047192	0.075204	0.53183	-0.91095	Down
Chlordiazepoxide	HMDB0014618	NA	NA	C16H14ClN3O	1.94621	0.0020698	0.046356	0.54711	-0.87009	Down
Chrysanthemic acid	NA	16747	C09842	C10H16O2	1.91728	0.0055154	0.08189	1.3194	0.39985	Up
Cimetidine	HMDB0014644	2756	C06952	C10H16N6S	1.70976	0.0097845	0.11436	9.8734	3.3035	Up
cis,cis-Muconic acid	HMDB0006331	5280518	C02480	C6H6O4	2.08321	0.0006432	0.023415	2.4117	1.2701	Up
Cocaethylene	HMDB0041860	2825	NA	C18H23NO4	1.92935	0.0058456	0.084681	1.6223	0.69807	Up
Colchicine	HMDB0015466	2833	C07592	C22H25NO6	1.87135	0.00015896	0.0095631	5.222	2.3846	Up
Coniferyl alcohol	HMDB0012915	1549095	C00590	C10H12O3	2.48718	5.0169e-06	0.0011437	4.1333	2.0473	Up
Creatinine	HMDB0000562	588	C00791	C4H7N3O	2.24462	0.0027587	0.055115	3.405	1.7677	Up
Crotamiton	HMDB0014410	688020	NA	C13H17NO	1.92129	0.0053091	0.079958	2.9193	1.5456	Up
Cucurbitacin B	HMDB0034927	5353545	C08794	C32H46O8	2.23974	0.00038175	0.016776	2.2665	1.1805	Up
Curdione	HMDB0034714	5362828	C17493	C15H24O2	1.90688	0.0033531	0.06161	2.5411	1.3454	Up
Cyanidin	HMDB0002708	128861	C05905	C15H11O6	1.8283	0.0058054	0.084268	2.3429	1.2283	Up
Cyclohexylamine	HMDB0031404	7965	C00571	C6H13N	2.01194	0.0031405	0.059582	2.8413	1.5066	Up
Cyclopamine	NA	442972	NA	C27H41NO2	2.04286	0.0012533	0.034278	1.9966	0.99757	Up
Cytidine monophosphate	HMDB0000095	6131	C00055	C9H14N3O8P	1.6258	0.0044633	0.072879	0.8096	-0.30472	Down
D-alpha-Aminobutyric acid	HMDB0000650	439691	C02261	C4H9NO2	1.8204	0.0033452	0.06161	0.77798	-0.3622	Down
D-Alanine	HMDB0001310	71080	C00133	C3H7NO2	1.91111	0.0042248	0.070842	0.3797	-1.3971	Down
Dehydroepiandrosterone	HMDB0000077	5881	C01227	C19H28O2	1.81662	0.0074047	0.096605	0.2056	-2.2821	Down
Deoxycorticosterone	HMDB0000016	6166	C03205	C23H32O4	1.84498	0.0041788	0.070402	0.42481	-1.2351	Down
Deoxycytidine	HMDB0000014	13711	C00881	C9H13N3O4	1.99864	0.0013113	0.035367	0.38475	-1.378	Down
Deoxyguanosine	HMDB0000085	187790	C00330	C10H13N5O4	2.01511	0.0027953	0.055582	0.38122	-1.3913	Down
Dethiobiotin	HMDB0003581	445027	C01909	C10H18N2O3	2.02237	0.0025313	0.052662	1.677	0.74592	Up
Diacetyl	HMDB0003407	650	C00741	C4H6O2	1.90926	0.0058799	0.085117	1.5391	0.62212	Up
Di-2-propenyl sulfide	HMDB0036491	11617	C08370	C6H10S	2.0539	0.001852	0.043199	2.4288	1.2802	Up
Dihydrofolic acid	HMDB0001056	98792	C00415	C19H21N7O6	1.57201	0.005829	0.084497	3.3848	1.7591	Up
Norsanguinarine	HMDB0030176	97679	C05191	C20H15NO4	1.78775	0.0042768	0.071262	0.28683	-1.8017	Down
Dihydrouracil	HMDB0000076	649	C00429	C4H6N2O2	2.10072	0.0015399	0.038874	2.4887	1.3154	Up
(+)-Limonene	HMDB0003375	440917	C06099	C10H16	1.99496	0.0015583	0.039096	2.1044	1.0734	Up
D-Tryptophan	HMDB0013609	9060	C00525	C11H12N2O2	2.18017	0.00057014	0.021587	3.0215	1.5953	Up
Dyphylline	HMDB0014789	3182	C07819	C10H14N4O4	1.90737	0.0020401	0.045975	0.35305	-1.5021	Down
Ectoine	HMDB0240650	NA	C06231	C6H10N2O2	2.02638	0.00056171	0.021417	0.72058	-0.47277	Down
Emetine	METPA0972	NA	C09421	C29H40N2O4	1.46171	0.0024069	0.050955	2.3522	1.234	Up
Epicatechin	HMDB0001871	72276	C09727	C15H14O6	2.05245	0.0017675	0.041946	2.0392	1.028	Up
Epinephrine	HMDB0000068	5816	C00788	C9H13NO3	1.86085	0.00083426	0.027292	0.6638	-0.59119	Down
Ethanolamine	HMDB0000149	700	C00189	C2H7NO	2.12783	0.00035629	0.015977	0.7089	-0.49636	Down
Eupatilin	HMDB0029469	5273755	C10040	C18H16O7	2.2821	7.161e-05	0.0058577	0.13168	-2.9248	Down
Flumequine	HMDB0041895	3374	NA	C14H12FNO3	1.86092	0.0086917	0.10641	2.0436	1.0311	Up
Fluorene	HMDB0252355	6853	C07715	C13H10	1.85303	0.0045266	0.073213	0.4763	-1.0701	Down
gamma-Glutamylcysteine	HMDB0001049	123938	C00669	C8H14N2O5S	1.81771	0.0060747	0.086838	0.31177	-1.6814	Down
N2-gamma-Glutamylglutamine	HMDB0011738	150914	C05283	C10H17N3O6	2.02647	0.002487	0.05214	2.3461	1.2302	Up
Ganoderic acid I	HMDB0035310	73657195	NA	C30H44O8	1.9343	0.0052153	0.079317	3.8964	1.9622	Up
2-Amino-2-deoxy-D-gluconate	METPA0433	NA	C03752	C6H13NO6	2.12734	0.0010709	0.031214	1.4868	0.57217	Up
Glucosamine 6-phosphate	HMDB0001254	439217	C00352	C6H14NO8P	1.98454	0.0020559	0.046186	1.8875	0.9165	Up
Glutamic acid	HMDB0000148	33032	C00025	C5H9NO4	1.80769	0.0044292	0.072613	2.9476	1.5595	Up
Glycerol	HMDB0000131	753	C00116	C3H8O3	1.85469	0.0091547	0.10966	1.9876	0.99101	Up
Glycerophosphocholine	HMDB0000086	657272	C00670	C8H21NO6P	2.06945	0.0012861	0.034861	2.7327	1.4503	Up
Glycylglycylglycine	HMDB0029419	11161	NA	C6H11N3O4	1.6126	0.0090035	0.10876	0.74033	-0.43376	Down
2-Amino-3-phosphonopropionic acid	HMDB0000370	3857	C05672	C3H8NO5P	2.16663	0.00013132	0.0086157	14.208	3.8286	Up
Glycylvaline	HMDB0028854	2724807	NA	C7H14N2O3	2.15707	0.00039216	0.017015	0.41603	-1.2652	Down
Griseofulvin	HMDB0014544	441140	C06686	C17H17ClO6	2.37694	3.307e-05	0.0037673	0.20244	-2.3044	Down
7-Isopropyl-1,4-dimethylazulene	HMDB0036648	3515	C09675	C15H18	1.8642	0.0078988	0.10104	2.9239	1.5479	Up
Gyromitrin	HMDB0033952	5365327	C08305	C4H8N2O	2.22326	0.00033452	0.015317	1.6088	0.68599	Up
19-Norandrosterone	HMDB0002697	9548753	NA	C18H28O2	1.73564	0.0085087	0.1055	2.9728	1.5718	Up
Harmalol	HMDB0029838	3565	C06537	C12H12N2O	2.47476	6.2815e-06	0.0013877	4.8317	2.2725	Up
Harpagoside	HMDB0253053	4221373	C09783	C24H30O11	2.33894	0.00031759	0.014634	32.413	5.0185	Up
Alantolactone	HMDB0035906	327378	C09289	C15H20O2	2.04615	0.0012432	0.034257	0.51646	-0.95327	Down
Histamine	HMDB0000870	774	C00388	C5H9N3	2.04865	0.0012421	0.034257	2.1752	1.1212	Up
Histidylserine	HMDB0028894	6992829	NA	C9H14N4O4	2.27621	7.6483e-05	0.0061122	0.17301	-2.5311	Down
Homoeriodictyol	HMDB0253205	73635	C09756	C16H14O6	2.06459	0.0020344	0.045896	2.3189	1.2134	Up
L-Homoserine	HMDB0000719	12647	C00263	C4H9NO3	2.28011	9.6284e-05	0.0069508	0.64012	-0.64359	Down
Homovanillic acid	HMDB0000118	1738	C05582	C9H10O4	2.11453	0.00068909	0.024465	0.50911	-0.97395	Down
Hyocholic acid	HMDB0000760	131750324	NA	C24H40O5	2.04973	0.001234	0.034257	0.7114	-0.49126	Down
Hyoscyamine	HMDB0014568	NA	C02046	C17H23NO3	1.84095	0.0074255	0.096817	2.7627	1.4661	Up
Ibutilide	HMDB0014453	60753	C07753	C44H76N4O10S2	2.09854	0.00074945	0.02577	0.33613	-1.5729	Down
Imidacloprid	HMDB0040292	86418	C11110	C9H10ClN5O2	1.84831	0.0069469	0.092751	0.17655	-2.5018	Down
Tryptophol	HMDB0003447	10685	C00955	C10H11NO	2.13844	0.00028731	0.013766	0.60077	-0.73511	Down
Indolelactic acid	HMDB0000671	676157	C02043	C11H11NO3	1.91081	0.0028848	0.05659	0.44022	-1.1837	Down
Indoxyl sulfate	HMDB0000682	10258	NA	C8H7NO	2.19337	0.00067425	0.024085	1.3499	0.43288	Up
Irinotecan	HMDB0014900	60838	C16641	C33H38N4O6	1.51712	0.00627	0.088271	3.5327	1.8208	Up
1H-Indole-2,3-dione	HMDB0061933	7054	C11129	C8H5NO2	1.81696	0.0046749	0.074829	0.5219	-0.93816	Down
3-Methyl-1-butylamine	HMDB0031659	7894	C02640	C5H13N	1.74131	0.0038545	0.067319	0.30033	-1.7354	Down
Isoleucyl-Glutamine	HMDB0028905	22935676	NA	C11H21N3O4	1.86942	0.006024	0.086401	0.35922	-1.4771	Down
Isopimpinellin	HMDB0034312	68079	C02162	C13H10O5	2.06605	0.001343	0.035688	0.81176	-0.30088	Down
Isorosmanol	HMDB0036661	11996616	NA	C20H26O5	1.6771	0.0065515	0.090531	22.379	4.4841	Up
Safrole	HMDB0033591	5144	C10490	C10H10O2	1.64815	0.0043435	0.071812	16.942	4.0826	Up
Kahweol	HMDB0035602	442495	C09893	C20H26O3	1.22333	0.0095042	0.11206	0.22763	-2.1353	Down
Khellin	HMDB0253797	3828	C09010	C14H12O5	1.96415	0.0031916	0.059949	2.3135	1.2101	Up
Kobusone	HMDB0036790	3440569	NA	C14H22O2	2.4499	6.9308e-06	0.0014433	2.5772	1.3658	Up
Kojic acid	HMDB0032923	3840	C14516	C6H6O4	2.73882	2.3988e-06	0.00066604	20.743	4.3746	Up
Lactitol	HMDB0040937	157355	NA	C12H24O11	1.88036	0.0075584	0.097785	5.7398	2.521	Up
L-Arginine	HMDB0000517	6322	C00062	C6H14N4O2	1.92399	0.0013246	0.035548	0.64966	-0.62224	Down
L-Asparagine	HMDB0000168	6267	C00152	C4H8N2O3	1.85906	0.006122	0.087054	1.2657	0.3399	Up
L-Aspartic acid	HMDB0000191	5960	C00049	C4H7NO4	1.60702	0.0086604	0.10623	6.4824	2.6965	Up
(R)-Laudanidine	HMDB0030211	92732	C17592	C20H25NO4	2.59623	1.0066e-07	0.00010381	3.4429	1.7836	Up
Citrulline	HMDB0000904	9750	C00327	C6H13N3O3	2.30922	0.00010832	0.0076166	1.9348	0.95217	Up
L-Cystathionine	HMDB0000099	439258	C02291	C7H14N2O4S	1.84061	0.0054138	0.080971	0.33431	-1.5807	Down
Leflunomide	HMDB0015229	3899	C07905	C12H9F3N2O2	1.30518	0.00046695	0.018938	0.14988	-2.7381	Down
Leucylproline	HMDB0011175	80817	NA	C11H20N2O3	2.49373	1.1526e-06	0.00044893	0.058303	-4.1003	Down
Licarin C	HMDB0033319	131751410	C10650	C20H22O4	2.27639	0.00018019	0.010544	2.8957	1.5339	Up
Limonin	HMDB0035921	235284	C03514	C26H30O8	2.05122	0.0015103	0.03857	0.41294	-1.276	Down
Kynurenine	HMDB0000684	161166	C00328	C10H12N2O3	2.29127	0.00021633	0.011507	1.8204	0.86422	Up
L-Norleucine	HMDB0001645	21236	C01933	C6H13NO2	2.01237	0.0021629	0.047876	3.3042	1.7243	Up
Lotaustralin	HMDB0033865	4626626	C08334	C11H19NO6	1.71325	0.0080432	0.10212	0.72615	-0.46165	Down
Proline	HMDB0000162	145742	C00148	C5H9NO2	1.96511	0.0032205	0.060317	0.57957	-0.78695	Down
L-Tryptophan	HMDB0000929	6305	C00078	C11H12N2O2	1.97164	3.9155e-05	0.0040837	6.6577	2.735	Up
L-Tyrosine	HMDB0000158	6057	C00082	C9H11NO3	2.02661	0.001744	0.041505	1.7355	0.79536	Up
L-Valine	HMDB0000883	6287	C00183	C5H11NO2	1.80062	0.0082564	0.10358	0.51732	-0.95087	Down
Medicagol	HMDB0033831	5319322	NA	C16H8O6	1.89694	0.0022467	0.04864	0.68765	-0.54025	Down
Melatonin	HMDB0001389	896	C01598	C13H16N2O2	1.83588	0.0040998	0.069748	2.611	1.3846	Up
Meprobamate	HMDB0014515	4064	NA	C9H18N2O4	2.30011	6.9554e-05	0.0057493	0.46374	-1.1086	Down
Methamphetamine	HMDB0015517	10836	C07164	C10H15N	2.57734	8.8055e-09	2.1189e-05	0.16036	-2.6406	Down
Methoxamine	HMDB0014861	6082	C07513	C11H17NO3	2.0601	0.0022297	0.048482	1.2952	0.37314	Up
Methyldopa	HMDB0011754	38853	C07194	C10H13NO4	2.59149	1.6599e-07	0.00013998	15.916	3.9924	Up
Metronidazole	HMDB0015052	4173	C07203	C6H9N3O3	2.03825	0.0022468	0.04864	1.9536	0.96614	Up
Mevalonolactone	HMDB0006024	5325923	NA	C6H10O3	1.86105	0.005623	0.08273	2.0559	1.0397	Up
Mimosine	HMDB0015188	440473	C04771	C8H10N2O4	2.37639	0.00056807	0.021584	16.92	4.0806	Up
Modafinil	HMDB0014883	4236	NA	C15H15NO2S	2.40409	5.7078e-05	0.0049597	1.4236	0.50953	Up
Galactaric acid	HMDB0000639	3037582	C00879	C6H10O8	2.30836	9.3973e-05	0.0068524	2.2343	1.1598	Up
Muramic acid	HMDB0003254	22833605	C06470	C9H17NO7	1.51402	0.0099832	0.11568	3.416	1.7723	Up
2-Furoylglycine	HMDB0000439	21863	NA	C7H7NO4	1.84946	0.0022235	0.048446	0.68436	-0.54718	Down
N,N-Dimethylformamide	HMDB0001888	6228	C03134	C3H7NO	1.89247	0.0040194	0.06914	1.2176	0.28408	Up
N-Acetyl-L-aspartic acid	HMDB0000812	65065	C01042	C6H9NO5	1.8441	0.0053697	0.080534	0.46813	-1.095	Down
N-Acetylhistidine	HMDB0032055	75619	C02997	C8H11N3O3	2.31806	6.3767e-05	0.0053798	2.5027	1.3235	Up
N-Acetylmuramate	HMDB0060493	5462244	C02713	C11H19NO8	1.91811	0.0044737	0.072879	3.9898	1.9963	Up
N-Acetylneuraminate	NA	3568	C00270	C11H19NO9	2.23096	8.4653e-05	0.0063902	2.8289	1.5003	Up
N-Acetyltryptophan	HMDB0013713	700653	NA	C13H14N2O3	2.35603	5.2014e-05	0.0046357	4.7482	2.2474	Up
Nalidixic Acid	HMDB0014917	4421	C05079	C12H12N2O3	1.55413	0.0018848	0.043656	2.8115	1.4913	Up
N-alpha-Acetyl-L-lysine	HMDB0000446	92907	C12989	C8H16N2O3	1.69387	0.003392	0.062202	0.10379	-3.2683	Down
Cinnamoylglycine	HMDB0011621	709625	NA	C11H11NO3	2.1583	0.0008275	0.027192	2.5524	1.3518	Up
Nebularine	HMDB0029956	248425	C01736	C10H12N4O4	2.08531	0.00046395	0.018922	0.50414	-0.9881	Down
Niacinamide	HMDB0001406	936	C00153	C6H6N2O	1.91061	0.0045416	0.073237	2.1259	1.0881	Up
Nicotinuric acid	HMDB0003269	68499	C05380	C8H8N2O3	2.22512	0.00024142	0.012276	3.3352	1.7378	Up
Nitrazepam	HMDB0015534	4506	C07487	C15H11N3O3	1.70926	0.002996	0.057758	0.1888	-2.405	Down
2-(Methylamino)benzoic acid	HMDB0032609	67069	C03005	C8H9NO2	2.0748	0.0014495	0.037685	2.4657	1.302	Up
N-Methyl-L-proline	HMDB0094696	643474	NA	C6H11NO2	1.90229	0.0047495	0.075411	1.9936	0.9954	Up
Norambreinolide	HMDB0035293	61129	NA	C16H26O2	2.23358	0.0018627	0.043299	755.18	9.5607	Up
Norbuprenorphine	HMDB0060546	114976	NA	C25H35NO4	2.75086	1.759e-10	1.1636e-06	0.13957	-2.841	Down
beta-Carboline	HMDB0012897	64961	C20157	C11H8N2	2.14702	0.00099243	0.02981	3.0001	1.585	Up
Nornicotine	HMDB0001126	412	C06524	C9H12N2	1.86015	0.0069552	0.092751	1.7195	0.78202	Up
Norpropoxyphene	HMDB0041962	18804	NA	C21H27NO2	1.8427	0.0092835	0.11028	1.6583	0.72967	Up
O-Phosphothreonine	HMDB0011185	3246323	C12147	C4H10NO6P	2.54141	8.4844e-07	0.00036681	14.995	3.9064	Up
Orotic acid	HMDB0000226	967	C00295	C5H4N2O4	2.5559	3.4861e-07	0.00021571	8.0025	3.0004	Up
Oxacillin	HMDB0014851	6196	C07334	C19H19N3O5S	1.04116	0.00024178	0.012276	0.12982	-2.9454	Down
Oxymetazoline	HMDB0015070	4636	C07363	C16H25ClN2O	2.27412	0.00012129	0.0082865	2.716	1.4415	Up
Papaverine	HMDB0015245	4680	C06533	C20H21NO4	1.81719	0.0068442	0.092236	0.2313	-2.1121	Down
Penciclovir	HMDB0014444	4725	C07417	C10H15N5O3	2.02159	0.0023621	0.050325	0.53863	-0.89265	Down
D-Glycero-D-galacto-heptitol	HMDB0033750	101748	C08255	C7H16O7	1.92309	0.0048374	0.075908	5.9337	2.5689	Up
Phosphocreatine	HMDB0001511	587	C02305	C4H10N3O5P	2.28296	7.4195e-05	0.0059995	4.0589	2.0211	Up
Physostigmine	HMDB0015116	5983	C06535	C15H21N3O2	2.24206	0.00029858	0.01417	2.9821	1.5763	Up
Pindolol	HMDB0015095	4828	C07445	C14H20N2O2	1.9053	0.0055826	0.082471	3.3864	1.7597	Up
Piperine	HMDB0029377	638024	C03882	C17H19NO3	2.33049	0.0016523	0.040456	33.43	5.0631	Up
Piplartine	HMDB0030341	637858	C10166	C17H19NO5	2.01081	0.0034526	0.062994	2.1333	1.0931	Up
Proline betaine	HMDB0004827	115244	C10172	C7H13NO2	2.23642	0.0002818	0.013623	2.5996	1.3783	Up
Propyl gallate	HMDB0033835	4947	C11155	C10H12O5	1.79832	5.5257e-05	0.0048449	21.073	4.3973	Up
Propylthiouracil	HMDB0014690	657298	C07569	C7H10N2OS	1.88041	0.0079388	0.10149	1.4138	0.49961	Up
Pyridoxamine	HMDB0001431	1052	C00534	C8H12N2O2	2.306	8.4684e-05	0.0063902	2.4204	1.2753	Up
Pyrimidine	HMDB0003361	9260	C00396	C4H4N2	2.0008	0.0042262	0.070842	1.412	0.49777	Up
Pyrrole	HMDB0035924	8027	C19907	C4H5N	1.80477	0.0061218	0.087054	3.1238	1.6433	Up
Ranitidine	HMDB0001930	3001055	D00673	C13H22N4O3S	1.63329	0.008559	0.10568	0.6624	-0.59424	Down
Resveratrol	HMDB0003747	445154	C03582	C14H12O3	2.08623	0.0013515	0.035781	2.2472	1.1681	Up
Rolipram	HMDB0257294	5092	NA	C16H21NO3	2.14021	0.00042496	0.01794	2.049	1.0349	Up
Ropivacaine	HMDB0014441	175805	C07532	C17H26N2O	2.32051	0.00010831	0.0076166	4.5023	2.1707	Up
Rutaecarpine	HMDB0042010	65752	C09238	C18H13N3O	2.28759	0.00041647	0.017616	10.613	3.4078	Up
S-Adenosylmethionine	HMDB0001185	34756	C00019	C15H22N6O5S	1.8358	0.0052921	0.079875	0.69125	-0.53273	Down
(R)-N-Methylsalsolinol	HMDB0003626	12989303	NA	C11H15NO2	2.25246	0.00025535	0.012742	1.7535	0.81024	Up
S-Carboxymethyl-L-cysteine	HMDB0029415	1080	NA	C5H9NO4S	1.92842	0.0065985	0.090808	1.8141	0.85924	Up
Scopoletin	HMDB0034344	5280460	C01752	C10H8O4	1.99434	0.0028211	0.055916	2.5691	1.3613	Up
Shikimic acid	HMDB0003070	8742	C00493	C7H10O5	1.8408	0.0092073	0.10999	0.72429	-0.46536	Down
Skimmianine	HMDB0258333	12923	C10740	C14H15NO4	1.7875	0.0029912	0.057737	0.14662	-2.7698	Down
Sotalol	HMDB0014632	5253	C07309	C12H20N2O3S	2.01671	0.002254	0.04864	0.20326	-2.2986	Down
(-)-Sparteine	HMDB0243524	3966	C10783	C15H28N2O4S	1.89488	0.0076892	0.099063	1.7652	0.81982	Up
Spermine	HMDB0001256	1103	C00750	C10H26N4	2.37056	4.8931e-05	0.0044658	4.0196	2.007	Up
Stearoylethanolamide	HMDB0013078	27902	NA	C20H41NO2	1.95398	0.0022754	0.048888	1.6528	0.72491	Up
Succinic acid	HMDB0000254	1110	C00042	C4H6O4	2.31861	9.7464e-05	0.0070125	1.3803	0.46494	Up
Taurine	HMDB0000251	1123	C00245	C2H7NO3S	1.79347	0.0095763	0.11283	5.1293	2.3588	Up
Tetrahydrocortisol	HMDB0000949	387316	C05472	C26H45NO6S	2.049	0.00086134	0.027595	0.58237	-0.78	Down
Telmisartan	HMDB0015101	65999	C07710	C33H30N4O2	1.90249	0.0058959	0.085182	0.19874	-2.331	Down
Tenoxicam	HMDB0014612	5312154	NA	C13H11N3O4S2	1.96663	0.002334	0.049949	0.29939	-1.7399	Down
Terbinafine	HMDB0014995	1549008	C08079	C21H25N	1.75821	0.0012518	0.034278	9.371	3.2282	Up
Thiamine	HMDB0000235	1130	C00378	C12H17N4OS	1.96481	0.0022034	0.048281	0.36361	-1.4595	Down
L-Theanine	HMDB0034365	439378	C01047	C7H14N2O3	2.15626	0.00039514	0.017081	0.41669	-1.263	Down
Thiamine monophosphate	HMDB0002666	1131	C01081	C12H17N4O4PS	2.00625	0.0009398	0.029039	2.1365	1.0953	Up
L-Threonine	HMDB0000167	6288	C00188	C4H9NO3	2.21922	0.00013168	0.0086157	1.6433	0.71661	Up
Thymine	HMDB0000262	1135	C00178	C5H6N2O2	2.0967	0.0017683	0.041946	1.7545	0.81105	Up
Thymol	HMDB0001878	6989	C09908	C10H14O	2.02108	0.0018663	0.043322	2.0168	1.0121	Up
Thymoquinone	HMDB0034732	10281	NA	C10H12O2	1.94391	0.0034321	0.062724	4.6599	2.2203	Up
Tolmetin	HMDB0014643	5509	C07149	C15H15NO3	1.97913	0.0032117	0.060221	1.8851	0.91462	Up
Topiramate	HMDB0005034	5284627	C07502	C12H21NO8S	2.25664	3.2798e-05	0.0037582	0.62043	-0.68865	Down
Ketorolac	HMDB0014608	3826	C07062	C15H13NO3	2.06703	0.00082712	0.027192	0.49608	-1.0114	Down
Tricetin	HMDB0029620	5281701	C10192	C15H10O7	2.08262	0.0040744	0.0697	18.057	4.1745	Up
Triethyl Phosphate	HMDB0259191	6535	NA	C6H15O4P	1.81917	0.00014059	0.0088766	6.8626	2.7787	Up
Trimethylamine N-oxide	HMDB0000925	1145	C01104	C3H9NO	1.7073	0.0080415	0.10212	2.3594	1.2384	Up
Urea	HMDB0000294	1176	C00086	CH4N2O	1.91594	0.0041704	0.070402	2.0363	1.026	Up
Uric acid	HMDB0000289	1175	C00366	C5H4N4O3	2.28192	0.00012526	0.008373	12.019	3.5873	Up
Uridine	HMDB0000296	6029	C00299	C9H12N2O6	2.13576	0.00090061	0.028306	1.7897	0.83975	Up
Uridine diphosphate glucose	HMDB0000286	8629	C00029	C15H24N2O17P2	1.83629	0.00079462	0.026744	0.1521	-2.7169	Down
Valylvaline	HMDB0029140	107475	NA	C10H20N2O3	2.05945	0.0020077	0.045578	2.9701	1.5705	Up
Xanthurenic acid	HMDB0000881	5699	C02470	C10H7NO4	1.71224	0.0012517	0.034278	5.3933	2.4312	Up
Xanthosine	HMDB0000299	64959	C01762	C10H12N4O6	1.90772	0.0063137	0.088503	1.4829	0.56838	Up
1-Hydroxy-2-naphthoate	METPA0374	NA	C03203	C11H8O3	2.06438	0.0010573	0.030897	0.46236	-1.1129	Down
2,6-Pyridinedicarboxylic acid	HMDB0033161	10367	NA	C7H5NO4	1.72317	0.0081753	0.10318	0.41348	-1.2741	Down
3-Hydroxymethylglutaric acid	HMDB0000355	1662	C03761	C6H10O5	2.03973	0.00087046	0.027764	1.6872	0.75464	Up
Bergapten	HMDB0030637	2355	C01557	C12H8O4	1.93746	0.0017373	0.041437	7.3201	2.8719	Up
Fluoren-9-one	METPA0862	NA	C06712	C13H8O	2.0031	0.0010759	0.031317	4.1906	2.0671	Up
Adenosine diphosphate ribose	HMDB0001178	192	C00301	C15H23N5O14P2	2.55927	0.0035404	0.063948	2066.2	11.013	Up
Allose	HMDB0001151	12285879	C01487	C6H12O6	2.37263	1.3499e-05	0.0021731	2.7113	1.439	Up
cis-Aconitic acid	HMDB0000072	643757	C00417	C6H6O6	1.75743	0.0050979	0.078524	8.1933	3.0344	Up
Citramalic acid	HMDB0000426	1081	C00815	C5H8O5	2.00941	0.00074777	0.02577	2.9225	1.5472	Up
Citric acid	HMDB0000094	311	C00158	C6H8O7	1.82408	0.0078915	0.10101	2.4984	1.321	Up
D-Malic acid	HMDB0031518	92824	C00497	C4H6O5	1.98486	0.00081628	0.027155	0.43051	-1.2159	Down
3a,6b,7a,12a-Tetrahydroxy-5b-cholanoic acid	HMDB0000399	10400369	C01094	C6H13O9P	1.8969	0.0057757	0.084006	2.5632	1.3579	Up
D-Galactose	HMDB0000143	439357	C00124	C6H12O6	2.05419	0.00098246	0.029682	2.8152	1.4932	Up
Gluconic acid	HMDB0000625	10690	C00257	C6H12O7	1.77887	0.0070678	0.093964	2.1476	1.1027	Up
D-Ribose	HMDB0000283	5779	C00121	C5H10O5	1.82948	0.0039414	0.068069	2.1803	1.1245	Up
Glutamylglutamine	HMDB0028817	10171586	NA	C10H17N3O6	1.86952	0.0025207	0.052591	34.238	5.0975	Up
Glutamylthreonine	HMDB0028829	6998031	NA	C9H16N2O6	1.99704	0.0052437	0.079637	39.127	5.2901	Up
Gulonic acid	HMDB0003290	152304	C00800	C6H12O7	2.20598	0.0001959	0.010991	2.3014	1.2025	Up
Inosine	HMDB0000195	6021	C00294	C10H12N4O5	1.6174	0.0087469	0.10678	0.70688	-0.50046	Down
L-Sorbose	HMDB0001266	441484	C00247	C6H12O6	1.97497	0.0018077	0.0426	2.0635	1.0451	Up
Maleic acid	HMDB0000176	444266	C01384	C4H4O4	1.76773	0.0090211	0.10876	34.569	5.1114	Up
D-Maltose	HMDB0000163	10991489	C00208	C12H22O11	2.05887	0.0028689	0.056483	2.1179	1.0826	Up
D-Mannose	HMDB0000169	185698	C00159	C6H12O6	2.00431	0.0021057	0.047015	2.2926	1.197	Up
Pterin	HMDB0000802	73000	C00715	C6H5N5O	1.73202	0.0086445	0.10623	2.0043	1.0031	Up
Pyruvic acid	HMDB0000243	1060	C00022	C3H4O3	1.7874	0.0080858	0.10247	1.6474	0.72016	Up
(S)-2-Methylmalate	METPA0309	NA	C02614	C5H8O5	1.73042	0.0064429	0.08979	3.5846	1.8418	Up
Uridine diphosphate glucuronic acid	HMDB0000935	17473	C00167	C15H22N2O18P2	1.71747	0.0091885	0.10988	1.6231	0.69876	Up
Uridine diphosphate-N-acetylglucosamine	HMDB0000290	445675	C00043	C17H27N3O17P2	1.69003	0.0088396	0.10737	2.31	1.2079	Up
2-Methyl-2-[(1-oxo-2-propenyl)amino]-1-propanesulfonic acid	HMDB0031200	65360	NA	C7H13NO4S	1.76213	0.0059404	0.085511	64.359	6.0081	Up
Deoxyribose 5-phosphate	HMDB0001031	45934311	C00673	C5H11O7P	2.21473	0.00019583	0.010991	2.938	1.5548	Up
2-Furoic acid	HMDB0000617	6919	C01546	C5H4O3	1.99293	0.0048092	0.075837	1.6403	0.714	Up
2-Phosphoglyceric acid	HMDB0000362	59	NA	C3H7O7P	1.84869	0.0077686	0.099863	4.3481	2.1204	Up
3-(2-Hydroxyphenyl)propanoic acid	HMDB0033752	873	C01198	C9H10O3	2.10009	0.00035779	0.015977	0.55241	-0.85619	Down
3-Chlorotyrosine	HMDB0001885	119226	NA	C9H10ClNO3	2.11968	0.00046482	0.018922	3.9074	1.9662	Up
3-Hydroxyfluorene	HMDB0059802	96088	NA	C13H10O	1.90251	0.0023776	0.050531	4.5311	2.1799	Up
3-Methylxanthine	HMDB0001886	70639	C16357	C6H6N4O2	1.82824	0.0033036	0.061255	5.1088	2.353	Up
3-Nitrotyrosine	HMDB0001904	65124	NA	C9H10N2O5	2.15125	0.00044538	0.018408	5.4821	2.4547	Up
3'-O-Methylguanosine	HMDB0006038	97217	NA	C11H15N5O5	1.64573	4.3213e-05	0.0042869	5.5204	2.4648	Up
4-Hydroxybenzoic acid	HMDB0000500	135	C00156	C7H6O3	1.82645	0.0085204	0.1055	1.4906	0.57587	Up
4-Hydroxystyrene	HMDB0004072	62453	C05627	C8H8O	1.88677	0.0095054	0.11206	2.4045	1.2657	Up
5-Aminoimidazole-4-carboxamide	HMDB0003192	9679	C04051	C4H6N4O	1.98314	0.0012168	0.03409	2.2152	1.1474	Up
6-Phosphogluconic acid	HMDB0001316	91493	C00345	C6H13O10P	1.538	0.00821	0.10333	3.506	1.8098	Up
Acifluorfen	HMDB0037112	44073	NA	C14H7ClF3NO5	1.92644	0.0027971	0.055582	5.1678	2.3696	Up
Theophylline	HMDB0001889	2153	C07130	C7H8N4O2	1.96304	0.0031143	0.059267	6.6483	2.733	Up
Anagrelide	HMDB0014406	2182	NA	C10H7Cl2N3O	2.04797	0.0025179	0.052584	14.616	3.8694	Up
L-Arabinose	HMDB0000646	439764	C00259	C5H10O5	2.30011	5.7217e-05	0.0049597	3.7584	1.9101	Up
Caffeic acid	HMDB0001964	689043	C01481	C9H8O4	1.99116	0.00057015	0.021587	10.016	3.3242	Up
Citraconic acid	HMDB0000634	643798	C02226	C5H6O4	1.74888	0.007882	0.10095	1.8938	0.9213	Up
Cladribine	HMDB0014387	20279	NA	C10H12ClN5O3	2.26713	3.6702e-05	0.0039843	0.51775	-0.94967	Down
Costunolide	HMDB0036688	5367559	C09382	C15H20O2	1.97777	0.002881	0.056568	1.9037	0.9288	Up
Daidzein	HMDB0003312	5281708	C10208	C15H10O4	1.78999	0.0073381	0.096083	4.5099	2.1731	Up
Daidzin	HMDB0033991	107971	C10216	C21H20O9	1.51739	0.0031082	0.059203	0.061464	-4.0241	Down
Deoxyuridine	HMDB0000012	13712	C00526	C9H12N2O5	2.15558	0.0010376	0.030692	2.5139	1.3299	Up
D-Glucurono-6,3-lactone	HMDB0006355	2724333	C02670	C6H8O6	1.94796	0.0038284	0.067189	1.7962	0.84496	Up
Diflubenzuron	HMDB0031778	37123	C14427	C14H9ClF2N2O2	1.84783	0.0056048	0.08263	5.6293	2.493	Up
Dihydroxyacetone phosphate	HMDB0001473	668	C00111	C3H7O6P	1.89744	0.0017238	0.041296	3.9176	1.97	Up
Vanillylmandelic acid	HMDB0000291	736172	C05584	C9H10O5	1.95774	0.0020682	0.046356	24.595	4.6203	Up
D-Ribose 5-phosphate	HMDB0001548	440101	C00117	C5H11O8P	2.13306	0.00050824	0.020234	4.539	2.1824	Up
Ethylmalonic acid	HMDB0000622	11756	NA	C5H8O4	1.85712	0.005344	0.080427	1.8049	0.85189	Up
Fenoldopam	HMDB0014938	3341	C07693	C16H16ClNO3	2.11959	0.0003814	0.016776	4.0865	2.0309	Up
Norizalpinin	HMDB0029521	5281616	C10044	C15H10O5	1.59866	0.0090602	0.10891	0.70687	-0.50049	Down
Gemcitabine	HMDB0014584	60750	C07650	C9H11F2N3O4	1.93174	0.0067442	0.091847	2.4342	1.2834	Up
Glycitein	HMDB0005781	5317750	C14536	C16H12O5	1.89901	0.00010189	0.0072823	28.767	4.8464	Up
Hydroxypyruvic acid	HMDB0001352	964	C00168	C3H4O4	1.67073	0.0086763	0.10628	0.5604	-0.83548	Down
Isoxanthopterin	HMDB0000704	10729	C03975	C6H5N5O2	1.96732	0.0039163	0.067798	1.8341	0.8751	Up
Itaconic acid	HMDB0002092	811	C00490	C5H6O4	1.74747	0.0069337	0.092636	3.6087	1.8515	Up
Lansoprazole	HMDB0005008	3883	C01594	C16H14F3N3O2S	1.72497	0.0020556	0.046186	25.447	4.6694	Up
Loxoprofen	HMDB0041920	3965	NA	C15H18O3	1.569	0.00024013	0.012276	4.5709	2.1925	Up
Maltotriose	HMDB0001262	439586	C01835	C18H32O16	1.95348	0.0043876	0.072304	8.1649	3.0294	Up
Mebendazole	HMDB0014781	4030	NA	C16H13N3O3	2.06176	0.00038874	0.016939	0.63028	-0.66593	Down
Methyl dihydrojasmonate	HMDB0031740	102861	NA	C13H22O3	1.96412	0.0019657	0.044906	3.5285	1.8191	Up
2'-Hydroxy-4',6'-dimethoxy-3'-methylacetophenone	HMDB0034047	326186	NA	C11H14O4	1.96344	0.0018009	0.042532	3.0977	1.6312	Up
Myricetin	HMDB0002755	5281672	C10107	C15H10O8	1.73517	0.0071563	0.094617	8.5143	3.0899	Up
N-Acetylneuraminic acid	HMDB0000230	445063	C19910	C11H19NO9	1.79992	0.0048404	0.075908	19.052	4.2519	Up
Naringin	HMDB0002927	442428	C09789	C27H32O14	2.40087	1.9279e-05	0.0027322	3.7856	1.9205	Up
Niflumic Acid	HMDB0015573	4488	C13698	C13H9F3N2O2	1.64854	0.0028358	0.056036	11.696	3.548	Up
Nitazoxanide	HMDB0014649	41684	NA	C12H9N3O5S	2.09988	0.00049741	0.019875	5.4588	2.4486	Up
Nitrofurantoin	HMDB0014836	5353830	NA	C8H6N4O5	1.67957	0.0070961	0.094167	0.58193	-0.78109	Down
Caprylic acid	HMDB0000482	379	C06423	C8H16O2	1.73651	0.0066661	0.091199	0.73827	-0.43778	Down
O-Phosphotyrosine	HMDB0006049	30819	C06501	C9H12NO6P	1.70888	0.0043822	0.072281	17.699	4.1456	Up
Purine	HMDB0001366	1044	C15587	C5H4N4	1.82609	0.0056143	0.082671	2.1213	1.0849	Up
L-Quebrachitol	HMDB0034221	0	C08257	C7H14O6	1.7775	0.0085732	0.10579	2.2963	1.1993	Up
Rosmarinic acid	HMDB0003572	5281792	C01850	C18H16O8	1.70359	0.0015502	0.039015	0.12142	-3.0419	Down
Selenomethionine	HMDB0003966	105024	C05335	C5H11NO2	1.95165	0.0065546	0.090531	1.7855	0.83635	Up
Stearic acid	HMDB0000827	5281	C01530	C18H36O2	2.03809	0.0014738	0.038098	1.8747	0.90663	Up
Succinic acid semialdehyde	HMDB0001259	1112	C00232	C4H6O3	1.9231	0.0019594	0.04481	2.7505	1.4597	Up
Taxifolin	METPA0191	NA	C01617	C15H12O7	1.68829	0.0068779	0.092346	0.42197	-1.2448	Down
Urocanic acid	HMDB0000301	736715	C00785	C6H6N2O2	1.91412	0.0026153	0.053304	0.70731	-0.49959	Down
Methoxsalen	HMDB0014693	4114	C01864	C12H8O4	1.80522	0.0091109	0.10926	2.1068	1.0751	Up
Zeatin	HMDB0012204	449093	C00371	C10H13N5O	1.73172	0.0051117	0.078569	0.27673	-1.8534	Down
